# Supplementary material for: Context value updating and multidimensional neuronal encoding in the retrosplenial cortex
Source: Nat Commun. 2021 Oct 18;12:6045. doi: 10.1038/s41467-021-26301-z (PMC8523535; doi:10.1038/s41467-021-26301-z)
Supplement: Supplementary file 4 — Supplementary Data 1 [file 41467_2021_26301_MOESM4_ESM.xlsx]

## Sheet: Fig. 2
Fig.2a	n=5 mice
	DAY1	DAY2	DAY3	DAY4	DAY5	DAY6	DAY7			Note
	One Way RM ANOVA	Paired t-test	Paired t-test	One Way RM ANOVA	Paired t-test	Paired t-test	One Way RM ANOVA			Two-tailed P-value for Paired t-test
DF	2			2			2
F	0.367			25.373			6.629
P	0.704	0.236	0.000268	<0.001	0.633	0.0313	0.02
				post hoc Holm-Sidak			post hoc Holm-Sidak
C1 vs. C2		0.236	0.000268	0.002	0.633	0.0313	0.035
C3 vs. C2				0.164			0.031
C1 vs. C3				<0.001			0.85
Fig.2c	n=5 mice
Two Way Repeated Measures ANOVA
Equal Variance Test (Brown-Forsythe):	Passed	(P = 0.766)
Source of Variation	DF	SS	MS	F	P
Animal	4	214.399	53.6
context	2	305.737	152.868	4.162	0.058
context x Animal	8	293.84	36.73
stage	1	16.8	16.8	0.826	0.415
stage x Animal	4	81.341	20.335
context x stage	2	486.164	243.082	14.616	0.002
Residual	8	133.048	16.631
Total	29	1531.33	52.804
ll Pairwise Multiple Comparison Procedures (Student-Newman-Keuls Method) :
Comparisons for factor: context
Comparison	Diff of Means	p	q	P	P<0.050
3.000 vs. 2.000	7.576	3	3.953	0.055	No
3.000 vs. 1.000	5.465	2	2.851	0.079	Do Not Test
1.000 vs. 2.000	2.111	2	1.102	0.459	Do Not Test
Comparisons for factor: stage							Comparisons for factor: context within learning
Comparison	Diff of Means	p	q	P	P<0.050		Comparison	Diff of Means	p	q	P	P<0.050
reversal learning vs. learning	1.497	2	1.285	0.415	No		3.000 vs. 1.000	11.29	3	4.888	0.01	Yes
							3.000 vs. 2.000	3.599	2	1.558	0.289	No
							2.000 vs. 1.000	7.691	2	3.33	0.034	Yes
Comparisons for factor: stage within 1
Comparison	Diff of Means	p	q	P	P<0.050
reversal learning vs. learning	11.916	2	6.304	<0.001	Yes		Comparisons for factor: context within reversal learning
							Comparison	Diff of Means	p	q	P	P<0.050
Comparisons for factor: stage within 2							1.000 vs. 2.000	11.914	3	5.158	0.007	Yes
Comparison	Diff of Means	p	q	P	P<0.050		1.000 vs. 3.000	0.361	2	0.156	0.914	No
learning vs. reversal learning	7.69	2	4.068	0.014	Yes		3.000 vs. 2.000	11.553	2	5.001	0.003	Yes
Comparisons for factor: stage within 3
Comparison	Diff of Means	p	q	P	P<0.050
reversal learning vs. learning	0.264	2	0.14	0.923	No

## Sheet: Fig.3
Figure 3a	n=5 mice
Two Way RM ANOVA
Source of Variation	DF	SS	MS	F	P
Mouse	4	635.348	158.837
DAY	2	247.293	123.647	2.31	0.161
DAY x Mouse	8	428.21	53.526
Context	2	146.892	73.446	7.846	0.013
Context x Mouse	8	74.89	9.361
DAY x Context	4	55.162	13.79	1.201	0.349
Residual	16	183.779	11.486
Total	44	1771.57	40.263
All Pairwise Multiple Comparison Procedures (Holm-Sidak method):
Comparisons for factor: DAY							Comparisons for factor: Context
Comparison	Diff of Means	t	P	P<0.050			Comparison	Diff of Means	t	P	P<0.050
day4 vs. day1	5.685	2.128	0.185	No			C1 vs.C3	4.298	3.847	0.015	Yes
day7 vs. day1	3.542	1.326	0.394	No			C2 vs.C3	3.062	2.741	0.05	No
day4 vs. day7	2.143	0.802	0.446	No			C1 vs.C2	1.236	1.107	0.301	No
Comparisons for factor: Context within day1							Comparisons for factor: Context within day4							Comparisons for factor: Context within day7
Comparison	Diff of Means	t	P	P<0.050			Comparison	Diff of Means	t	P	P<0.050			Comparison	Diff of Means	t	P	P<0.050
C2 vs.C3	5.614	2.704	0.037	Yes			C1 vs.C3	1.905	0.917	0.748	No			C1 vs.C3	6.429	3.096	0.015	Yes
C1 vs.C3	4.561	2.197	0.075	No			C2 vs.C1	1.19	0.573	0.817	No			C2 vs.C1	3.571	1.72	0.187	No
C2 vs.C1	1.053	0.507	0.617	No			C2 vs.C3	0.714	0.344	0.734	No			C2 vs.C3	2.857	1.376	0.182	No
omparisons for factor: DAY within Context 1							Comparisons for factor: DAY within Context 2							Comparisons for factor: DAY within Context 3
Comparison	Diff of Means	t	P	P<0.050			Comparison	Diff of Means	t	P	P<0.050			Comparison	Diff of Means	t	P	P<0.050
day7 vs. day1	5.706	1.787	0.257	No			day4 vs. day1	3.304	1.035	0.682	No			day4 vs. day1	8.204	2.569	0.063	No
day4 vs. day1	5.547	1.737	0.195	No			day4 vs. day7	2.222	0.696	0.747	No			day4 vs. day7	4.365	1.367	0.347	No
day7 vs. day4	0.159	0.0497	0.961	No			day7 vs. day1	1.082	0.339	0.74	No			day7 vs. day1	3.839	1.202	0.248	No
Comparisons between raw data and shuffled data
Two Way RM ANOVA	Day1
Source of Variation	DF	SS	MS	F	P
Mouse	4	283.546	70.886
Context	2	29.314	14.657	0.169	0.847
Context x Mouse	8	693.387	86.673
raw/shuffle	1	13693.3	13693.3	148.544	<0.001
raw/shuffle x Mouse	4	368.735	92.184
Context x raw/shuffle	2	85.058	42.529	0.37	0.702
Residual	8	918.927	114.866
Total	29	16072.2	554.216
Comparisons for factor: Context							Comparisons for factor: raw/shuffle
Comparison	Diff of Means	t	P	P<0.050			Comparison	Diff of Means	t	P	P<0.050
1.000 vs. 3.000	2.398	0.576	0.926	No			raw vs. shuffled	42.729	12.188	<0.001	Yes
2.000 vs. 3.000	1.491	0.358	0.927	No
1.000 vs. 2.000	0.906	0.218	0.833	No
Comparisons for factor: raw/shuffle within context 1							Comparisons for factor: raw/shuffle within context 2							Comparisons for factor: raw/shuffle within context 3
Comparison	Diff of Means	t	P	P<0.050			Comparison	Diff of Means	t	P	P<0.050			Comparison	Diff of Means	t	P	P<0.050
raw vs. shuffled	42.865	6.543	<0.001	Yes			raw vs. shuffled	46.784	7.141	<0.001	Yes			raw vs. shuffled	38.538	5.882	<0.001	Yes
Comparisons for factor: Context within raw							Comparisons for factor: Context within shuffled
Comparison	Diff of Means	t	P	P<0.050			Comparison	Diff of Means	t	P	P<0.050
2.000 vs. 3.000	5.614	0.884	0.773	No			1.000 vs. 2.000	2.865	0.451	0.96	No
1.000 vs. 3.000	4.561	0.718	0.733	No			3.000 vs. 2.000	2.632	0.414	0.9	No
2.000 vs. 1.000	1.053	0.166	0.87	No			1.000 vs. 3.000	0.234	0.0368	0.971	No
Two Way RM ANOVA	Day4
Source of Variation	DF	SS	MS	F	P
Mouse	4	185.185	46.296
Context	2	113.893	56.947	0.294	0.753
Context x Mouse	8	1549.57	193.696
raw/shuffle	1	18650.9	18650.9	4801.65	<0.001
raw/shuffle x Mouse	4	15.537	3.884
Context x raw/shuffle	2	222.233	111.116	0.525	0.611
Residual	8	1693.08	211.635
Total	29	22430.4	773.463
Comparisons for factor: Context							Comparisons for factor: raw/shuffle
Comparison	Diff of Means	t	P	P<0.050			Comparison	Diff of Means	t	P	P<0.050
3.000 vs. 1.000	4.762	0.765	0.848	No			raw vs. shuffled	49.868	69.294	<0.001	Yes
3.000 vs. 2.000	2.659	0.427	0.898	No
2.000 vs. 1.000	2.103	0.338	0.744	No
Comparisons for factor: raw/shuffle within context 1							Comparisons for factor: raw/shuffle within context 2							Comparisons for factor: raw/shuffle within context 3
Comparison	Diff of Means	t	P	P<0.050			Comparison	Diff of Means	t	P	P<0.050			Comparison	Diff of Means	t	P	P<0.050
raw vs. shuffled	56.508	7.488	<0.001	Yes			raw vs. shuffled	49.921	6.615	<0.001	Yes			raw vs. shuffled	43.175	5.721	<0.001	Yes
Comparisons for factor: Context within raw							Comparisons for factor: Context within shuffled
Comparison	Diff of Means	t	P	P<0.050			Comparison	Diff of Means	t	P	P<0.050
1.000 vs. 3.000	1.905	0.212	0.996	No			3.000 vs. 1.000	11.429	1.269	0.53	No
1.000 vs. 2.000	1.19	0.132	0.989	No			3.000 vs. 2.000	6.032	0.67	0.762	No
2.000 vs. 3.000	0.714	0.0793	0.938	No			2.000 vs. 1.000	5.397	0.599	0.557	No
Two Way RM ANOVA	Day7
Source of Variation	DF	SS	MS	F	P
Mouse	4	129.619	32.405
Context	2	465.367	232.684	2.513	0.142
Context x Mouse	8	740.751	92.594
raw/shuffle	1	19734.8	19734.8	300.453	<0.001
raw/shuffle x Mouse	4	262.734	65.684
Context x raw/shuffle	2	344.43	172.215	1.711	0.241
Residual	8	805.419	100.677
Total	29	22483.1	775.281
Comparisons for factor: Context							Comparisons for factor: raw/shuffle
Comparison	Diff of Means	t	P	P<0.050			Comparison	Diff of Means	t	P	P<0.050
1.000 vs. 2.000	9.643	2.241	0.157	No			raw vs. shuffled	51.296	17.334	<0.001	Yes
3.000 vs. 2.000	5.079	1.18	0.47	No
1.000 vs. 3.000	4.563	1.06	0.32	No
Comparisons for factor: raw/shuffle within context 1							Comparisons for factor: raw/shuffle within context 2							Comparisons for factor: raw/shuffle within context 3
Comparison	Diff of Means	t	P	P<0.050			Comparison	Diff of Means	t	P	P<0.050			Comparison	Diff of Means	t	P	P<0.050
raw vs. shuffled	48.492	8.127	<0.001	Yes			raw vs. shuffled	60.635	10.162	<0.001	Yes			raw vs. shuffled	44.762	7.502	<0.001	Yes
Comparisons for factor: Context within raw							Comparisons for factor: Context within shuffled
Comparison	Diff of Means	t	P	P<0.050			Comparison	Diff of Means	t	P	P<0.050
1.000 vs. 3.000	6.429	1.034	0.681	No			1.000 vs. 2.000	15.714	2.528	0.066	No
1.000 vs. 2.000	3.571	0.574	0.818	No			3.000 vs. 2.000	13.016	2.094	0.102	No
2.000 vs. 3.000	2.857	0.46	0.652	No			1.000 vs. 3.000	2.698	0.434	0.67	No
Figure 3b	n=5 mice
One Way RM ANOVA
Treatment Name	N	Missing	Mean	Std Dev	SEM
day1	5	0	73.369	9.497	4.247
day4	5	0	69.492	5.733	2.564
day7	5	0	75.531	6.664	2.98
Source of Variation	DF	SS	MS	F	P
Between Subjects	4	312.221	78.055
Between Treatments	2	93.624	46.812	1.047	0.395
Residual	8	357.701	44.713
Total	14	763.546
Comparisons between raw data and shuffled data
Two Way RM ANOVA
Source of Variation	DF	SS	MS	F	P
Mouse	4	207.87	51.967
day	2	70.824	35.412	1.508	0.278
day x Mouse	8	187.813	23.477
raw/shuffled	1	35203.8	35203.8	1122.05	<0.001
raw/shuffled x Mouse	4	125.498	31.374
day x raw/shuffled	2	46.586	23.293	0.861	0.458
Residual	8	216.423	27.053
Total	29	36058.8	1243.41
All Pairwise Multiple Comparison Procedures (Holm-Sidak method):
Overall significance level = 0.05
Comparisons for factor: day							Comparisons for factor: raw/shuffled
Comparison	Diff of Means	t	P	P<0.050			Comparison	Diff of Means	t	P	P<0.050
day1 vs. day4	3.343	1.543	0.41	No			raw vs. shuffled	68.512	33.497	<0.001	Yes
day7 vs. day4	3.169	1.463	0.33	No
day1 vs. day7	0.174	0.0802	0.938	No
Comparisons for factor: raw/shuffled within day1							Comparisons for factor: raw/shuffled within day4							Comparisons for factor: raw/shuffled within day7
Comparison	Diff of Means	t	P	P<0.050			Comparison	Diff of Means	t	P	P<0.050			Comparison	Diff of Means	t	P	P<0.050
raw vs. shuffled	67.311	19.938	<0.001	Yes			raw vs. shuffled	66.242	19.621	<0.001	Yes			raw vs. shuffled	71.982	21.322	<0.001	Yes
Comparisons for factor: day within raw							Comparisons for factor: day within shuffled
Comparison	Diff of Means	t	P	P<0.050			Comparison	Diff of Means	t	P	P<0.050
day7 vs. day4	6.039	1.9	0.21	No			day1 vs. day4	2.808	0.883	0.773	No
day1 vs. day4	3.877	1.22	0.423	No			day1 vs. day7	2.509	0.789	0.688	No
day7 vs. day1	2.162	0.68	0.506	No			day7 vs. day4	0.299	0.0941	0.926	No
Figure 3c	n=5 mice
Two Way RM ANOVA
Source of Variation	DF	SS	MS	F	P
Mouse	4	1004.99	251.247
DAY	2	1535.88	767.941	16.747	0.001
DAY x Mouse	8	366.851	45.856
Context	2	400.594	200.297	6.864	0.018
Context x Mouse	8	233.438	29.18
DAY x Context	4	668.774	167.193	8.839	<0.001
Residual	16	302.655	18.916
Total	44	4513.18	102.572
All Pairwise Multiple Comparison Procedures (Holm-Sidak method):
Comparisons for factor: DAY							Comparisons for factor: Context
Comparison	Diff of Means	t	P	P<0.050			Comparison	Diff of Means	t	P	P<0.050
day4 vs. day1	14.032	5.675	0.001	Yes			C2 vs. C3	7.128	3.614	0.02	Yes
day7 vs. day1	9.448	3.821	0.01	Yes			C1 vs. C3	4.961	2.515	0.071	No
day4 vs. day7	4.584	1.854	0.101	No			C2 vs. C1	2.168	1.099	0.304	No
Comparisons for factor: Context within day1							Comparisons for factor: Context within day4							Comparisons for factor: Context within day7
Comparison	Diff of Means	t	P	P<0.050			Comparison	Diff of Means	t	P	P<0.050			Comparison	Diff of Means	t	P	P<0.050
C2 vs. C3	9.45	3.161	0.013	Yes			C1 vs. C3	10.124	3.387	0.008	Yes			C2 vs. C1	13.204	4.417	<0.001	Yes
C1 vs. C3	6.608	2.211	0.073	No			C2 vs. C1	9.543	3.193	0.008	Yes			C2 vs. C3	11.354	3.798	0.002	Yes
C2 vs. C1	2.842	0.951	0.352	No			C2 vs. C3	0.581	0.194	0.848	No			C1 vs. C3	1.85	0.619	0.542	No
Comparisons for factor: DAY within context1							Comparisons for factor: DAY within context2							Comparisons for factor: DAY within context3
Comparison	Diff of Means	t	P	P<0.050			Comparison	Diff of Means	t	P	P<0.050			Comparison	Diff of Means	t	P	P<0.050
day4 vs. day1	19.332	5.787	<0.001	Yes			day7 vs. day1	13.536	4.052	0.002	Yes			day4 vs. day1	15.816	4.735	<0.001	Yes
day4 vs. day7	16.158	4.837	<0.001	Yes			day4 vs. day1	6.947	2.08	0.099	No			day7 vs. day1	11.632	3.482	0.005	Yes
day7 vs. day1	3.174	0.95	0.353	No			day7 vs. day4	6.589	1.972	0.063	No			day4 vs. day7	4.184	1.253	0.225	No
Comparisons between raw data and shuffled data
Two Way RM ANOVA	Day1
Source of Variation	DF	SS	MS	F	P
Mouse	4	358.744	89.686
Context	2	54.222	27.111	0.44	0.659
Context x Mouse	8	493.11	61.639
raw/shuffle	1	7929.35	7929.35	106.298	<0.001
raw/shuffle x Mouse	4	298.382	74.595
Context x raw/shuffle	2	843.669	421.835	10.616	0.006
Residual	8	317.879	39.735
Total	29	10295.4	355.012
All Pairwise Multiple Comparison Procedures (Holm-Sidak method):
Overall significance level = 0.05
Comparisons for factor: Context							Comparisons for factor: raw/shuffle
Comparison	Diff of Means	t	P	P<0.050			Comparison	Diff of Means	t	P	P<0.050
3.000 vs. 2.000	3.219	0.917	0.769	No			raw vs. shuffled	32.515	10.31	<0.001	Yes
3.000 vs. 1.000	2.211	0.63	0.794	No
1.000 vs. 2.000	1.008	0.287	0.781	No
Comparisons for factor: raw/shuffle within context 1							Comparisons for factor: raw/shuffle within context 2							Comparisons for factor: raw/shuffle within context 3
Comparison	Diff of Means	t	P	P<0.050			Comparison	Diff of Means	t	P	P<0.050			Comparison	Diff of Means	t	P	P<0.050
raw vs. shuffled	35.828	7.905	<0.001	Yes			raw vs. shuffled	43.528	9.604	<0.001	Yes			raw vs. shuffled	18.19	4.013	0.002	Yes
Comparisons for factor: Context within raw							Comparisons for factor: Context within shuffled
Comparison	Diff of Means	t	P	P<0.050			Comparison	Diff of Means	t	P	P<0.050
2.000 vs. 3.000	9.45	2.099	0.15	No			3.000 vs. 2.000	15.888	3.529	0.009	Yes
1.000 vs. 3.000	6.608	1.468	0.299	No			3.000 vs. 1.000	11.03	2.45	0.053	No
2.000 vs. 1.000	2.842	0.631	0.537	No			1.000 vs. 2.000	4.858	1.079	0.297	No
Comparisons between raw data and shuffled data
Two Way RM ANOVA	Day4
Source of Variation	DF	SS	MS	F	P
Mouse	4	343.416	85.854
Context	2	124.414	62.207	1.29	0.327
Context x Mouse	8	385.717	48.215
raw/shuffle	1	16509.9	16509.9	244.945	<0.001
raw/shuffle x Mouse	4	269.609	67.402
Context x raw/shuffle	2	205.845	102.923	1.594	0.262
Residual	8	516.702	64.588
Total	29	18355.6	632.951
All Pairwise Multiple Comparison Procedures (Holm-Sidak method):
Overall significance level = 0.05
Comparisons for factor: Context
Comparison	Diff of Means	t	P	P<0.050			Comparisons for factor: raw/shuffle
1.000 vs. 2.000	4.411	1.421	0.475	No			Comparison	Diff of Means	t	P	P<0.050
1.000 vs. 3.000	4.223	1.36	0.377	No			raw vs. shuffled	46.918	15.651	<0.001	Yes
3.000 vs. 2.000	0.189	0.0607	0.953	No
Comparisons for factor: raw/shuffle within 1							Comparisons for factor: raw/shuffle within 2							Comparisons for factor: raw/shuffle within 3
Comparison	Diff of Means	t	P	P<0.050			Comparison	Diff of Means	t	P	P<0.050			Comparison	Diff of Means	t	P	P<0.050
raw vs. shuffled	54.274	10.601	<0.001	Yes			raw vs. shuffled	44.01	8.596	<0.001	Yes			raw vs. shuffled	42.471	8.296	<0.001	Yes
Comparisons for factor: Context within raw							Comparisons for factor: Context within shuffled
Comparison	Diff of Means	t	P	P<0.050			Comparison	Diff of Means	t	P	P<0.050
1.000 vs. 3.000	10.124	2.131	0.141	No			3.000 vs. 1.000	1.679	0.353	0.98	No
1.000 vs. 2.000	9.543	2.009	0.12	No			3.000 vs. 2.000	0.958	0.202	0.975	No
2.000 vs. 3.000	0.581	0.122	0.904	No			2.000 vs. 1.000	0.721	0.152	0.881	No
Comparisons between raw data and shuffled data
Two Way RM ANOVA	Day7
Source of Variation	DF	SS	MS	F	P
Mouse	4	241.842	60.46
Context	2	140.913	70.457	0.377	0.698
Context x Mouse	8	1495.27	186.908
raw/shuffle	1	11931.1	11931.1	1266.32	<0.001
raw/shuffle x Mouse	4	37.688	9.422
Context x raw/shuffle	2	408.864	204.432	1.764	0.232
Residual	8	927.126	115.891
Total	29	15182.8	523.546
All Pairwise Multiple Comparison Procedures (Holm-Sidak method):
Overall significance level = 0.05
Comparisons for factor: Context							Comparisons for factor: raw/shuffle
Comparison	Diff of Means	t	P	P<0.050			Comparison	Diff of Means	t	P	P<0.050
2.000 vs. 1.000	4.643	0.759	0.851	No			raw vs. shuffled	39.885	35.585	<0.001	Yes
2.000 vs. 3.000	4.55	0.744	0.728	No
3.000 vs. 1.000	0.0931	0.0152	0.988	No
Comparisons for factor: raw/shuffle within 1							Comparisons for factor: raw/shuffle within 2							Comparisons for factor: raw/shuffle within 3
Comparison	Diff of Means	t	P	P<0.050			Comparison	Diff of Means	t	P	P<0.050			Comparison	Diff of Means	t	P	P<0.050
raw vs. shuffled	33.007	5.82	<0.001	Yes			raw vs. shuffled	50.128	8.839	<0.001	Yes			raw vs. shuffled	36.521	6.44	<0.001	Yes
Comparisons for factor: Context within raw							Comparisons for factor: Context within shuffled
Comparison	Diff of Means	t	P	P<0.050			Comparison	Diff of Means	t	P	P<0.050
2.000 vs. 1.000	13.204	1.697	0.295	No			1.000 vs. 2.000	3.917	0.503	0.946	No
2.000 vs. 3.000	11.354	1.459	0.303	No			3.000 vs. 2.000	2.253	0.29	0.95	No
3.000 vs. 1.000	1.85	0.238	0.815	No			1.000 vs. 3.000	1.664	0.214	0.834	No
Figure 3d	n=5 mice
One Way RM ANOVA
Treatment Name	N	Missing	Mean	Std Dev	SEM
day1	5	0	56.053	8.163	3.651
day4	5	0	63.516	3.727	1.667
day7	5	0	65.942	5.605	2.507
Source of Variation	DF	SS	MS	F	P
Between Subjects	4	167.818	41.954
Between Treatments	2	265.634	132.817	3.795	0.069
Residual	8	279.95	34.994
Total	14	713.402
Comparisons between raw data and shuffled data
Two Way RM ANOVA
Source of Variation	DF	SS	MS	F	P
Mouse	4	146.563	36.641
day	2	153.686	76.843	4.212	0.056
day x Mouse	8	145.949	18.244
raw/shuffled	1	25790.2	25790.2	1513.3	<0.001
raw/shuffled x Mouse	4	68.169	17.042
day x raw/shuffled	2	113.636	56.818	2.364	0.156
Residual	8	192.303	24.038
Total	29	26610.5	917.603
All Pairwise Multiple Comparison Procedures (Holm-Sidak method):
Overall significance level = 0.05
Comparisons for factor: day							Comparisons for factor: raw/shuffled
Comparison	Diff of Means	t	P	P<0.050			Comparison	Diff of Means	t	P	P<0.050
day7 vs. day1	5.355	2.803	0.068	No			raw vs. shuffled	58.64	38.901	<0.001	Yes
day4 vs. day1	3.921	2.053	0.143	No
day7 vs. day4	1.434	0.751	0.474	No
Comparisons for factor: raw/shuffled within day1							Comparisons for factor: raw/shuffled within day4							Comparisons for factor: raw/shuffled within day7
Comparison	Diff of Means	t	P	P<0.050			Comparison	Diff of Means	t	P	P<0.050			Comparison	Diff of Means	t	P	P<0.050
raw vs. shuffled	53.256	18.074	<0.001	Yes			raw vs. shuffled	60.341	20.478	<0.001	Yes			raw vs. shuffled	62.324	21.151	<0.001	Yes
Comparisons for factor: day within raw							Comparisons for factor: day within shuffled
Comparison	Diff of Means	t	P	P<0.050			Comparison	Diff of Means	t	P	P<0.050
day7 vs. day1	9.889	3.401	0.011	Yes			day7 vs. day1	0.821	0.282	0.99	No
day4 vs. day1	7.463	2.566	0.041	Yes			day7 vs. day4	0.443	0.152	0.986	No
day7 vs. day4	2.426	0.834	0.417	No			day4 vs. day1	0.378	0.13	0.898	No
Figure 3f
All trials							day 1 (between smallest and largest delta speed)							day 4 (between smallest and largest delta speed)							day 7 (between smallest and largest delta speed)
Two Way Repeated Measures ANOVA							Two Way Repeated Measures ANOVA							Two Way Repeated Measures ANOVA							Two Way Repeated Measures ANOVA
ource of Variation	DF	SS	MS	F	P		Source of Variation	DF	SS	MS	F	P		Source of Variation	DF	SS	MS	F	P		Source of Variation	DF	SS	MS	F	P
Animal	4	1099.67	274.918				animal	4	603.073	150.768				animal	4	1288.35	322.088				animal	4	2401.9	600.476
Day	2	1177.39	588.693	5.059	0.038		context	2	24.694	12.347	0.372	0.7		context	2	577.883	288.941	3.115	0.1		context	2	1192.11	596.056	11.881	0.004
Day x Animal	8	930.94	116.367				context x animal	8	265.26	33.157				context x animal	8	742.139	92.767				context x animal	8	401.34	50.168
Context	2	627.834	313.917	10.686	0.006		group	1	13.926	13.926	0.0525	0.83		group	1	150.662	150.662	1.315	0.315		group	1	385.782	385.782	4.048	0.115
Context x Animal	8	235.015	29.377				group x animal	4	1061.44	265.36				group x animal	4	458.389	114.597				group x animal	4	381.179	95.295
Day x Context	4	968.695	242.174	2.777	0.063		context x group	2	133.458	66.729	2.536	0.14		context x group	2	606.586	303.293	4.84	0.042		context x group	2	9.037	4.518	0.0586	0.943
Residual	16	1395.23	87.202				Residual	8	210.526	26.316				Residual	8	501.352	62.669				Residual	8	616.631	77.079
Total	44	6434.77	146.245				Total	29	2312.38	79.737				Total	29	4325.36	149.15				Total	29	5387.98	185.793
All Pairwise Multiple Comparison Procedures (Holm-Sidak method):
Overall significance level = 0.05														All Pairwise Multiple Comparison Procedures (Holm-Sidak method):							All Pairwise Multiple Comparison Procedures (Holm-Sidak method):
														Overall significance level = 0.05							Overall significance level = 0.05
Comparisons for factor: Day
Comparison	Diff of Means	t	P	P<0.050										Comparisons for factor: context							Comparisons for factor: context
4.000 vs. 1.000	11.757	2.985	0.052	No										Comparison	Diff of Means	t	P	P<0.050			Comparison	Diff of Means	t	P	P<0.050
7.000 vs. 1.000	9.629	2.444	0.079	No										1.000 vs. 3.000	10.734	2.492	0.108	No			2.000 vs. 3.000	15.379	4.855	0.004	Yes
4.000 vs. 7.000	2.129	0.54	0.604	No										1.000 vs. 2.000	5.885	1.366	0.374	No			2.000 vs. 1.000	8.886	2.805	0.045	Yes
														2.000 vs. 3.000	4.849	1.126	0.293	No			1.000 vs. 3.000	6.493	2.05	0.075	No
Comparisons for factor: Context
Comparison	Diff of Means	t	P	P<0.050										Comparisons for factor: group							Comparisons for factor: group
1.000 vs. 3.000	8.955	4.525	0.006	Yes										Comparison	Diff of Means	t	P	P<0.050			Comparison	Diff of Means	t	P	P<0.050
2.000 vs. 3.000	6.103	3.084	0.03	Yes										smallest del vs. largest delt	4.482	1.147	0.315	No			smallest del vs. largest delt	7.172	2.012	0.115	No
1.000 vs. 2.000	2.851	1.441	0.188	No
														Comparisons for factor: group within 1							Comparisons for factor: group within 1
Comparisons for factor: Context within 1														Comparison	Diff of Means	t	P	P<0.050			Comparison	Diff of Means	t	P	P<0.050
Comparison	Diff of Means	t	P	P<0.050										largest delt vs. smallest del	8.208	1.451	0.175	No			smallest del vs. largest delt	8.534	1.48	0.165	No
1.000 vs. 3.000	3.65	0.7	0.869	No
1.000 vs. 2.000	3.022	0.58	0.814	No
2.000 vs. 3.000	0.628	0.12	0.905	No										Comparisons for factor: group within 2							Comparisons for factor: group within 2
														Comparison	Diff of Means	t	P	P<0.050			Comparison	Diff of Means	t	P	P<0.050
														smallest del vs. largest delt	11.562	2.044	0.066	No			smallest del vs. largest delt	5.846	1.014	0.331	No
Comparisons for factor: Context within 4
Comparison	Diff of Means	t	P	P<0.050
1.000 vs. 2.000	15.006	2.879	0.027	Yes										Comparisons for factor: group within 3							Comparisons for factor: group within 3
1.000 vs. 3.000	14.39	2.761	0.024	Yes										Comparison	Diff of Means	t	P	P<0.050			Comparison	Diff of Means	t	P	P<0.050
3.000 vs. 2.000	0.616	0.118	0.907	No										smallest del vs. largest delt	10.092	1.784	0.102	No			smallest del vs. largest delt	7.136	1.237	0.24	No
Comparisons for factor: Context within 7														Comparisons for factor: context within smallest delta speed							Comparisons for factor: context within smallest delta speed
Comparison	Diff of Means	t	P	P<0.050										Comparison	Diff of Means	t	P	P<0.050			Comparison	Diff of Means	t	P	P<0.050
2.000 vs. 3.000	18.298	3.51	0.006	Yes										2.000 vs. 3.000	5.584	1.002	0.702	No			2.000 vs. 3.000	14.734	2.921	0.031	Yes
2.000 vs. 1.000	9.474	1.818	0.16	No										2.000 vs. 1.000	4	0.717	0.734	No			2.000 vs. 1.000	7.542	1.495	0.286	No
1.000 vs. 3.000	8.824	1.693	0.106	No										1.000 vs. 3.000	1.584	0.284	0.78	No			1.000 vs. 3.000	7.192	1.426	0.174	No
Comparisons for factor: Day within 1														Comparisons for factor: context within largest delta speed							Comparisons for factor: context within largest delta speed
Comparison	Diff of Means	t	P	P<0.050										Comparison	Diff of Means	t	P	P<0.050			Comparison	Diff of Means	t	P	P<0.050
4.000 vs. 1.000	19.332	3.105	0.015	Yes										1.000 vs. 3.000	19.884	3.566	0.008	Yes			2.000 vs. 3.000	16.024	3.176	0.018	Yes
4.000 vs. 7.000	12.144	1.95	0.122	No										1.000 vs. 2.000	15.77	2.828	0.025	Yes			2.000 vs. 1.000	10.23	2.028	0.117	No
7.000 vs. 1.000	7.188	1.154	0.26	No										2.000 vs. 3.000	4.114	0.738	0.472	No			1.000 vs. 3.000	5.794	1.149	0.268	No
Comparisons for factor: Day within 2
Comparison	Diff of Means	t	P	P<0.050
7.000 vs. 1.000	19.684	3.161	0.013	Yes
7.000 vs. 4.000	12.336	1.981	0.115	No
4.000 vs. 1.000	7.348	1.18	0.25	No
Comparisons for factor: Day within 3
Comparison	Diff of Means	t	P	P<0.050
4.000 vs. 1.000	8.592	1.38	0.45	No
4.000 vs. 7.000	6.578	1.056	0.512	No
7.000 vs. 1.000	2.014	0.323	0.749	No

## Sheet: Fig.4
Fig. 4c	n=5 mice
Two Way RM ANOVA
Source of Variation	DF	SS	MS	F	P
Mouse	4	0.197	0.0492
DAY	2	0.0587	0.0294	4.12	0.059
DAY x Mouse	8	0.057	0.00713
Context	2	0.000293	0.000147	0.0504	0.951
Context x Mouse	8	0.0233	0.00291
DAY x Context	4	0.0527	0.0132	3.539	0.03
Residual	16	0.0595	0.00372
Total	44	0.448	0.0102
All Pairwise Multiple Comparison Procedures (Holm-Sidak method):
Comparisons for factor: DAY							Comparisons for factor: Context
Comparison	Diff of Means	t	P	P<0.050			Comparison	Diff of Means	t	P	P<0.050
day4 vs. day1	0.0883	2.865	0.062	No			1.000 vs. 3.000	0.00618	0.314	0.986	No
day7 vs. day1	0.0488	1.583	0.281	No			1.000 vs. 2.000	0.0039	0.198	0.977	No
day4 vs. day7	0.0395	1.283	0.236	No			2.000 vs. 3.000	0.00228	0.116	0.911	No
Comparisons for factor: Context within day1							Comparisons for factor: Context within day4							Comparisons for factor: Context within day7
Comparison	Diff of Means	t	P	P<0.050			Comparison	Diff of Means	t	P	P<0.050			Comparison	Diff of Means	t	P	P<0.050
C2 vs.C3	0.114	3.064	0.016	Yes			C2 vs.C3	0.0744	2.002	0.161	No			C2 vs.C3	0.0326	0.878	0.772	No
C1 vs.C3	0.0896	2.411	0.047	Yes			C1 vs.C3	0.0451	1.213	0.418	No			C1 vs.C3	0.026	0.699	0.741	No
C2 vs.C1	0.0243	0.653	0.52	No			C2 vs.C1	0.0293	0.789	0.438	No			C2 vs.C1	0.00664	0.179	0.86	No
omparisons for factor: DAY within Context 1							Comparisons for factor: DAY within Context 2							Comparisons for factor: DAY within Context 3
Comparison	Diff of Means	t	P	P<0.050			Comparison	Diff of Means	t	P	P<0.050			Comparison	Diff of Means	t	P	P<0.050
day4 vs. day1	0.0613	1.391	0.445	No			day4 vs. day7	0.0181	0.41	0.969	No			day4 vs. day1	0.196	4.446	<0.001	Yes
day4 vs. day7	0.0407	0.924	0.597	No			day1 vs. day7	0.0103	0.234	0.966	No			day7 vs. day1	0.136	3.089	0.011	Yes
day7 vs. day1	0.0206	0.467	0.645	No			day4 vs. day1	0.00775	0.176	0.862	No			day4 vs. day7	0.0598	1.357	0.189	No
Comparisons between raw data and shuffled data
Two Way RM ANOVA	Day1
Source of Variation	DF	SS	MS	F	P
Mouse	4	0.057	0.0142
Context	2	0.0256	0.0128	3.996	0.063
Context x Mouse	8	0.0256	0.0032
raw/shuffle	1	1.134	1.134	113.137	<0.001
raw/shuffle x Mouse	4	0.0401	0.01
Context x raw/shuffle	2	0.0133	0.00664	1.908	0.21
Residual	8	0.0278	0.00348
Total	29	1.323	0.0456
All Pairwise Multiple Comparison Procedures (Holm-Sidak method):
Overall significance level = 0.05
Comparisons for factor: Context							Comparisons for factor: raw/shuffle
Comparison	Diff of Means	t	P	P<0.050			Comparison	Diff of Means	t	P	P<0.050
2.000 vs. 3.000	0.0624	2.465	0.113	No			raw vs. shuffled	0.389	10.637	<0.001	Yes
1.000 vs. 3.000	0.0615	2.432	0.08	No
2.000 vs. 1.000	0.000832	0.0329	0.975	No
Comparisons for factor: raw/shuffle within context 1							Comparisons for factor: raw/shuffle within context 2							Comparisons for factor: raw/shuffle within context 3
Comparison	Diff of Means	t	P	P<0.050			Comparison	Diff of Means	t	P	P<0.050			Comparison	Diff of Means	t	P	P<0.050
raw vs. shuffled	0.392	8.237	<0.001	Yes			raw vs. shuffled	0.439	9.221	<0.001	Yes			raw vs. shuffled	0.336	7.058	<0.001	Yes
Comparisons for factor: Context within raw							Comparisons for factor: Context within shuffled
Comparison	Diff of Means	t	P	P<0.050			Comparison	Diff of Means	t	P	P<0.050
2.000 vs. 3.000	0.114	3.114	0.02	Yes			1.000 vs. 3.000	0.0335	0.916	0.754	No
1.000 vs. 3.000	0.0896	2.451	0.052	No			1.000 vs. 2.000	0.0226	0.618	0.793	No
2.000 vs. 1.000	0.0243	0.663	0.516	No			2.000 vs. 3.000	0.0109	0.298	0.769	No
Comparisons between raw data and shuffled data
Two Way RM ANOVA	Day4
Source of Variation	DF	SS	MS	F	P
Mouse	4	0.0439	0.011
Context	2	0.00582	0.00291	0.732	0.511
Context x Mouse	8	0.0318	0.00398
raw/shuffle	1	1.552	1.552	659.185	<0.001
raw/shuffle x Mouse	4	0.00942	0.00235
Context x raw/shuffle	2	0.0102	0.00511	1.607	0.259
Residual	8	0.0254	0.00318
Total	29	1.678	0.0579
All Pairwise Multiple Comparison Procedures (Holm-Sidak method):
Overall significance level = 0.05
Comparisons for factor: Context
Comparison	Diff of Means	t	P	P<0.050			Comparisons for factor: raw/shuffle
3.000 vs. 2.000	0.0329	1.167	0.622	No			Comparison	Diff of Means	t	P	P<0.050
1.000 vs. 2.000	0.0242	0.859	0.658	No			raw vs. shuffled	0.455	25.675	<0.001	Yes
3.000 vs. 1.000	0.00869	0.308	0.766	No
Comparisons for factor: raw/shuffle within context 1							Comparisons for factor: raw/shuffle within context 2							Comparisons for factor: raw/shuffle within context 3
Comparison	Diff of Means	t	P	P<0.050			Comparison	Diff of Means	t	P	P<0.050			Comparison	Diff of Means	t	P	P<0.050
raw vs. shuffled	0.434	12.734	<0.001	Yes			raw vs. shuffled	0.424	12.436	<0.001	Yes			raw vs. shuffled	0.507	14.868	<0.001	Yes
Comparisons for factor: Context within raw							Comparisons for factor: Context within shuffled
Comparison	Diff of Means	t	P	P<0.050			Comparison	Diff of Means	t	P	P<0.050
3.000 vs. 2.000	0.0744	1.965	0.188	No			1.000 vs. 3.000	0.0277	0.731	0.856	No
3.000 vs. 1.000	0.0451	1.191	0.44	No			1.000 vs. 2.000	0.0192	0.506	0.855	No
1.000 vs. 2.000	0.0293	0.774	0.45	No			2.000 vs. 3.000	0.00851	0.225	0.825	No
Comparisons between raw data and shuffled data
Two Way RM ANOVA	Day7
Source of Variation	DF	SS	MS	F	P
Mouse	4	0.0434	0.0109
Context	2	0.00314	0.00157	1.597	0.261
Context x Mouse	8	0.00785	0.000982
raw/shuffle	1	1.639	1.639	62.33	0.001
raw/shuffle x Mouse	4	0.105	0.0263
Context x raw/shuffle	2	0.00502	0.00251	5.028	0.039
Residual	8	0.00399	0.000499
Total	29	1.807	0.0623
All Pairwise Multiple Comparison Procedures (Holm-Sidak method):
Overall significance level = 0.05
Comparisons for factor: Context							Comparisons for factor: raw/shuffle
Comparison	Diff of Means	t	P	P<0.050			Comparison	Diff of Means	t	P	P<0.050
3.000 vs. 1.000	0.0234	1.67	0.349	No			raw vs. shuffled	0.467	7.895	0.001	Yes
2.000 vs. 1.000	0.0194	1.385	0.365	No
3.000 vs. 2.000	0.00399	0.285	0.783	No
Comparisons for factor: raw/shuffle within 1							Comparisons for factor: raw/shuffle within 2							Comparisons for factor: raw/shuffle within 3
Comparison	Diff of Means	t	P	P<0.050			Comparison	Diff of Means	t	P	P<0.050			Comparison	Diff of Means	t	P	P<0.050
raw vs. shuffled	0.483	8.009	<0.001	Yes			raw vs. shuffled	0.431	7.145	0.002	Yes			raw vs. shuffled	0.488	8.094	<0.001	Yes
Comparisons for factor: Context within raw							Comparisons for factor: Context within shuffled
Comparison	Diff of Means	t	P	P<0.050			Comparison	Diff of Means	t	P	P<0.050
3.000 vs. 2.000	0.0326	1.896	0.217	No			2.000 vs. 1.000	0.0455	2.642	0.056	No
3.000 vs. 1.000	0.026	1.51	0.282	No			2.000 vs. 3.000	0.0246	1.432	0.317	No
1.000 vs. 2.000	0.00664	0.386	0.705	No			3.000 vs. 1.000	0.0208	1.211	0.245	No
Fig. 4d	n=5 mice
Two Way RM ANOVA
Source of Variation	DF	SS	MS	F	P
Mouse	4	412.425	103.106
DAY	2	0.361	0.181	0.013	0.987
DAY x Mouse	8	111.181	13.898
Context	2	10.886	5.443	0.258	0.779
Context x Mouse	8	168.915	21.114
DAY x Context	4	131.793	32.948	0.782	0.553
Residual	16	674.523	42.158
Total	44	1510.09	34.32
Comparisons between raw data and shuffled data
Two Way RM ANOVA	Day1
Source of Variation	DF	SS	MS	F	P
Mouse	4	62.208	15.552
Context	2	48.176	24.088	0.824	0.473
Context x Mouse	8	233.836	29.229
raw/shuffle	1	3807.77	3807.77	192.074	<0.001
raw/shuffle x Mouse	4	79.298	19.825
Context x raw/shuffle	2	78.75	39.375	1.241	0.339
Residual	8	253.803	31.725
Total	29	4563.84	157.374
All Pairwise Multiple Comparison Procedures (Holm-Sidak method):
Overall significance level = 0.05
Comparisons for factor: Context							Comparisons for factor: raw/shuffle
Comparison	Diff of Means	t	P	P<0.050			Comparison	Diff of Means	t	P	P<0.050
2.000 vs. 3.000	2.95	1.22	0.59	No			raw vs. shuffled	22.532	13.859	<0.001	Yes
1.000 vs. 3.000	2.311	0.956	0.599	No
2.000 vs. 1.000	0.639	0.264	0.798	No
Comparisons for factor: raw/shuffle within context 1							Comparisons for factor: raw/shuffle within context 2							Comparisons for factor: raw/shuffle within context3
Comparison	Diff of Means	t	P	P<0.050			Comparison	Diff of Means	t	P	P<0.050			Comparison	Diff of Means	t	P	P<0.050
raw vs. shuffled	17.956	5.389	<0.001	Yes			raw vs. shuffled	25.034	7.513	<0.001	Yes			raw vs. shuffled	24.606	7.384	<0.001	Yes
Comparisons for factor: Context within raw							Comparisons for factor: Context within shuffled
Comparison	Diff of Means	t	P	P<0.050			Comparison	Diff of Means	t	P	P<0.050
2.000 vs. 1.000	4.178	1.197	0.576	No			1.000 vs. 3.000	5.636	1.614	0.333	No
2.000 vs. 3.000	3.164	0.906	0.613	No			1.000 vs. 2.000	2.9	0.831	0.662	No
3.000 vs. 1.000	1.013	0.29	0.775	No			2.000 vs. 3.000	2.736	0.784	0.445	No
Comparisons between raw data and shuffled data
Two Way RM ANOVA	Day4
Source of Variation	DF	SS	MS	F	P
Mouse	4	76.021	19.005
Context	2	93.139	46.569	2.508	0.143
Context x Mouse	8	148.566	18.571
raw/shuffle	1	3969.03	3969.03	93.237	<0.001
raw/shuffle x Mouse	4	170.276	42.569
Context x raw/shuffle	2	12.229	6.115	0.091	0.914
Residual	8	537.45	67.181
Total	29	5006.71	172.645
All Pairwise Multiple Comparison Procedures (Holm-Sidak method):
Overall significance level = 0.05
Comparisons for factor: Context
Comparison	Diff of Means	t	P	P<0.050			Comparisons for factor: raw/shuffle
1.000 vs. 2.000	4.315	2.239	0.157	No			Comparison	Diff of Means	t	P	P<0.050
1.000 vs. 3.000	2.224	1.154	0.484	No			raw vs. shuffled	23.004	9.656	<0.001	Yes
3.000 vs. 2.000	2.092	1.085	0.309	No
Comparisons for factor: raw/shuffle within context 1							Comparisons for factor: raw/shuffle within context 2							Comparisons for factor: raw/shuffle within context 3
Comparison	Diff of Means	t	P	P<0.050			Comparison	Diff of Means	t	P	P<0.050			Comparison	Diff of Means	t	P	P<0.050
raw vs. shuffled	22.461	4.624	<0.001	Yes			raw vs. shuffled	21.785	4.485	<0.001	Yes			raw vs. shuffled	24.768	5.099	<0.001	Yes
Comparisons for factor: Context within raw							Comparisons for factor: Context within shuffled
Comparison	Diff of Means	t	P	P<0.050			Comparison	Diff of Means	t	P	P<0.050
1.000 vs. 2.000	4.654	1.124	0.631	No			1.000 vs. 2.000	3.977	0.96	0.733	No
3.000 vs. 2.000	3.583	0.865	0.644	No			1.000 vs. 3.000	3.377	0.815	0.676	No
1.000 vs. 3.000	1.071	0.259	0.8	No			3.000 vs. 2.000	0.6	0.145	0.887	No
Comparisons between raw data and shuffled data
Two Way RM ANOVA	Day7
Source of Variation	DF	SS	MS	F	P
Mouse	4	312.913	78.228
Context	2	53.616	26.808	1.379	0.306
Context x Mouse	8	155.567	19.446
raw/shuffle	1	4541.09	4541.09	87.418	<0.001
raw/shuffle x Mouse	4	207.788	51.947
Context x raw/shuffle	2	45.349	22.674	1.098	0.379
Residual	8	165.236	20.654
Total	29	5481.56	189.019
All Pairwise Multiple Comparison Procedures (Holm-Sidak method):
Overall significance level = 0.05
Comparisons for factor: Context							Comparisons for factor: raw/shuffle
Comparison	Diff of Means	t	P	P<0.050			Comparison	Diff of Means	t	P	P<0.050
2.000 vs. 3.000	3.097	1.57	0.397	No			raw vs. shuffled	24.606	9.35	<0.001	Yes
2.000 vs. 1.000	2.47	1.253	0.431	No
1.000 vs. 3.000	0.627	0.318	0.759	No
Comparisons for factor: raw/shuffle within context 1							Comparisons for factor: raw/shuffle within context 2							Comparisons for factor: raw/shuffle within context 3
Comparison	Diff of Means	t	P	P<0.050			Comparison	Diff of Means	t	P	P<0.050			Comparison	Diff of Means	t	P	P<0.050
raw vs. shuffled	28.08	7.963	<0.001	Yes			raw vs. shuffled	23.019	6.528	<0.001	Yes			raw vs. shuffled	22.721	6.443	<0.001	Yes
Comparisons for factor: Context within raw
Comparison	Diff of Means	t	P	P<0.050			Comparisons for factor: Context within shuffled
1.000 vs. 3.000	3.306	1.167	0.595	No			Comparison	Diff of Means	t	P	P<0.050
2.000 vs. 3.000	3.246	1.146	0.465	No			2.000 vs. 1.000	5	1.766	0.263	No
1.000 vs. 2.000	0.0601	0.0212	0.983	No			2.000 vs. 3.000	2.947	1.041	0.529	No
							3.000 vs. 1.000	2.053	0.725	0.479	No
Fig. 4e	n=5 mice
Two Way RM ANOVA
Source of Variation	DF	SS	MS	F	P
Mouse	4	172.363	43.091
DAY	2	4.813	2.407	0.182	0.837
DAY x Mouse	8	105.632	13.204
Number of Context	2	9375.08	4687.54	238.342	<0.001
Number of Context x Mouse	8	157.338	19.667
DAY x Number of Context	4	28.036	7.009	0.118	0.974
Residual	16	951.976	59.498
Total	44	10795.2	245.346
Comparisons for factor: DAY							Comparisons for factor: Number of Context
Comparison	Diff of Means	t	P	P<0.050			Comparison	Diff of Means	t	P	P<0.050
day1 vs. day4	0.8	0.603	0.917	No			1.000 vs. 3.000	35.347	21.828	<0.001	Yes
day1 vs. day7	0.43	0.324	0.94	No			1.000 vs. 2.000	18.355	11.335	<0.001	Yes
day7 vs. day4	0.37	0.279	0.787	No			2.000 vs. 3.000	16.992	10.493	<0.001	Yes
Comparisons for factor: Number of Context within day1							Comparisons for factor: Number of Context within day4							Comparisons for factor: Number of Context within day7
Comparison	Diff of Means	t	P	P<0.050			Comparison	Diff of Means	t	P	P<0.050			Comparison	Diff of Means	t	P	P<0.050
1.000 vs. 3.000	37.894	8.813	<0.001	Yes			1.000 vs. 3.000	33.283	7.741	<0.001	Yes			1.000 vs. 3.000	34.863	8.108	<0.001	Yes
1.000 vs. 2.000	19.693	4.58	<0.001	Yes			1.000 vs. 2.000	17.001	3.954	0.001	Yes			1.000 vs. 2.000	18.372	4.273	<0.001	Yes
2.000 vs. 3.000	18.201	4.233	<0.001	Yes			2.000 vs. 3.000	16.283	3.787	0.001	Yes			2.000 vs. 3.000	16.491	3.835	<0.001	Yes
Comparisons for factor: DAY within 1							Comparisons for factor: DAY within 2							Comparisons for factor: DAY within 3
Comparison	Diff of Means	t	P	P<0.050			Comparison	Diff of Means	t	P	P<0.050			Comparison	Diff of Means	t	P	P<0.050
day1 vs. day4	3.235	0.77	0.834	No			day1 vs. day7	0.56	0.133	0.999	No			day4 vs. day1	1.376	0.328	0.984	No
day1 vs. day7	1.881	0.448	0.884	No			day1 vs. day4	0.542	0.129	0.99	No			day7 vs. day1	1.15	0.274	0.955	No
day7 vs. day4	1.353	0.322	0.751	No			day4 vs. day7	0.0176	0.00419	0.997	No			day4 vs. day7	0.226	0.0537	0.958	No
Fig.4h	n=5 mice
Two Way RM ANOVA
Source of Variation	DF	SS	MS	F	P
Mouse	4	0.176	0.044
DAY	2	0.0373	0.0187	1.228	0.343
DAY x Mouse	8	0.122	0.0152
Context	2	0.00924	0.00462	0.842	0.466
Context x Mouse	8	0.0439	0.00549
DAY x Context	4	0.0177	0.00444	0.588	0.676
Residual	16	0.121	0.00754
Total	44	0.526	0.012
Comparisons between raw data and shuffled data
Two Way RM ANOVA	Day1
Source of Variation	DF	SS	MS	F	P
Mouse	4	0.078	0.0195
Context	2	0.0144	0.00722	2.015	0.196
Context x Mouse	8	0.0287	0.00359
raw/shuffle	1	0.85	0.85	35.705	0.004
raw/shuffle x Mouse	4	0.0952	0.0238
Context x raw/shuffle	2	0.00666	0.00333	0.754	0.501
Residual	8	0.0353	0.00442
Total	29	1.108	0.0382
All Pairwise Multiple Comparison Procedures (Holm-Sidak method):
Overall significance level = 0.05
Comparisons for factor: Context							Comparisons for factor: raw/shuffle
Comparison	Diff of Means	t	P	P<0.050			Comparison	Diff of Means	t	P	P<0.050
2.000 vs. 3.000	0.0505	1.886	0.261	No			raw vs. shuffled	0.337	5.975	0.004	Yes
2.000 vs. 1.000	0.0412	1.539	0.298	No
1.000 vs. 3.000	0.00928	0.346	0.738	No
Comparisons for factor: raw/shuffle within context 1							Comparisons for factor: raw/shuffle within context 2							Comparisons for factor: raw/shuffle within context 3
Comparison	Diff of Means	t	P	P<0.050			Comparison	Diff of Means	t	P	P<0.050			Comparison	Diff of Means	t	P	P<0.050
raw vs. shuffled	0.319	4.831	0.002	Yes			raw vs. shuffled	0.379	5.74	<0.001	Yes			raw vs. shuffled	0.313	4.738	0.002	Yes
Comparisons for factor: Context within raw							Comparisons for factor: Context within shuffled
Comparison	Diff of Means	t	P	P<0.050			Comparison	Diff of Means	t	P	P<0.050
2.000 vs. 3.000	0.0835	2.088	0.152	No			2.000 vs. 3.000	0.0175	0.436	0.964	No
2.000 vs. 1.000	0.0712	1.779	0.18	No			2.000 vs. 1.000	0.0112	0.281	0.953	No
1.000 vs. 3.000	0.0123	0.308	0.762	No			1.000 vs. 3.000	0.00622	0.155	0.878	No
Comparisons between raw data and shuffled data
Two Way RM ANOVA	Day4
Source of Variation	DF	SS	MS	F	P
Mouse	4	0.0555	0.0139
Context	2	0.00342	0.00171	0.393	0.688
Context x Mouse	8	0.0348	0.00435
raw/shuffle	1	0.937	0.937	129.102	<0.001
raw/shuffle x Mouse	4	0.029	0.00725
Context x raw/shuffle	2	0.0102	0.0051	0.897	0.445
Residual	8	0.0455	0.00569
Total	29	1.115	0.0384
All Pairwise Multiple Comparison Procedures (Holm-Sidak method):
Overall significance level = 0.05
Comparisons for factor: Context							Comparisons for factor: raw/shuffle
Comparison	Diff of Means	t	P	P<0.050			Comparison	Diff of Means	t	P	P<0.050
3.000 vs. 1.000	0.0246	0.833	0.814	No			raw vs. shuffled	0.353	11.362	<0.001	Yes
3.000 vs. 2.000	0.02	0.678	0.766	No
2.000 vs. 1.000	0.00456	0.155	0.881	No
Comparisons for factor: raw/shuffle within context1							Comparisons for factor: raw/shuffle within context 2							Comparisons for factor: raw/shuffle within context 3
Comparison	Diff of Means	t	P	P<0.050			Comparison	Diff of Means	t	P	P<0.050			Comparison	Diff of Means	t	P	P<0.050
raw vs. shuffled	0.405	8.134	<0.001	Yes			raw vs. shuffled	0.33	6.625	<0.001	Yes			raw vs. shuffled	0.325	6.511	<0.001	Yes
Comparisons for factor: Context within raw							Comparisons for factor: Context within shuffled
Comparison	Diff of Means	t	P	P<0.050			Comparison	Diff of Means	t	P	P<0.050
1.000 vs. 2.000	0.0331	0.738	0.852	No			3.000 vs. 1.000	0.065	1.451	0.421	No
3.000 vs. 2.000	0.0172	0.383	0.914	No			2.000 vs. 1.000	0.0422	0.941	0.591	No
1.000 vs. 3.000	0.0159	0.355	0.727	No			3.000 vs. 2.000	0.0229	0.51	0.617	No
Comparisons between raw data and shuffled data
Two Way RM ANOVA	Day7
Source of Variation	DF	SS	MS	F	P
Mouse	4	0.053	0.0133
Context	2	0.00228	0.00114	0.27	0.77
Context x Mouse	8	0.0338	0.00422
raw/shuffle	1	1.157	1.157	102.453	<0.001
raw/shuffle x Mouse	4	0.0452	0.0113
Context x raw/shuffle	2	0.00167	0.000835	0.188	0.832
Residual	8	0.0355	0.00444
Total	29	1.328	0.0458
All Pairwise Multiple Comparison Procedures (Holm-Sidak method):
Overall significance level = 0.05
Comparisons for factor: Context							Comparisons for factor: raw/shuffle
Comparison	Diff of Means	t	P	P<0.050			Comparison	Diff of Means	t	P	P<0.050
2.000 vs. 3.000	0.0202	0.696	0.88	No			raw vs. shuffled	0.393	10.122	<0.001	Yes
2.000 vs. 1.000	0.016	0.552	0.837	No
1.000 vs. 3.000	0.00418	0.144	0.889	No
Comparisons for factor: raw/shuffle within context 1							Comparisons for factor: raw/shuffle within context 2							Comparisons for factor: raw/shuffle within context 3
Comparison	Diff of Means	t	P	P<0.050			Comparison	Diff of Means	t	P	P<0.050			Comparison	Diff of Means	t	P	P<0.050
raw vs. shuffled	0.385	7.419	<0.001	Yes			raw vs. shuffled	0.414	7.978	<0.001	Yes			raw vs. shuffled	0.38	7.327	<0.001	Yes
Comparisons for factor: Context within raw							Comparisons for factor: Context within shuffled
Comparison	Diff of Means	t	P	P<0.050			Comparison	Diff of Means	t	P	P<0.050
2.000 vs. 3.000	0.0371	0.892	0.768	No			2.000 vs. 3.000	0.00333	0.0801	1	No
2.000 vs. 1.000	0.0305	0.734	0.723	No			1.000 vs. 3.000	0.00181	0.0436	0.999	No
1.000 vs. 3.000	0.00655	0.158	0.877	No			2.000 vs. 1.000	0.00152	0.0365	0.971	No
Fig. 4i	n=5 mice
Two Way RM ANOVA
Source of Variation	DF	SS	MS	F	P
Mouse	4	879.905	219.976
DAY	2	682.274	341.137	4.415	0.051
DAY x Mouse	8	618.092	77.262
Context	2	21.025	10.512	0.237	0.795
Context x Mouse	8	355.278	44.41
DAY x Context	4	157.482	39.371	1.962	0.149
Residual	16	321.097	20.069
Total	44	3035.15	68.981
Comparisons between raw data and shuffled data
Two Way RM ANOVA	Day1
Source of Variation	DF	SS	MS	F	P
Mouse	4	262.941	65.735
Context	2	10.674	5.337	0.524	0.611
Context x Mouse	8	81.487	10.186
raw/shuffle	1	2408.34	2408.34	21.19	0.01
raw/shuffle x Mouse	4	454.621	113.655
Context x raw/shuffle	2	34.477	17.238	0.71	0.52
Residual	8	194.365	24.296
Total	29	3446.9	118.859
All Pairwise Multiple Comparison Procedures (Holm-Sidak method):
Overall significance level = 0.05
Comparisons for factor: Context							Comparisons for factor: raw/shuffle
Comparison	Diff of Means	t	P	P<0.050			Comparison	Diff of Means	t	P	P<0.050
3.000 vs. 1.000	1.325	0.928	0.762	No			raw vs. shuffled	17.92	4.603	0.01	Yes
2.000 vs. 1.000	1.196	0.838	0.671	No
3.000 vs. 2.000	0.128	0.0899	0.931	No
Comparisons for factor: raw/shuffle within context 1							Comparisons for factor: raw/shuffle within context 2							Comparisons for factor: raw/shuffle within context 3
Comparison	Diff of Means	t	P	P<0.050			Comparison	Diff of Means	t	P	P<0.050			Comparison	Diff of Means	t	P	P<0.050
raw vs. shuffled	14.893	3.202	0.014	Yes			raw vs. shuffled	19.594	4.213	0.003	Yes			raw vs. shuffled	19.272	4.144	0.004	Yes
Comparisons for factor: Context within raw							Comparisons for factor: Context within shuffled
Comparison	Diff of Means	t	P	P<0.050			Comparison	Diff of Means	t	P	P<0.050
2.000 vs. 1.000	3.547	1.351	0.486	No			1.000 vs. 2.000	1.154	0.439	0.963	No
3.000 vs. 1.000	3.514	1.338	0.364	No			1.000 vs. 3.000	0.865	0.329	0.936	No
2.000 vs. 3.000	0.0326	0.0124	0.99	No			3.000 vs. 2.000	0.289	0.11	0.914	No
Comparisons between raw data and shuffled data
Two Way RM ANOVA	Day4
Source of Variation	DF	SS	MS	F	P
Mouse	4	212.084	53.021
Context	2	22.208	11.104	0.306	0.745
Context x Mouse	8	290.692	36.336
raw/shuffle	1	1703.47	1703.47	25.309	0.007
raw/shuffle x Mouse	4	269.229	67.307
Context x raw/shuffle	2	246.467	123.234	6.188	0.024
Residual	8	159.329	19.916
Total	29	2903.49	100.12
All Pairwise Multiple Comparison Procedures (Holm-Sidak method):
Overall significance level = 0.05
Comparisons for factor: Context							Comparisons for factor: raw/shuffle
Comparison	Diff of Means	t	P	P<0.050			Comparison	Diff of Means	t	P	P<0.050
3.000 vs. 2.000	1.92	0.712	0.872	No			raw vs. shuffled	15.071	5.031	0.007	Yes
3.000 vs. 1.000	1.712	0.635	0.791	No
1.000 vs. 2.000	0.208	0.0772	0.94	No
Comparisons for factor: raw/shuffle within context 1							Comparisons for factor: raw/shuffle within context 2							Comparisons for factor: raw/shuffle within context 3
Comparison	Diff of Means	t	P	P<0.050			Comparison	Diff of Means	t	P	P<0.050			Comparison	Diff of Means	t	P	P<0.050
raw vs. shuffled	22.726	6.013	<0.001	Yes			raw vs. shuffled	13.555	3.586	0.006	Yes			raw vs. shuffled	8.932	2.363	0.044	Yes
Comparisons for factor: Context within raw							Comparisons for factor: Context within shuffled
Comparison	Diff of Means	t	P	P<0.050			Comparison	Diff of Means	t	P	P<0.050
1.000 vs. 3.000	5.185	1.546	0.371	No			3.000 vs. 1.000	8.609	2.567	0.064	No
1.000 vs. 2.000	4.794	1.429	0.317	No			2.000 vs. 1.000	4.378	1.305	0.379	No
2.000 vs. 3.000	0.391	0.117	0.909	No			3.000 vs. 2.000	4.232	1.262	0.227	No
Comparisons between raw data and shuffled data
Two Way RM ANOVA	Day7
Source of Variation	DF	SS	MS	F	P
Mouse	4	463.239	115.81
Context	2	37.353	18.677	0.465	0.644
Context x Mouse	8	321.521	40.19
raw/shuffle	1	4376.73	4376.73	49.441	0.002
raw/shuffle x Mouse	4	354.094	88.524
Context x raw/shuffle	2	45.796	22.898	0.768	0.495
Residual	8	238.511	29.814
Total	29	5837.25	201.284
All Pairwise Multiple Comparison Procedures (Holm-Sidak method):
Overall significance level = 0.05
Comparisons for factor: Context							Comparisons for factor: raw/shuffle
Comparison	Diff of Means	t	P	P<0.050			Comparison	Diff of Means	t	P	P<0.050
2.000 vs. 1.000	2.692	0.95	0.75	No			raw vs. shuffled	24.157	7.031	0.002	Yes
2.000 vs. 3.000	1.754	0.619	0.8	No
3.000 vs. 1.000	0.938	0.331	0.749	No
Comparisons for factor: raw/shuffle within 1							Comparisons for factor: raw/shuffle within 2							Comparisons for factor: raw/shuffle within 3
Comparison	Diff of Means	t	P	P<0.050			Comparison	Diff of Means	t	P	P<0.050			Comparison	Diff of Means	t	P	P<0.050
raw vs. shuffled	25.524	5.743	<0.001	Yes			raw vs. shuffled	26.259	5.908	<0.001	Yes			raw vs. shuffled	20.688	4.655	0.001	Yes
Comparisons for factor: Context within raw							Comparisons for factor: Context within shuffled
Comparison	Diff of Means	t	P	P<0.050			Comparison	Diff of Means	t	P	P<0.050
2.000 vs. 3.000	4.54	1.213	0.566	No			3.000 vs. 1.000	3.356	0.897	0.766	No
2.000 vs. 1.000	3.06	0.818	0.67	No			2.000 vs. 1.000	2.325	0.621	0.791	No
1.000 vs. 3.000	1.48	0.395	0.698	No			3.000 vs. 2.000	1.031	0.276	0.786	No
Fig.4j	n=5 mice
Two Way RM ANOVA
Source of Variation	DF	SS	MS	F	P
Mouse	4	314.504	78.626
DAY	2	246.866	123.433	5.485	0.032
DAY x Mouse	8	180.045	22.506
Number of Context	2	11400.9	5700.43	108.765	<0.001
Number of Context x Mouse	8	419.285	52.411
DAY x Number of Context	4	200.082	50.021	2.026	0.139
Residual	16	395.006	24.688
Total	44	13156.6	299.015
All Pairwise Multiple Comparison Procedures (Holm-Sidak method):
Comparisons for factor: DAY							Comparisons for factor: Number of Context
Comparison	Diff of Means	t	P	P<0.050			Comparison	Diff of Means	t	P	P<0.050
day7 vs. day1	5.598	3.231	0.036	Yes			1.000 vs. 3.000	38.895	14.713	<0.001	Yes
day7 vs. day4	3.888	2.245	0.107	No			1.000 vs. 2.000	21.788	8.242	<0.001	Yes
day4 vs. day1	1.709	0.987	0.353	No			2.000 vs. 3.000	17.107	6.471	<0.001	Yes
Comparisons for factor: Number of Context within day1							Comparisons for factor: Number of Context within day4							Comparisons for factor: Number of Context within day7
Comparison	Diff of Means	t	P	P<0.050			Comparison	Diff of Means	t	P	P<0.050			Comparison	Diff of Means	t	P	P<0.050
1.000 vs. 3.000	33.197	9.011	<0.001	Yes			1.000 vs. 3.000	42.124	11.434	<0.001	Yes			1.000 vs. 3.000	41.364	11.228	<0.001	Yes
1.000 vs. 2.000	21.071	5.72	<0.001	Yes			1.000 vs. 2.000	25.206	6.842	<0.001	Yes			2.000 vs. 3.000	22.276	6.047	<0.001	Yes
2.000 vs. 3.000	12.126	3.291	0.003	Yes			2.000 vs. 3.000	16.918	4.592	<0.001	Yes			1.000 vs. 2.000	19.088	5.181	<0.001	Yes
Comparisons for factor: DAY within 1							Comparisons for factor: DAY within 2							Comparisons for factor: DAY within 3
Comparison	Diff of Means	t	P	P<0.050			Comparison	Diff of Means	t	P	P<0.050			Comparison	Diff of Means	t	P	P<0.050
day7 vs. day1	7.659	2.474	0.061	No			day7 vs. day1	9.642	3.115	0.014	Yes			day1 vs. day4	2.864	0.925	0.743	No
day4 vs. day1	6.063	1.959	0.12	No			day7 vs. day4	7.713	2.492	0.04	Yes			day7 vs. day4	2.355	0.761	0.702	No
day7 vs. day4	1.596	0.515	0.611	No			day4 vs. day1	1.929	0.623	0.539	No			day1 vs. day7	0.509	0.164	0.871	No

## Sheet: Fig.5
Fig.5b,c	n=5 mice						Note
Two Way RM ANOVA							CPS=context&position&speed
							PS=position&speed
							CP=context&position
							CS=context&speed
Source of Variation	DF	SS	MS	F	P
Mouse	4	14.43	3.608
Day	2	2.754	1.377	0.991	0.412
Day x Mouse	8	11.113	1.389
Group	6	8144.08	1357.35	18.759	<0.001
Group x Mouse	24	1736.59	72.358
Day x Group	12	804.96	67.08	1.776	0.08
Residual	48	1813.26	37.776
Total	104	12527.2	120.454
All Pairwise Multiple Comparison Procedures (Holm-Sidak method):
Overall significance level = 0.05
Comparisons for factor: Day
Comparison	Diff of Means	t	P	P<0.050
4.000 vs. 1.000	0.396	1.406	0.483	No
4.000 vs. 7.000	0.217	0.77	0.712	No
7.000 vs. 1.000	0.179	0.636	0.543	No
Comparisons for factor: Group							Comparisons for factor: Group within 1							Comparisons for factor: Group within 4							Comparisons for factor: Group within 7
Comparison	Diff of Means	t	P	P<0.050			Comparison	Diff of Means	t	P	P<0.050			Comparison	Diff of Means	t	P	P<0.050			Comparison	Diff of Means	t	P	P<0.050
CPS vs. speed	27.48	8.847	<0.001	Yes			CPS vs. speed	26.878	6.052	<0.001	Yes			CPS vs. speed	22.145	4.987	<0.001	Yes			CPS vs. position	38.416	8.651	<0.001	Yes
CPS vs. position	26.781	8.622	<0.001	Yes			CPS vs. position	21.845	4.919	<0.001	Yes			CPS vs. position	20.082	4.522	<0.001	Yes			CPS vs. context	34.279	7.719	<0.001	Yes
CPS vs. context	24.303	7.824	<0.001	Yes			CPS vs. context	19.493	4.389	<0.001	Yes			CPS vs. context	19.137	4.309	0.001	Yes			CPS vs. speed	33.418	7.525	<0.001	Yes
CPS vs. PS	22.903	7.374	<0.001	Yes			CPS vs. PS	19.063	4.293	0.001	Yes			CPS vs. PS	18.675	4.205	0.001	Yes			CPS vs. PS	30.97	6.974	<0.001	Yes
CPS vs. CS	19.169	6.171	<0.001	Yes			CP vs. speed	18.241	4.108	0.002	Yes			CPS vs. CS	15.542	3.5	0.014	Yes			CPS vs. CP	26.929	6.064	<0.001	Yes
CPS vs. CP	16.147	5.199	<0.001	Yes			CPS vs. CS	15.862	3.572	0.011	Yes			CPS vs. CP	12.877	2.9	0.078	No			CPS vs. CS	26.102	5.878	<0.001	Yes
CP vs. speed	11.333	3.649	0.019	Yes			CP vs. position	13.209	2.974	0.06	No			CP vs. speed	9.269	2.087	0.465	No			CS vs. position	12.314	2.773	0.103	No
CP vs. position	10.634	3.424	0.031	Yes			CS vs. speed	11.016	2.481	0.199	No			CP vs. position	7.205	1.622	0.803	No			CP vs. position	11.488	2.587	0.155	No
CS vs. speed	8.312	2.676	0.159	No			CP vs. context	10.856	2.444	0.202	No			CS vs. speed	6.603	1.487	0.863	No			CS vs. context	8.177	1.841	0.612	No
CP vs. context	8.155	2.626	0.164	No			CP vs. PS	10.426	2.348	0.234	No			CP vs. context	6.261	1.41	0.882	No			PS vs. position	7.446	1.677	0.712	No
CS vs. position	7.612	2.451	0.216	No			CPS vs. CP	8.637	1.945	0.47	No			CP vs. PS	5.798	1.306	0.91	No			CP vs. context	7.35	1.655	0.697	No
CP vs. PS	6.756	2.175	0.333	No			PS vs. speed	7.815	1.76	0.58	No			CS vs. position	4.54	1.022	0.976	No			CS vs. speed	7.316	1.647	0.668	No
CS vs. context	5.134	1.653	0.654	No			context vs. speed	7.386	1.663	0.617	No			CS vs. context	3.595	0.81	0.993	No			CP vs. speed	6.489	1.461	0.765	No
PS vs. speed	4.578	1.474	0.736	No			CP vs. CS	7.225	1.627	0.601	No			PS vs. speed	3.47	0.781	0.99	No			speed vs. position	4.998	1.126	0.914	No
PS vs. position	3.878	1.249	0.83	No			CS vs. position	5.983	1.347	0.756	No			CS vs. PS	3.133	0.705	0.99	No			CS vs. PS	4.869	1.096	0.897	No
CS vs. PS	3.734	1.202	0.809	No			position vs. speed	5.033	1.133	0.837	No			context vs. speed	3.008	0.677	0.984	No			context vs. position	4.137	0.932	0.928	No
context vs. speed	3.178	1.023	0.851	No			CS vs. context	3.63	0.817	0.932	No			CP vs. CS	2.666	0.6	0.982	No			CP vs. PS	4.042	0.91	0.898	No
CP vs. CS	3.021	0.973	0.811	No			CS vs. PS	3.201	0.721	0.923	No			position vs. speed	2.063	0.465	0.984	No			PS vs. context	3.308	0.745	0.914	No
context vs. position	2.478	0.798	0.817	No			PS vs. position	2.782	0.627	0.898	No			PS vs. position	1.407	0.317	0.985	No			PS vs. speed	2.447	0.551	0.928	No
PS vs. context	1.4	0.451	0.882	No			context vs. position	2.353	0.53	0.838	No			context vs. position	0.945	0.213	0.972	No			speed vs. context	0.861	0.194	0.977	No
position vs. speed	0.699	0.225	0.824	No			PS vs. context	0.429	0.0967	0.923	No			PS vs. context	0.462	0.104	0.917	No			CS vs. CP	0.827	0.186	0.853	No
Comparisons for factor: Day within context
Comparison	Diff of Means	t	P	P<0.050
4.000 vs. 7.000	3.693	1.023	0.673	No
1.000 vs. 7.000	3.416	0.946	0.576	No
4.000 vs. 1.000	0.277	0.0767	0.939	No
Comparisons for factor: Day within position
Comparison	Diff of Means	t	P	P<0.050
4.000 vs. 7.000	6.886	1.908	0.176	No
1.000 vs. 7.000	5.201	1.441	0.288	No
4.000 vs. 1.000	1.685	0.467	0.643	No
Comparisons for factor: Day within speed
Comparison	Diff of Means	t	P	P<0.050
7.000 vs. 1.000	4.83	1.338	0.463	No
4.000 vs. 1.000	4.655	1.289	0.365	No
7.000 vs. 4.000	0.176	0.0486	0.961	No
Comparisons for factor: Day within CP
Comparison	Diff of Means	t	P	P<0.050
1.000 vs. 7.000	6.922	1.918	0.172	No
1.000 vs. 4.000	4.318	1.196	0.418	No
4.000 vs. 7.000	2.604	0.721	0.474	No
Comparisons for factor: Day within CS
Comparison	Diff of Means	t	P	P<0.050
7.000 vs. 1.000	1.13	0.313	0.985	No
7.000 vs. 4.000	0.888	0.246	0.963	No
4.000 vs. 1.000	0.242	0.067	0.947	No
Comparisons for factor: Day within PS
Comparison	Diff of Means	t	P	P<0.050
4.000 vs. 7.000	0.847	0.235	0.994	No
1.000 vs. 7.000	0.538	0.149	0.986	No
4.000 vs. 1.000	0.31	0.0858	0.932	No
Comparisons for factor: Day within CPS
Comparison	Diff of Means	t	P	P<0.050
7.000 vs. 4.000	11.448	3.171	0.008	Yes
7.000 vs. 1.000	11.37	3.15	0.006	Yes
1.000 vs. 4.000	0.0782	0.0217	0.983	No
Fig.5d	n=4 mice
Two Way RM ANOVA
Source of Variation	DF	SS	MS	F	P
Animal	3	2.25e-12	7.5e-13
Category	7	822.013	117.43	3.84	0.008
Category x Animal	21	642.166	30.579
Learning stage	1	2.25e-12	2.25e-12	2.455	0.215
Learning stage x Animal	3	2.75e-12	9.167e-13
Category x Learning stage	7	405.107	57.872	1.266	0.314
Residual	21	959.767	45.703
Total	63	2829.05	44.906
All Pairwise Multiple Comparison Procedures (Holm-Sidak method):
Overall significance level = 0.05
Comparisons for factor: Category							Comparisons for factor: Category within relearning
Comparison	Diff of Means	t	P	P<0.050			Comparison	Diff of Means	t	P	P<0.050
CPS vs. N	12.468	4.509	0.005	Yes			CPS vs. N	21.61	4.949	<0.001	Yes
CPS vs. S	11.253	4.07	0.015	Yes			CPS vs. S	17.242	3.948	0.008	Yes
CPS vs. P	9.846	3.561	0.047	Yes			CPS vs. P	16.293	3.731	0.015	Yes
CPS vs. C	9.359	3.385	0.068	No			CPS vs. PS	13.605	3.115	0.081	No
CPS vs. PS	8.101	2.93	0.175	No			CPS vs. C	13.33	3.053	0.092	No
CPS vs. CS	7.652	2.767	0.234	No			CP vs. N	10.994	2.517	0.308	No
CPS vs. CP	6.287	2.274	0.529	No			CS vs. N	10.952	2.508	0.303	No
CP vs. N	6.181	2.236	0.541	No			CPS vs. CS	10.659	2.441	0.333	No
CP vs. S	4.967	1.796	0.837	No			CPS vs. CP	10.616	2.431	0.327	No
CS vs. N	4.816	1.742	0.853	No			C vs. N	8.28	1.896	0.722	No
PS vs. N	4.367	1.579	0.917	No			PS vs. N	8.005	1.833	0.75	No
CS vs. S	3.602	1.303	0.981	No			CP vs. S	6.626	1.517	0.918	No
CP vs. P	3.559	1.287	0.978	No			CS vs. S	6.584	1.508	0.91	No
PS vs. S	3.152	1.14	0.991	No			CP vs. P	5.676	1.3	0.965	No
C vs. N	3.109	1.124	0.989	No			CS vs. P	5.634	1.29	0.959	No
CP vs. C	3.072	1.111	0.986	No			P vs. N	5.318	1.218	0.967	No
P vs. N	2.622	0.948	0.995	No			S vs. N	4.368	1	0.991	No
CS vs. P	2.195	0.794	0.998	No			C vs. S	3.912	0.896	0.994	No
C vs. S	1.894	0.685	0.999	No			PS vs. S	3.637	0.833	0.995	No
CP vs. PS	1.814	0.656	0.999	No			CP vs. PS	2.988	0.684	0.998	No
PS vs. P	1.745	0.631	0.998	No			C vs. P	2.962	0.678	0.996	No
CS vs. C	1.707	0.617	0.996	No			CS vs. PS	2.946	0.675	0.993	No
P vs. S	1.407	0.509	0.997	No			CP vs. C	2.714	0.621	0.99	No
CP vs. CS	1.365	0.494	0.993	No			PS vs. P	2.688	0.615	0.98	No
PS vs. C	1.258	0.455	0.986	No			CS vs. C	2.672	0.612	0.957	No
S vs. N	1.215	0.439	0.962	No			P vs. S	0.949	0.217	0.995	No
C vs. P	0.487	0.176	0.981	No			C vs. PS	0.274	0.0629	0.998	No
CS vs. PS	0.449	0.163	0.872	No			CP vs. CS	0.0421	0.00963	0.992	No
Comparisons for factor: Learning stage							Comparisons for factor: Category within learning
Comparison	Diff of Means	t	P	P<0.050			Comparison	Diff of Means	t	P	P<0.050
learning vs. relearning	3.75e-07	1.567	0.215	No			CPS vs. C	5.387	1.234	0.999	No
							CPS vs. S	5.265	1.206	0.999	No
							CPS vs. CS	4.644	1.064	1	No
Comparisons for factor: Learning stage within N							CP vs. C	3.431	0.786	1	No
Comparison	Diff of Means	t	P	P<0.050			CPS vs. P	3.399	0.778	1	No
learning vs. relearning	8.687	1.943	0.066	No			CPS vs. N	3.326	0.762	1	No
							CP vs. S	3.308	0.757	1	No
							PS vs. C	2.79	0.639	1	No
Comparisons for factor: Learning stage within C							CP vs. CS	2.688	0.615	1	No
Comparison	Diff of Means	t	P	P<0.050			PS vs. S	2.668	0.611	1	No
relearning vs. learning	1.654	0.37	0.715	No			CPS vs. PS	2.597	0.595	1	No
							N vs. C	2.062	0.472	1	No
							PS vs. CS	2.048	0.469	1	No
Comparisons for factor: Learning stage within P							P vs. C	1.988	0.455	1	No
Comparison	Diff of Means	t	P	P<0.050			CPS vs. CP	1.957	0.448	1	No
learning vs. relearning	3.296	0.737	0.469	No			N vs. S	1.939	0.444	1	No
							P vs. S	1.865	0.427	1	No
							CP vs. P	1.443	0.33	1	No
Comparisons for factor: Learning stage within S							CP vs. N	1.369	0.313	1	No
Comparison	Diff of Means	t	P	P<0.050			N vs. CS	1.319	0.302	1	No
learning vs. relearning	2.38	0.532	0.6	No			P vs. CS	1.245	0.285	1	No
							PS vs. P	0.802	0.184	1	No
							CS vs. C	0.743	0.17	1	No
Comparisons for factor: Learning stage within CP							PS vs. N	0.729	0.167	1	No
Comparison	Diff of Means	t	P	P<0.050			CP vs. PS	0.64	0.147	1	No
relearning vs. learning	0.938	0.21	0.836	No			CS vs. S	0.62	0.142	0.999	No
							S vs. C	0.123	0.0281	1	No
							N vs. P	0.0738	0.0169	0.987	No
Comparisons for factor: Learning stage within CS
Comparison	Diff of Means	t	P	P<0.050
relearning vs. learning	3.584	0.801	0.432	No
Comparisons for factor: Learning stage within PS
Comparison	Diff of Means	t	P	P<0.050
learning vs. relearning	1.41	0.315	0.756	No
Comparisons for factor: Learning stage within CPS
Comparison	Diff of Means	t	P	P<0.050
relearning vs. learning	9.598	2.146	0.044	Yes
Fig.5f	n=5 mice						Fig.5h	n=5 mice
Two Way RM ANOVA							Two Way RM ANOVA
Source of Variation	DF	SS	MS	F	P		Source of Variation	DF	SS	MS	F	P
Animal	4	1339.6	334.9				Animal	4	1245.13	311.282
day	2	1719.87	859.933	12.024	0.004		day	2	787.07	393.535	7.184	0.016
day x Animal	8	572.167	71.521				day x Animal	8	438.229	54.779
context	2	294.947	147.474	7.454	0.015		context	2	675.466	337.733	4.499	0.049
context x Animal	8	158.266	19.783				context x Animal	8	600.563	75.07
day x context	4	1854.3	463.574	8.35	<0.001		day x context	4	512.888	128.222	0.856	0.511
Residual	16	888.253	55.516				Residual	16	2396.91	149.807
Total	44	6827.4	155.168				Total	44	6656.25	151.278
All Pairwise Multiple Comparison Procedures (Holm-Sidak method):							ll Pairwise Multiple Comparison Procedures (Holm-Sidak method):
Overall significance level = 0.05							Overall significance level = 0.05
Comparisons for factor: day							Comparisons for factor: day
Comparison	Diff of Means	t	P	P<0.050			Comparison	Diff of Means	t	P	P<0.050
4.000 vs. 1.000	14.864	4.813	0.004	Yes			4.000 vs. 1.000	10.2	3.774	0.016	Yes
7.000 vs. 1.000	9.938	3.218	0.024	Yes			7.000 vs. 1.000	5.92	2.191	0.116	No
4.000 vs. 7.000	4.926	1.595	0.149	No			4.000 vs. 7.000	4.28	1.584	0.152	No
Comparisons for factor: context							Comparisons for factor: context
Comparison	Diff of Means	t	P	P<0.050			Comparison	Diff of Means	t	P	P<0.050
2.000 vs. 3.000	5.925	3.648	0.019	Yes			1.000 vs. 3.000	9.289	2.936	0.055	No
1.000 vs. 3.000	4.743	2.92	0.038	Yes			2.000 vs. 3.000	6.329	2	0.154	No
2.000 vs. 1.000	1.182	0.728	0.488	No			1.000 vs. 2.000	2.96	0.935	0.377	No
Comparisons for factor: context within 1							Comparisons for factor: context within 1
Comparison	Diff of Means	t	P	P<0.050			Comparison	Diff of Means	t	P	P<0.050
3.000 vs. 1.000	3.855	0.923	0.746	No			2.000 vs. 3.000	3.849	0.545	0.932	No
3.000 vs. 2.000	3.568	0.854	0.643	No			1.000 vs. 3.000	2.964	0.419	0.897	No
2.000 vs. 1.000	0.287	0.0687	0.946	No			2.000 vs. 1.000	0.885	0.125	0.901	No
Comparisons for factor: context within 4							Comparisons for factor: context within 4
Comparison	Diff of Means	t	P	P<0.050			Comparison	Diff of Means	t	P	P<0.050
1.000 vs. 2.000	11.191	2.68	0.042	Yes			1.000 vs. 2.000	11.254	1.592	0.331	No
1.000 vs. 3.000	5.805	1.39	0.326	No			1.000 vs. 3.000	10.775	1.524	0.263	No
3.000 vs. 2.000	5.386	1.29	0.211	No			3.000 vs. 2.000	0.478	0.0677	0.947	No
Comparisons for factor: context within 7							Comparisons for factor: context within 7
Comparison	Diff of Means	t	P	P<0.050			Comparison	Diff of Means	t	P	P<0.050
2.000 vs. 3.000	26.728	6.4	<0.001	Yes			2.000 vs. 3.000	15.616	2.209	0.109	No
2.000 vs. 1.000	14.45	3.46	0.005	Yes			1.000 vs. 3.000	14.127	1.999	0.113	No
1.000 vs. 3.000	12.278	2.94	0.008	Yes			2.000 vs. 1.000	1.49	0.211	0.835	No
Comparisons for factor: day within 1							Comparisons for factor: day within 1
Comparison	Diff of Means	t	P	P<0.050			Comparison	Diff of Means	t	P	P<0.050
4.000 vs. 1.000	21.91	4.441	<0.001	Yes			4.000 vs. 1.000	16.85	2.451	0.068	No
4.000 vs. 7.000	11.316	2.294	0.061	No			7.000 vs. 1.000	9.44	1.373	0.334	No
7.000 vs. 1.000	10.595	2.147	0.042	Yes			4.000 vs. 7.000	7.41	1.078	0.293	No
Comparisons for factor: day within 2							Comparisons for factor: day within 2
Comparison	Diff of Means	t	P	P<0.050			Comparison	Diff of Means	t	P	P<0.050
7.000 vs. 1.000	24.758	5.018	<0.001	Yes			7.000 vs. 1.000	10.044	1.461	0.405	No
7.000 vs. 4.000	14.326	2.904	0.016	Yes			7.000 vs. 4.000	5.333	0.776	0.694	No
4.000 vs. 1.000	10.432	2.115	0.045	Yes			4.000 vs. 1.000	4.711	0.685	0.501	No
Comparisons for factor: day within 3							Comparisons for factor: day within 3
Comparison	Diff of Means	t	P	P<0.050			Comparison	Diff of Means	t	P	P<0.050
4.000 vs. 7.000	17.788	3.605	0.004	Yes			4.000 vs. 7.000	10.762	1.566	0.347	No
4.000 vs. 1.000	12.25	2.483	0.041	Yes			4.000 vs. 1.000	9.039	1.315	0.364	No
1.000 vs. 7.000	5.538	1.123	0.273	No			1.000 vs. 7.000	1.723	0.251	0.805	No
Comparisons between raw and shuffled data							Comparisons between raw and shuffled data
Day 1							Day 1
Source of Variation	DF	SS	MS	F	P		Source of Variation	DF	SS	MS	F	P
Animal	4	335.051	83.763				Animal	4	268.573	67.143
context	2	76.47	38.235	0.799	0.483		context	2	122.148	61.074	0.643	0.551
context x Animal	8	383.034	47.879				context x Animal	8	760.095	95.012
raw/shuffled	1	1065.15	1065.15	27.08	0.006		raw/shuffled	1	1412.39	1412.39	39.349	0.003
raw/shuffled x Animal	4	157.336	39.334				raw/shuffled x Animal	4	143.575	35.894
context x raw/shuffled	2	27.778	13.889	0.19	0.831		context x raw/shuffled	2	33.69	16.845	0.105	0.901
Residual	8	585.744	73.218				Residual	8	1277.54	159.692
Total	29	2630.56	90.709				Total	29	4018.01	138.552
All Pairwise Multiple Comparison Procedures (Holm-Sidak method):							All Pairwise Multiple Comparison Procedures (Holm-Sidak method):
Overall significance level = 0.05							Overall significance level = 0.05
Comparisons for factor: context							Comparisons for factor: context
Comparison	Diff of Means	t	P	P<0.050			Comparison	Diff of Means	t	P	P<0.050
3.000 vs. 2.000	3.91	1.264	0.564	No			1.000 vs. 3.000	4.85	1.113	0.654	No
3.000 vs. 1.000	2.007	0.648	0.784	No			2.000 vs. 3.000	3.248	0.745	0.727	No
1.000 vs. 2.000	1.904	0.615	0.556	No			1.000 vs. 2.000	1.602	0.368	0.723	No
Comparisons for factor: raw/shuffled							Comparisons for factor: raw/shuffled
Comparison	Diff of Means	t	P	P<0.050			Comparison	Diff of Means	t	P	P<0.050
raw vs. shuffled	11.917	5.204	0.006	Yes			raw vs. shuffled	13.723	6.273	0.003	Yes
Comparisons for factor: raw/shuffled within 1							Comparisons for factor: raw/shuffled within 1
Comparison	Diff of Means	t	P	P<0.050			Comparison	Diff of Means	t	P	P<0.050
raw vs. shuffled	9.224	1.853	0.09	No			raw vs. shuffled	10.807	1.57	0.149	No
Comparisons for factor: raw/shuffled within 2							Comparisons for factor: raw/shuffled within 2
Comparison	Diff of Means	t	P	P<0.050			Comparison	Diff of Means	t	P	P<0.050
raw vs. shuffled	13.606	2.734	0.019	Yes			raw vs. shuffled	15.782	2.293	0.046	Yes
Comparisons for factor: raw/shuffled within 3							Comparisons for factor: raw/shuffled within 3
Comparison	Diff of Means	t	P	P<0.050			Comparison	Diff of Means	t	P	P<0.050
raw vs. shuffled	12.922	2.596	0.024	Yes			raw vs. shuffled	14.58	2.118	0.061	No
Comparisons for factor: context within raw							Comparisons for factor: context within raw
Comparison	Diff of Means	t	P	P<0.050			Comparison	Diff of Means	t	P	P<0.050
3.000 vs. 1.000	3.855	0.783	0.829	No			2.000 vs. 3.000	3.849	0.539	0.935	No
3.000 vs. 2.000	3.568	0.725	0.729	No			1.000 vs. 3.000	2.964	0.415	0.9	No
2.000 vs. 1.000	0.287	0.0583	0.954	No			2.000 vs. 1.000	0.885	0.124	0.903	No
Comparisons for factor: context within shuffled							Comparisons for factor: context within shuffled
Comparison	Diff of Means	t	P	P<0.050			Comparison	Diff of Means	t	P	P<0.050
3.000 vs. 2.000	4.252	0.864	0.785	No			1.000 vs. 3.000	6.737	0.944	0.738	No
1.000 vs. 2.000	4.094	0.832	0.662	No			1.000 vs. 2.000	4.089	0.573	0.819	No
3.000 vs. 1.000	0.158	0.0321	0.975	No			2.000 vs. 3.000	2.647	0.371	0.716	No
Day 4							Day 4
Source of Variation	DF	SS	MS	F	P		Source of Variation	DF	SS	MS	F	P
Animal	4	377.768	94.442				Animal	4	478.446	119.612
context	2	9.671	4.836	0.116	0.892		context	2	244.659	122.329	0.616	0.564
context x Animal	8	333.521	41.69				context x Animal	8	1589	198.625
raw/shuffled	1	5455.54	5455.54	50.388	0.002		raw/shuffled	1	4545.31	4545.31	47.115	0.002
raw/shuffled x Animal	4	433.083	108.271				raw/shuffled x Animal	4	385.893	96.473
context x raw/shuffled	2	480.524	240.262	4.824	0.042		context x raw/shuffled	2	168.822	84.411	0.715	0.518
Residual	8	398.455	49.807				Residual	8	944.255	118.032
Total	29	7488.56	258.226				Total	29	8356.39	288.151
All Pairwise Multiple Comparison Procedures (Holm-Sidak method):							All Pairwise Multiple Comparison Procedures (Holm-Sidak method):
Overall significance level = 0.05							Overall significance level = 0.05
Comparisons for factor: context							Comparisons for factor: context
Comparison	Diff of Means	t	P	P<0.050			Comparison	Diff of Means	t	P	P<0.050
1.000 vs. 2.000	1.39	0.481	0.955	No			1.000 vs. 3.000	6.267	0.994	0.724	No
1.000 vs. 3.000	0.744	0.258	0.961	No			1.000 vs. 2.000	5.824	0.924	0.619	No
3.000 vs. 2.000	0.645	0.224	0.829	No			2.000 vs. 3.000	0.443	0.0703	0.946	No
Comparisons for factor: raw/shuffled							Comparisons for factor: raw/shuffled
Comparison	Diff of Means	t	P	P<0.050			Comparison	Diff of Means	t	P	P<0.050
raw vs. shuffled	26.97	7.098	0.002	Yes			raw vs. shuffled	24.618	6.864	0.002	Yes
Comparisons for factor: raw/shuffled within 1							Comparisons for factor: raw/shuffled within 1
Comparison	Diff of Means	t	P	P<0.050			Comparison	Diff of Means	t	P	P<0.050
raw vs. shuffled	36.879	7.005	<0.001	Yes			raw vs. shuffled	31.243	4.692	<0.001	Yes
Comparisons for factor: raw/shuffled within 2							Comparisons for factor: raw/shuffled within 2
Comparison	Diff of Means	t	P	P<0.050			Comparison	Diff of Means	t	P	P<0.050
raw vs. shuffled	17.276	3.281	0.008	Yes			raw vs. shuffled	20.384	3.061	0.01	Yes
Comparisons for factor: raw/shuffled within 3							Comparisons for factor: raw/shuffled within 3
Comparison	Diff of Means	t	P	P<0.050			Comparison	Diff of Means	t	P	P<0.050
raw vs. shuffled	26.756	5.082	<0.001	Yes			raw vs. shuffled	22.227	3.338	0.006	Yes
Comparisons for factor: context within raw							Comparisons for factor: context within raw
Comparison	Diff of Means	t	P	P<0.050			Comparison	Diff of Means	t	P	P<0.050
1.000 vs. 2.000	11.191	2.616	0.055	No			1.000 vs. 2.000	11.254	1.414	0.444	No
1.000 vs. 3.000	5.805	1.357	0.35	No			1.000 vs. 3.000	10.775	1.354	0.353	No
3.000 vs. 2.000	5.386	1.259	0.226	No			3.000 vs. 2.000	0.478	0.0601	0.953	No
Comparisons for factor: context within shuffled							Comparisons for factor: context within shuffled
Comparison	Diff of Means	t	P	P<0.050			Comparison	Diff of Means	t	P	P<0.050
2.000 vs. 1.000	8.412	1.966	0.188	No			1.000 vs. 3.000	1.759	0.221	0.995	No
3.000 vs. 1.000	4.317	1.009	0.548	No			2.000 vs. 3.000	1.364	0.171	0.982	No
2.000 vs. 3.000	4.095	0.957	0.353	No			1.000 vs. 2.000	0.395	0.0496	0.961	No
Day 7							Day 7
Source of Variation	DF	SS	MS	F	P		Source of Variation	DF	SS	MS	F	P
Animal	4	533.709	133.427				Animal	4	257.458	64.365
context	2	629.363	314.681	2.708	0.126		context	2	736.083	368.041	3.416	0.085
context x Animal	8	929.548	116.193				context x Animal	8	861.842	107.73
raw/shuffled	1	3767.42	3767.42	71.593	0.001		raw/shuffled	1	2543.84	2543.84	39.518	0.003
raw/shuffled x Animal	4	210.492	52.623				raw/shuffled x Animal	4	257.488	64.372
context x raw/shuffled	2	1282.91	641.456	6.395	0.022		context x raw/shuffled	2	144.702	72.351	0.399	0.683
Residual	8	802.455	100.307				Residual	8	1448.85	181.106
Total	29	8155.9	281.238				Total	29	6250.26	215.526
All Pairwise Multiple Comparison Procedures (Holm-Sidak method):							All Pairwise Multiple Comparison Procedures (Holm-Sidak method):
Overall significance level = 0.05							Overall significance level = 0.05
Comparisons for factor: context							Comparisons for factor: context
Comparison	Diff of Means	t	P	P<0.050			Comparison	Diff of Means	t	P	P<0.050
2.000 vs. 3.000	11.041	2.29	0.146	No			2.000 vs. 3.000	11.52	2.482	0.11	No
1.000 vs. 3.000	7.244	1.503	0.313	No			1.000 vs. 3.000	9.059	1.952	0.166	No
2.000 vs. 1.000	3.798	0.788	0.454	No			2.000 vs. 1.000	2.461	0.53	0.61	No
Comparisons for factor: raw/shuffled							Comparisons for factor: raw/shuffled
Comparison	Diff of Means	t	P	P<0.050			Comparison	Diff of Means	t	P	P<0.050
raw vs. shuffled	22.413	8.461	0.001	Yes			raw vs. shuffled	18.417	6.286	0.003	Yes
Comparisons for factor: raw/shuffled within 1							Comparisons for factor: raw/shuffled within 1
Comparison	Diff of Means	t	P	P<0.050			Comparison	Diff of Means	t	P	P<0.050
raw vs. shuffled	18.667	3.212	0.008	Yes			raw vs. shuffled	22.443	2.976	0.013	Yes
Comparisons for factor: raw/shuffled within 2							Comparisons for factor: raw/shuffled within 2
Comparison	Diff of Means	t	P	P<0.050			Comparison	Diff of Means	t	P	P<0.050
raw vs. shuffled	39.972	6.879	<0.001	Yes			raw vs. shuffled	20.5	2.718	0.021	Yes
Comparisons for factor: raw/shuffled within 3							Comparisons for factor: raw/shuffled within 3
Comparison	Diff of Means	t	P	P<0.050			Comparison	Diff of Means	t	P	P<0.050
raw vs. shuffled	8.599	1.48	0.166	No			raw vs. shuffled	12.307	1.632	0.132	No
Comparisons for factor: context within raw							Comparisons for factor: context within raw
Comparison	Diff of Means	t	P	P<0.050			Comparison	Diff of Means	t	P	P<0.050
2.000 vs. 3.000	26.728	4.062	0.003	Yes			2.000 vs. 3.000	15.616	2.055	0.163	No
2.000 vs. 1.000	14.45	2.196	0.085	No			1.000 vs. 3.000	14.127	1.859	0.159	No
1.000 vs. 3.000	12.278	1.866	0.081	No			2.000 vs. 1.000	1.49	0.196	0.847	No
Comparisons for factor: context within shuffled							Comparisons for factor: context within shuffled
Comparison	Diff of Means	t	P	P<0.050			Comparison	Diff of Means	t	P	P<0.050
1.000 vs. 2.000	6.855	1.042	0.676	No			2.000 vs. 3.000	7.424	0.977	0.718	No
3.000 vs. 2.000	4.645	0.706	0.74	No			1.000 vs. 3.000	3.99	0.525	0.846	No
1.000 vs. 3.000	2.21	0.336	0.741	No			2.000 vs. 1.000	3.433	0.452	0.658	No

## Sheet: Fig.6
Figure 6a	n=7 mice
	DAY1	DAY2	DAY3	DAY4	DAY5	DAY6	DAY7	DAY8	DAY9	DAY10	DAY11	DAY12	DAY13	DAY14	DAY15	DAY16	DAY17
	One Way RM ANOVA	Paired t-test	Paired t-test	One Way RM ANOVA	One Way RM ANOVA	Paired t-test	Paired t-test	One Way RM ANOVA	One Way RM ANOVA	Paired t-test	Paired t-test	One Way RM ANOVA	One Way RM ANOVA	Paired t-test	Paired t-test	One Way RM ANOVA	One Way RM ANOVA
DF	6			6	6			6	6			6	6			6	6
F	2.607			2.894	2.883			6.7	8.098			8.453	6.187			18.907	21.567
P	0.115	0.656	0.213	0.094	0.095	0.0363	0.0288	0.011	0.006	0.239	0.347	0.005	0.014	0.0051	0.00654	<0.001	<0.001
								post hoc Holm-Sidak	post hoc Holm-Sidak			post hoc Holm-Sidak	post hoc Holm-Sidak			post hoc Holm-Sidak	post hoc Holm-Sidak
C1 vs. C2	0.115	0.656	0.213	0.094	0.095	0.0363	0.0288	0.021	0.039	0.239	0.347	0.197	0.126	0.0051	0.00654	<0.001	<0.001
C3 vs. C2								0.898	0.235			0.005	0.013			<0.001	<0.001
C1 vs. C3								0.018	0.006			0.04	0.165			0.759	0.519
Figure 6b	n=7 mice
Paired t-test:							One-Sample t-test
Treatment Name	N	Missing	Mean	Std Dev	SEM		Group Name	N	Missing	Mean	Std Dev	SEM		Group Name	N	Missing	Mean	Std Dev	SEM
CNO-on	7	0	0.906	0.307	0.116		CNO-on	7	0	0.906	0.307	0.116		CNO-off	7	0	0.342	0.0747	0.0282
CNO-off	7	0	0.342	0.0747	0.0282
Difference	7	0	0.564	0.297	0.112		Hypothesized population mean	1						Hypothesized population mean	1
Two-tailed P-value = 0.00240							Two-tailed P-value = 0.447							Two-tailed P-value = 0.000000410
Figure 6c	n=7 mice
Paired t-test:							Group Name	N	Missing	Mean	Std Dev	SEM		Group Name	N	Missing	Mean	Std Dev	SEM
Treatment Name	N	Missing	Mean	Std Dev	SEM		CNO-on	7	0	0.861	0.237	0.0894		CNO-off	7	0	0.612	0.365	0.138
CNO-on	7	0	0.861	0.237	0.0894
CNO-off	7	0	0.612	0.365	0.138		Hypothesized population mean	1						Hypothesized population mean	1
Difference	7	0	0.249	0.332	0.126		Two-tailed P-value = 0.171							Two-tailed P-value = 0.0307
Two-tailed P-value = 0.0948
Fig.6d	n=7 mice
Two Way RM ANOVA
Source of Variation	DF	SS	MS	F	P
mouse	6	265.226	44.204
group	1	52.003	52.003	1.518	0.264
group x mouse	6	205.588	34.265
context	2	121.473	60.737	3.364	0.069
context x mouse	12	216.667	18.056
group x context	2	113.041	56.52	4.347	0.038
Residual	12	156.027	13.002
Total	41	1130.03	27.562
All Pairwise Multiple Comparison Procedures (Holm-Sidak method):
Overall significance level = 0.05
Comparisons for factor: group								Comparisons for factor: context
Comparison	Diff of Means	t	P	P<0.050				Comparison	Diff of Means	t	P	P<0.050
CNO-off vs. CNO on	2.225	1.232	0.264	No				C3 vs. C1	3.677	2.289	0.118	No
								C2 vs. C1	3.534	2.201	0.094	No
								C3 vs. C2	0.142	0.0887	0.931	No
Comparisons for factor: context within CNO-on								Comparisons for factor: context within CNO-off
Comparison	Diff of Means	t	P	P<0.050				Comparison	Diff of Means	t	P	P<0.050
C3 vs. C2	0.398	0.189	0.997	No				C2 vs. C1	7.135	3.387	0.007	Yes
C3 vs. C1	0.331	0.157	0.985	No				C3 vs. C1	7.022	3.334	0.006	Yes
C1 vs. C2	0.0666	0.0316	0.975	No				C2 vs. C3	0.113	0.0537	0.958	No
Comparisons for factor: group within C1								Comparisons for factor: group within C2								Comparisons for factor: group within C3
Comparison	Diff of Means	t	P	P<0.050				Comparison	Diff of Means	t	P	P<0.050				Comparison	Diff of Means	t	P	P<0.050
CNO-on vs. CNO-off	2.405	1.004	0.332	No				CNO-off vs. CNO-off	4.796	2.002	0.064	No				CNO-off vs. CNO-on	4.285	1.789	0.095	No
Fig.6e
Source of Variation	DF	SS	MS	F	P
Col 7	6	1285.19	214.198
group	1	0.017	0.017	0.0013	0.972
group x Col 7	6	78.567	13.095
context	2	1099.86	549.93	22.919	<0.001
context x Col 7	12	287.932	23.994
group x context	2	136.891	68.445	13.505	<0.001
Residual	12	60.818	5.068
Total	41	2949.28	71.934
All Pairwise Multiple Comparison Procedures (Holm-Sidak method):
Overall significance level = 0.05
								Comparisons for factor: context
Comparisons for factor: group								Comparison	Diff of Means	t	P	P<0.050
Comparison	Diff of Means	t	P	P<0.050				C3 vs. C2	11.521	6.223	<0.001	Yes
CNO-off vs. CNO-on	0.0403	0.036	0.972	No				C1 vs. C2	10.037	5.421	<0.001	Yes
								C3 vs. C1	1.484	0.801	0.438	No
Comparisons for factor: context within CNO-off								Comparisons for factor: context within CNO-on
Comparison	Diff of Means	t	P	P<0.050				Comparison	Diff of Means	t	P	P<0.050
C1 vs. C2	14.386	7.06	<0.001	Yes				C3 vs. C2	10.043	4.929	<0.001	Yes
C3 vs. C2	12.999	6.379	<0.001	Yes				C1 vs. C2	5.689	2.792	0.025	Yes
C1 vs. C3	1.387	0.681	0.505	No				C3 vs. C1	4.354	2.137	0.048	Yes
Comparisons for factor: group within C1								Comparisons for factor: group within C2								Comparisons for factor: group within C3
Comparison	Diff of Means	t	P	P<0.050				Comparison	Diff of Means	t	P	P<0.050				Comparison	Diff of Means	t	P	P<0.050
CNO-off vs. CNO-on	4.853	3.263	0.005	Yes				CNO-on vs. CNO-off	3.844	2.584	0.021	Yes				CNO-on vs. CNO-off	0.888	0.597	0.56	No

## Sheet: Fig.S1
Fig. S1c
	n=6 mice
Two Way RM ANOVA
	DAY1	DAY2	DAY3	DAY4	DAY5	DAY6	DAY7			Note
	One Way RM ANOVA	Paired t-test	Paired t-test	One Way RM ANOVA	Paired t-test	Paired t-test	One Way RM ANOVA			Two-tailed P-value for Paired t-test
DF	2			2			2
F	0.834			6.537			9.502
P	0.462	0.0517	0.000771	0.015	0.569	0.0905	0.005
				post hoc Holm-Sidak			post hoc Holm-Sidak
C1 vs. C2	0.462	0.0517	0.000771	0.03	0.569	0.0905	0.052
C3 vs. C2				0.725			0.004
C1 vs. C3				0.024			0.116

## Sheet: Fig.S5
Fig.S5c	n=4
Paired t-test
Corridor vs Shuffled		ITI vs Shuffled
P-value = 0.00606		P-value = 0.0255

## Sheet: Fig.S6
S6b	n=5
Two Way Repeated Measures ANOVA
Source of Variation	DF	SS	MS	F	P
animal	4	0.114	0.0286
Contexts	2	0.103	0.0516	3.176	0.097
Contexts x animal	8	0.13	0.0162
day	2	0.13	0.065	2.367	0.156
day x animal	8	0.22	0.0275
Contexts x day	4	0.0172	0.0043	0.297	0.876
Residual	16	0.232	0.0145
Total	44	0.947	0.0215
S6c
Two Way Repeated Measures ANOVA
Equal Variance Test (Brown-Forsythe):	Passed	(P = 0.851)
Source of Variation	DF	SS	MS	F	P
trial	13	0.203	0.0156	3.033	0.01
CONTEXT	2	0.0786	0.0393	14.136	<0.001
CONTEXT x trial	26	0.0722	0.00278
DAY	2	0.271	0.136	29.994	<0.001
DAY x trial	26	0.118	0.00452
CONTEXT x DAY	4	0.00324	0.00081	0.377	0.824
Residual	52	0.112	0.00215
Total	125	0.858	0.00686
All Pairwise Multiple Comparison Procedures (Holm-Sidak method):
Overall significance level = 0.05
Comparisons for factor: CONTEXT						Comparisons for factor: DAY
Comparison	Diff of Means	t	P	P<0.050		Comparison	Diff of Means	t	P	P<0.050
C2 vs C3 vs. C1 vs C2	0.0548	4.761	<0.001	Yes		1.000 vs. 7.000	0.112	7.626	<0.001	Yes
C2 vs C3 vs. C1 vs C3	0.051	4.431	<0.001	Yes		1.000 vs. 4.000	0.0731	4.985	<0.001	Yes
C1 vs C3 vs. C1 vs C2	0.00379	0.329	0.745	No		4.000 vs. 7.000	0.0387	2.64	0.014	Yes
Comparisons for factor: DAY within C1 vs C2						Comparisons for factor: CONTEXT within 1
Comparison	Diff of Means	t	P	P<0.050		Comparison	Diff of Means	t	P	P<0.050
1.000 vs. 7.000	0.126	6.133	<0.001	Yes		C2 vs C3 vs. C1 vs C3	0.0535	2.913	0.014	Yes
1.000 vs. 4.000	0.0774	3.774	<0.001	Yes		C2 vs C3 vs. C1 vs C2	0.047	2.559	0.025	Yes
4.000 vs. 7.000	0.0484	2.359	0.021	Yes		C1 vs C2 vs. C1 vs C3	0.0065	0.354	0.724	No
Comparisons for factor: DAY within C1 vs C3						Comparisons for factor: CONTEXT within 4
Comparison	Diff of Means	t	P	P<0.050		Comparison	Diff of Means	t	P	P<0.050
1.000 vs. 7.000	0.107	5.241	<0.001	Yes		C2 vs C3 vs. C1 vs C2	0.0471	2.563	0.037	Yes
1.000 vs. 4.000	0.0648	3.161	0.005	Yes		C2 vs C3 vs. C1 vs C3	0.041	2.233	0.056	No
4.000 vs. 7.000	0.0426	2.08	0.041	Yes		C1 vs C3 vs. C1 vs C2	0.00607	0.331	0.742	No
Comparisons for factor: DAY within C2 vs C3						Comparisons for factor: CONTEXT within 7
Comparison	Diff of Means	t	P	P<0.050		Comparison	Diff of Means	t	P	P<0.050
1.000 vs. 7.000	0.103	5	<0.001	Yes		C2 vs C3 vs. C1 vs C2	0.0702	3.823	<0.001	Yes
1.000 vs. 4.000	0.0773	3.77	<0.001	Yes		C2 vs C3 vs. C1 vs C3	0.0584	3.182	0.004	Yes
4.000 vs. 7.000	0.0252	1.23	0.223	No		C1 vs C3 vs. C1 vs C2	0.0118	0.642	0.523	No

## Sheet: Fig.S7
S7b	n=5
Two Way Repeated Measures ANOVA
Source of Variation	DF	SS	MS	F	P
animal	4	0.139	0.0348
Contexts	2	0.0923	0.0462	4.941	0.04
Contexts x animal	8	0.0747	0.00934
day	2	0.197	0.0986	3.914	0.065
day x animal	8	0.202	0.0252
Contexts x day	4	0.285	0.0713	7.249	0.002
Residual	16	0.157	0.00984
Total	44	1.148	0.0261
All Pairwise Multiple Comparison Procedures (Holm-Sidak method):
Overall significance level = 0.05
Comparisons for factor: Contexts						Comparisons for factor: day
Comparison	Diff of Means	t	P	P<0.050		Comparison	Diff of Means	t	P	P<0.050
C2 vs C3 vs. C1 vs C2	0.11	3.115	0.042	Yes		1.000 vs. 4.000	0.144	2.478	0.11	No
C2 vs C3 vs. C1 vs C3	0.0679	1.925	0.173	No		1.000 vs. 7.000	0.137	2.365	0.089	No
C1 vs C3 vs. C1 vs C2	0.042	1.19	0.268	No		7.000 vs. 4.000	0.00653	0.113	0.913	No
Comparisons for factor: day within C1 vs C2						Comparisons for factor: Context within day 1
Comparison	Diff of Means	t	P	P<0.050		Comparison	Diff of Means	t	P	P<0.050
1.000 vs. 4.000	0.255	3.297	0.011	Yes		C1 vs C2 vs. C1 vs C3	0.0384	0.617	0.904	No
1.000 vs. 7.000	0.235	3.038	0.013	Yes		C2 vs C3 vs. C1 vs C3	0.0194	0.312	0.941	No
7.000 vs. 4.000	0.02	0.259	0.799	No		C1 vs C2 vs. C2 vs C3	0.019	0.305	0.763	No
Comparisons for factor: day within C1 vs C3						Comparisons for factor: Context within day 4
Comparison	Diff of Means	t	P	P<0.050		Comparison	Diff of Means	t	P	P<0.050
1.000 vs. 4.000	0.229	2.966	0.023	Yes		C2 vs C3 vs. C1 vs C3	0.302	4.862	<0.001	Yes
7.000 vs. 4.000	0.21	2.715	0.027	Yes		C2 vs C3 vs. C1 vs C2	0.29	4.656	<0.001	Yes
1.000 vs. 7.000	0.0194	0.251	0.805	No		C1 vs C2 vs. C1 vs C3	0.0128	0.206	0.839	No
Comparisons for factor: day within C2 vs C3						Comparisons for factor: Context within day 7
Comparison	Diff of Means	t	P	P<0.050		Comparison	Diff of Means	t	P	P<0.050
4.000 vs. 7.000	0.21	2.72	0.04	Yes		C1 vs C3 vs. C1 vs C2	0.177	2.849	0.026	Yes
1.000 vs. 7.000	0.157	2.027	0.11	No		C1 vs C3 vs. C2 vs C3	0.118	1.897	0.135	No
4.000 vs. 1.000	0.0536	0.693	0.497	No		C2 vs C3 vs. C1 vs C2	0.0592	0.952	0.351	No
S7c
Two Way Repeated Measures ANOVA
Source of Variation	DF	SS	MS	F	P
trial	13	0.0848	0.00652	0.758	0.691
Context	2	0.05	0.025	10.272	<0.001
Contextx trial	26	0.0633	0.00243
day	2	0.1	0.0501	5.5	0.01
day x trial	26	0.237	0.00911
Context x day	4	0.239	0.0598	20.347	<0.001
Residual	52	0.153	0.00294
Total	125	0.927	0.00742
All Pairwise Multiple Comparison Procedures (Holm-Sidak method):
Overall significance level = 0.05
Comparisons for factor: Context						Comparisons for factor: day
Comparison	Diff of Means	t	P	P<0.050		Comparison	Diff of Means	t	P	P<0.050
C2 vs C3 vs. C1 vs C2	0.0488	4.531	<0.001	Yes		1.000 vs. 7.000	0.068	3.265	0.009	Yes
C2 vs C3 vs. C1 vs C3	0.0254	2.357	0.052	No		1.000 vs. 4.000	0.0445	2.138	0.082	No
C1 vs C3 vs. C1 vs C2	0.0234	2.174	0.039	Yes		4.000 vs. 7.000	0.0235	1.127	0.27	No
Comparisons for factor: day within C1 vs C2						Comparisons for factor: Context within 1
Comparison	Diff of Means	t	P	P<0.050		Comparison	Diff of Means	t	P	P<0.050
1.000 vs. 7.000	0.117	4.398	<0.001	Yes		C1 vs C2 vs. C1 vs C3	0.014	0.704	0.862	No
1.000 vs. 4.000	0.0863	3.23	0.004	Yes		C2 vs C3 vs. C1 vs C3	0.00893	0.449	0.881	No
4.000 vs. 7.000	0.0312	1.168	0.247	No		C1 vs C2 vs. C2 vs C3	0.00507	0.255	0.799	No
Comparisons for factor: day within C1 vs C3						Comparisons for factor: Col 2 within 4
Comparison	Diff of Means	t	P	P<0.050		Comparison	Diff of Means	t	P	P<0.050
7.000 vs. 4.000	0.102	3.813	0.001	Yes		C2 vs C3 vs. C1 vs C3	0.155	7.795	<0.001	Yes
1.000 vs. 4.000	0.0967	3.62	0.001	Yes		C2 vs C3 vs. C1 vs C2	0.131	6.567	<0.001	Yes
7.000 vs. 1.000	0.00514	0.193	0.848	No		C1 vs C2 vs. C1 vs C3	0.0244	1.228	0.223	No
Comparisons for factor: day within C2 vs C3						Comparisons for factor: Col 2 within 7
Comparison	Diff of Means	t	P	P<0.050		Comparison	Diff of Means	t	P	P<0.050
4.000 vs. 7.000	0.141	5.281	<0.001	Yes		C1 vs C3 vs. C1 vs C2	0.109	5.461	<0.001	Yes
1.000 vs. 7.000	0.0916	3.43	0.002	Yes		C1 vs C3 vs. C2 vs C3	0.0879	4.416	<0.001	Yes
4.000 vs. 1.000	0.0494	1.85	0.069	No		C2 vs C3 vs. C1 vs C2	0.0208	1.045	0.299	No

## Sheet: Fig.S8
Figure S8c
Two way RM ANOVA
Source of Variation	DF	SS	MS	F	P
Animal	4	570.182	142.545
day	2	533.291	266.645	5.152	0.036
day x Animal	8	414.041	51.755
context	2	129.397	64.698	0.498	0.625
context x Animal	8	1039.6	129.95
day x context	4	176.675	44.169	0.493	0.741
Residual	16	1433.09	89.568
Total	44	4296.27	97.642
All Pairwise Multiple Comparison Procedures (Holm-Sidak method):
Overall significance level = 0.05
Comparisons for factor: day							Comparisons for factor: context
Comparison	Diff of Means	t	P	P<0.050			Comparison	Diff of Means	t	P	P<0.050
Day4 vs. Day7	8.123	3.092	0.044	Yes			context1 vs. context2	3.893	0.935	0.758	No
Day4 vs. Day1	6.021	2.292	0.1	No			context1 vs. context3	3.201	0.769	0.713	No
Day1 vs. Day7	2.103	0.8	0.447	No			context3 vs. context2	0.691	0.166	0.872	No
Comparisons for factor: context within Day1							Comparisons for factor: context within Day4							Comparisons for factor: context within Day7
Comparison	Diff of Means	t	P	P<0.050			Comparison	Diff of Means	t	P	P<0.050			Comparison	Diff of Means	t	P	P<0.050
context1 vs. context2	7.25	1.129	0.611	No			context1 vs. context3	4.742	0.739	0.849	No			context2 vs. context3	4.542	0.708	0.864	No
context3 vs. context2	6.894	1.074	0.501	No			context1 vs. context2	4.464	0.695	0.744	No			context1 vs. context3	4.506	0.702	0.74	No
context1 vs. context3	0.356	0.0555	0.956	No			context2 vs. context3	0.278	0.0433	0.966	No			context2 vs. context1	0.036	0.00561	0.996	No
Comparisons for factor: day within context1							Comparisons for factor: day within context2							Comparisons for factor: day within context3
Comparison	Diff of Means	t	P	P<0.050			Comparison	Diff of Means	t	P	P<0.050			Comparison	Diff of Means	t	P	P<0.050
Day4 vs. Day7	9.702	1.749	0.256	No			Day4 vs. Day1	9.34	1.683	0.285	No			Day4 vs. Day7	9.466	1.706	0.275	No
Day4 vs. Day1	6.554	1.181	0.437	No			Day4 vs. Day7	5.202	0.938	0.588	No			Day1 vs. Day7	7.298	1.315	0.362	No
Day1 vs. Day7	3.148	0.567	0.576	No			Day7 vs. Day1	4.138	0.746	0.463	No			Day4 vs. Day1	2.168	0.391	0.7	No
Figure S8e
Two way RM ANOVA
Source of Variation	DF	SS	MS	F	P
Animal	4	118.061	29.515
day	2	116.354	58.177	5.268	0.035
day x Animal	8	88.344	11.043
context number	2	13476.9	6738.47	246.743	<0.001
context number x Animal	8	218.477	27.31
day x context number	4	203.244	50.811	1.725	0.194
Residual	16	471.356	29.46
Total	44	14692.8	333.927
All Pairwise Multiple Comparison Procedures (Holm-Sidak method):
Overall significance level = 0.05
Comparisons for factor: day							Comparisons for factor: context number
Comparison	Diff of Means	t	P	P<0.050			Comparison	Diff of Means	t	P	P<0.050
Day4 vs. Day7	3.917	3.228	0.036	Yes			1.000 vs. 3.000	42.38	22.209	<0.001	Yes
Day1 vs. Day7	2.314	1.907	0.177	No			2.000 vs. 3.000	21.993	11.526	<0.001	Yes
Day4 vs. Day1	1.603	1.321	0.223	No			1.000 vs. 2.000	20.387	10.684	<0.001	Yes
Comparisons for factor: context number within Day1							Comparisons for factor: context number within Day4							Comparisons for factor: context number within Day7
Comparison	Diff of Means	t	P	P<0.050			Comparison	Diff of Means	t	P	P<0.050			Comparison	Diff of Means	t	P	P<0.050
1.000 vs. 3.000	47.718	14.073	<0.001	Yes			1.000 vs. 3.000	39.28	11.584	<0.001	Yes			1.000 vs. 3.000	40.142	11.839	<0.001	Yes
1.000 vs. 2.000	24.006	7.08	<0.001	Yes			2.000 vs. 3.000	24.612	7.259	<0.001	Yes			1.000 vs. 2.000	22.486	6.632	<0.001	Yes
2.000 vs. 3.000	23.712	6.993	<0.001	Yes			1.000 vs. 2.000	14.668	4.326	<0.001	Yes			2.000 vs. 3.000	17.656	5.207	<0.001	Yes
Comparisons for factor: day within 1							Comparisons for factor: day within 2							Comparisons for factor: day within 3
Comparison	Diff of Means	t	P	P<0.050			Comparison	Diff of Means	t	P	P<0.050			Comparison	Diff of Means	t	P	P<0.050
Day1 vs. Day7	5.346	1.75	0.258	No			Day4 vs. Day7	8.842	2.895	0.026	Yes			Day4 vs. Day1	4.116	1.348	0.473	No
Day1 vs. Day4	4.322	1.415	0.314	No			Day4 vs. Day1	5.016	1.642	0.217	No			Day7 vs. Day1	2.23	0.73	0.723	No
Day4 vs. Day7	1.024	0.335	0.741	No			Day1 vs. Day7	3.826	1.253	0.224	No			Day4 vs. Day7	1.886	0.618	0.544	No

[truncated: 3 more sheets: Fig.S10, Fig.S11, Fig.S18]
