# Supplementary material for: Context value updating and multidimensional neuronal encoding in the retrosplenial cortex
Source: Nat Commun. 2021 Oct 18;12:6045. doi: 10.1038/s41467-021-26301-z (PMC8523535; doi:10.1038/s41467-021-26301-z)
Supplement: Supplementary file 6 — Source Data [file 41467_2021_26301_MOESM6_ESM.xlsx]

## Sheet: Fig.1
Fig. 1h
Animal 13118
Baseline
Position (cm)	Trial 1	Trial 2	Trial 3	Trial 4	Trial 5	Trial 6	Trial 7	Trial 8	Trial 9	Trial 10	Trial 11	Trial 12	Trial 13	Trial 14	Trial 15	Trial 16	Trial 17	Trial 18	Trial 19
10	0	0	0	0	0.69	0	14.28	0	0	1.95	0	0	0	0	10.66	0	0	0	0
20	18.7	13.52	13.37	15.07	3.46	14.37	17.86	0	14.13	8.43	0	13.44	13.25	20	17.79	0	0	0	15.22
30	11.64	16.1	15.6	19.5	6.98	11.65	14.72	18.94	14.74	9.45	21.46	15.29	18.32	16.34	17.34	5.13	18.15	20.66	12.16
40	11.17	16.77	16.87	15.46	12.82	10.21	17.86	16.13	13.96	13.75	19.58	12.69	18.02	19.47	15.87	13.79	19.09	21.27	18.64
50	13.39	18.47	20.18	16.79	14.01	15.31	21.04	19.3	16.49	17.58	19.99	19.87	20.51	20.75	18.65	18.06	18.73	19.44	7.24
60	13.31	14.47	19.2	16.23	14.58	16.45	19.38	17.19	15.38	16.33	21.77	16.93	19.86	10.58	16.64	16.32	17.87	15.92	16.18
70	11.04	19.9	21.14	14.82	17.28	9.92	19.17	19.76	21.43	18.16	24.74	15.11	20.88	15.04	18.17	18.09	19.19	17.63	13.98
80	7.3	19.37	23.18	14.32	14.34	24.04	18.01	6.47	17.48	17.25	20.36	17.84	21.27	12.95	16.5	10.9	21.07	19.14	10.04
90	9.79	14.84	22.46	14.43	15.63	23.61	20.98	13.87	21.42	20.53	19.08	14.37	21.28	13.87	20.97	17.26	19.3	18.89	16.15
100	11.54	17.21	18.87	13.11	5.59	21.94	19.94	12.42	20.7	19.27	20.91	18.27	20.57	11.41	18.13	18.87	20.52	14.54	18.85
110	11.27	18.44	19.61	17.11	13	17.33	19.36	18.29	15.35	20.4	13.7	13.53	18.48	7.83	27.13	15.8	19.75	13.57	20.85
120	10.42	21.21	18.41	15.19	20.53	14.64	20.1	18.71	18.67	17.53	17.33	17.05	22.62	12.46	21.22	16.48	20.97	24.29	20.99
130	13.46	20.95	19.6	15.07	15.95	22.59	24.04	18.36	16.23	17.79	21.47	15.77	20.82	13.57	17.86	19.58	12.55	23.4	17.59
140	9.99	19.72	13.11	13.96	8.62	19.33	22.39	19.83	14.39	14.31	21.1	13.37	19.58	16.23	26.64	16.43	20.02	11.92	12.02
150	15.28	15.3	16.16	14.14	13.75	22.52	26.26	18.15	14.06	16.84	23.34	13.07	18.71	22.39	20.74	16.58	20.05	20.97	16.05
160	13.44	20.74	15.87	13.82	16.7	24.41	23.59	16.72	16.78	8.82	14.59	9.25	18.61	16.48	22.09	16.69	18.38	21.52	18.31
170	15.07	15.48	14.01	11.98	13.51	20.33	24.28	17.98	16.69	15.37	20.18	10.34	10.91	21.18	21.69	22.04	18.92	20.63	18.94
180	12.59	14.49	10.59	15.7	12.24	17.93	14.6	17.66	17.49	25.83	14.35	32.44	14.8	17.72	15.13	20.58	5.7	22.36	17.19
Animal 13118
Learning
Position (cm)	Trial 1	Trial 2	Trial 3	Trial 4	Trial 5	Trial 6	Trial 7	Trial 8	Trial 9	Trial 10	Trial 11	Trial 12	Trial 13	Trial 14
10	0	0	19.83	24.84	17.12	0	15.08	11.86	0	0	0	0	0	0
20	17.39	18.12	16.99	21.92	14.87	20.21	19.41	19.74	18.61	0	18.28	23.32	20	0
30	15.88	16.06	17.77	12.05	12.72	10.76	14.82	12.41	18.99	0	21.23	23.04	18.03	0
40	5.23	8.05	10.44	3.73	8.39	15.55	15.41	3.26	12.23	12.93	19.56	14.01	24.39	11.82
50	9.19	17.25	12.03	13.47	11.87	16.79	13.62	9.17	16.16	19.35	18.92	16.68	19.41	17.17
60	2.24	15.46	13.06	7.3	14.14	15.3	17.11	11.8	16.74	18.36	14.9	15.94	13.97	21.81
70	19.49	15.19	16.55	9.34	15.04	15.22	17.46	16.78	18.1	17.77	15.62	21.75	17.3	19.51
80	10.87	13.25	19.11	23.96	11.76	15.03	23.12	7.02	15.51	16.31	12.46	18.37	14.81	19.14
90	12.46	14	15.13	17.27	16.04	13.18	15.66	8.22	19.06	19.37	18.52	13.31	14.4	16.84
100	19.35	11.93	14.64	13.62	12.43	13.43	19.86	15.21	20.54	18.99	12.07	10.33	15.72	11.95
110	9.45	6.03	6.93	6.12	11.5	5.62	6.47	21.87	17.77	14.33	11.44	3.74	10.89	9.46
120	6	10.19	8.18	4.67	13.26	11.29	12.31	16.22	15.63	12.26	8.98	7.4	8.77	9.77
130	14.45	15.34	8.96	14.12	14.58	17.73	13.65	14.26	16.45	14.43	10.96	16.39	10.03	18.41
140	14.08	16.8	11.56	6.97	7.36	14.75	9.96	12.93	10.66	14.65	19.5	11.47	12.15	19.57
150	12.62	16.93	16.66	11.57	14.43	20.34	9.64	19.52	17.38	17.14	21	12.45	17.92	17.26
160	16.69	18.93	16.68	8.19	18.26	15.89	7.29	18.56	21.95	15.57	11.45	6.24	16.96	19.55
170	15.25	8.09	10.26	18.37	12.65	17.72	6.76	13.31	16.35	14.97	10.79	7	16.59	17.43
180	4.15	6.86	4.34	14.27	11.45	4.52	3.53	14.15	11.75	14.92	6.74	7.88	7.76	11.25
Animal 13118
Reversal learning
Position (cm)	Trial 1	Trial 2	Trial 3	Trial 4	Trial 5	Trial 6	Trial 7	Trial 8	Trial 9	Trial 10	Trial 11	Trial 12	Trial 13	Trial 14
10	0	27.74	17.39	0	8.23	0	0	0	0	0	9.87	26.91	0	0
20	13.71	16.04	19.2	0	2.69	14.46	18.2	12.71	0	0	11.27	20.24	19.61	21.58
30	13.56	14.86	18.39	17.41	14.23	17.08	17.97	24.57	23.26	19.74	11.87	17.94	27.71	17.07
40	27.58	17.59	21.53	17.51	16.39	19.16	14	6.27	20.39	22.53	16.25	16.34	24.01	20.1
50	19.79	18.23	23.2	9.27	15.77	20.66	21.38	16.88	23.33	16.04	23.66	14.86	16.45	17.06
60	16.51	13.25	27.23	2.69	18.09	21.39	16.47	20.37	19.3	17.5	17.27	12.68	21.43	19.34
70	26.41	21.05	22.85	16.96	18.97	25.65	23.46	25.06	17.71	20.56	18.5	20.55	21.64	15.7
80	28.21	22.22	25.6	21.22	15.57	22.76	21.72	22.22	14.16	21.16	21.58	21.56	19.52	19.25
90	15.37	17.19	15.25	16.47	15.59	21.04	29	21.54	15.51	21.87	22.7	15.62	18.92	6.71
100	13.69	17.03	36.77	21.76	18.86	18.12	19.59	16.65	18.01	16.52	18.4	17	14.52	13.95
110	10.11	12.38	17.37	1.17	3.41	8.27	13.43	17.65	22.93	13.01	0.57	14.48	23.1	13.69
120	15.78	15.59	13.69	9.72	10.54	14.45	15.85	20.76	10.33	10.65	10.12	10.55	19.34	15.7
130	16.84	16.74	25.49	14.85	18.51	19.15	21.23	17.48	22.29	17.18	18.99	26.29	18.25	17.42
140	15.33	16.86	19.08	11.62	21.42	16.39	14.92	19.3	21.54	21.68	19.89	18.39	20.87	20.56
150	20.15	19.2	26.59	1.89	20.52	14.28	20.89	23.85	15.08	19.66	18.78	23.12	17.65	23.71
160	24.93	14.97	12.59	6.86	16.55	25.39	20.1	15.33	22.31	20.95	15.45	20.32	19.84	18.52
170	12.33	17.37	23.12	13.41	9.09	20.86	16.23	13.7	22.84	20.31	15.66	18.16	20.63	22.77
180	5.68	4.07	2.03	1.25	0.56	4.23	2.79	5.29	16.41	0.51	1.04	2.68	9.29	0.98
Fig. 1j
Baseline (day 1)																	Learning (day 4)																	Reversal learning (day 7)
Animal ID	13118	13696	13775	13776	14228	13118	13696	13775	13776	14228	13118	13696	13775	13776	14228		Animal ID	13118	13696	13775	13776	14228	13118	13696	13775	13776	14228	13118	13696	13775	13776	14228		Animal ID	13118	13696	13775	13776	14228	13118	13696	13775	13776	14228	13118	13696	13775	13776	14228
Position (cm)	Context 1					Context 2					Context 3						Position (cm)	Context 1					Context 2					Context 3						Position (cm)	Context 1					Context 2					Context 3
10	0	3.62	4.88	0.58	0.36	1.45	4.57	3.02	7.94	2.05	0.35	4.02	3.4	1.89	0.33		10	6.34	0	7.12	10.49	3.98	1.68	1.21	6.8	3.29	3.7	3.46	0.48	2.01	8.54	2.01		10	3.56	3.23	10.24	7.94	2.86	6.44	5.4	14.16	5.81	6.14	3.97	3.26	10.17	12.57	2.17
20	8.8	13.04	11.02	9.78	9.66	10.45	11.31	9.57	15.71	8.66	9.12	11.86	8.04	7.54	7.4		20	16.35	8.78	16.51	13.47	8.73	14.45	11.83	15.83	15.6	16.21	16.66	7.66	12.05	20.34	6.66		20	13.4	10.86	20.24	16.71	11.91	12.12	11.83	23.11	17.9	12.4	20.28	12.23	19.81	20.82	12.69
30	15.88	19.69	16.72	16.27	21.6	14.96	13.24	19.71	26.06	18.54	15.79	17.59	17.71	14.31	16.82		30	13.84	16.75	10.81	14.15	11.56	16.65	15.05	14.64	16.45	19.56	20.46	15.45	10.6	20.92	15.98		30	14.69	18.36	20.73	15.9	10.76	18.26	15.47	27.61	21.7	20.41	16.84	12.02	24.29	35.03	11.48
40	15.21	17.73	19.49	18.95	20.21	15.97	13.57	22.13	25.6	19.35	16.68	18.34	13.66	14.42	22.04		40	11.79	16.28	13.91	13.3	7.79	20.81	15.34	15.61	17.46	18.12	19.23	16.82	11.98	21.27	15.94		40	16.68	16.52	32.01	12.76	17.64	18.55	13.71	29.69	16.87	18.37	12.52	9.66	23.09	27.27	9.37
50	15.54	16.12	15.44	18.28	18.98	17.67	15.88	23.81	23.49	19.84	15.84	15.42	11.75	17.19	19.77		50	15.08	16.56	18.79	12.42	13.42	20.65	18.12	19.87	16.34	20.26	20.99	15.84	17.71	17.09	13.76		50	25.52	20.82	28.75	20.44	19.45	18.33	11.5	33.49	16.2	18.86	19.47	17.94	25.24	25.34	18.6
60	14.98	17.81	17.5	19.1	19.64	16.56	17.28	21.43	24.21	20.74	16.34	16.27	14.99	19.77	16.78		60	14.15	16.84	8.96	10.89	14.35	17.89	16.55	18.47	17.73	24.54	23.19	16.55	21.51	20.5	22.25		60	22.99	21.55	34.07	22.62	19.35	17.4	15.35	30.18	17.64	19.4	20.27	24.02	26.01	19	29.53
70	16.05	18.78	20.08	20.06	18.23	17.65	16.59	20.15	22.96	21.46	16.76	15.72	17.28	19.5	18.73		70	16.8	17.53	14.58	14.38	11.95	19.93	17.74	21.08	15.11	23.99	23.96	16.65	21.61	20.16	24.84		70	21.4	20.13	30.23	25.07	23.62	21.08	16.54	33.34	18.02	24.81	17.33	29.91	25.74	23.43	23.81
80	15.11	19.23	16.04	17.68	21.78	16.41	16.38	24	21.22	20.84	15.76	18.57	20.37	18.12	19.38		80	15.77	16	16.24	15	16.07	22.23	16.73	19.47	13.55	28.19	22.92	15.25	26.1	18.41	27.38		80	19.92	31.4	37.18	22.74	29.5	21.2	17.83	29.89	17.58	25.06	16.67	18.31	23.11	20.45	16.87
90	15.07	16.35	17.67	17.6	22.95	17.83	14	24.46	23.41	21.16	15.5	15.9	19.43	17.73	15.79		90	15.25	16.48	15.74	12.07	19.97	21.77	17.58	22.35	18.02	28.36	21.04	14.94	17.11	20.81	27.32		90	20.73	37.75	39.14	27.21	28.28	18.05	14.2	26.99	16.04	21.62	18.68	17.49	23.72	25.37	15.97
100	15.13	14.79	20.86	14.5	25.23	16.98	16.61	25.36	24.04	22.28	17.45	18.66	18.73	18.22	15.02		100	15.01	16.13	16.81	12.39	10.52	19.83	16.55	24.64	16.37	27.97	23.32	17.53	17.37	23.8	19.15		100	20.85	31.26	30.12	21.58	20.7	18.63	13.21	22.55	19.54	18.48	18.84	19.15	18.65	28.36	14.99
110	16.95	18.49	21.25	21.07	21.48	16.88	18.87	25.77	24.64	23.19	18.27	20.23	16.83	18.89	19.44		110	10.12	16.97	9.64	7.46	10.1	18.77	15.98	17.51	18.1	21.24	22.08	17.86	23.04	22.91	15.06		110	18.43	32.67	25.27	17.34	24.99	12.25	14.8	19.84	16.87	18.65	16.62	14.44	17.45	26.98	17.01
120	17.31	19.28	17.97	18.99	21.37	18.36	18.6	26.84	24.49	21.22	17.49	17.38	12.96	18.95	17.73		120	10.35	17.27	13.69	7.74	16.92	20.2	17.49	21.83	15.29	22.87	19.38	17.17	26.75	18.54	20.59		120	18.16	17.58	28.45	18.31	24.88	13.79	12.98	17.17	16.46	18.87	18.07	20.07	24.18	22.96	26.37
130	15.48	18.06	19.02	17.75	22.82	18.24	19.38	24.71	26.86	21.27	16.11	15.26	16.97	18.45	17.72		130	14.27	15.37	10.85	13.33	17.68	22.32	18.26	28.44	17.66	27.92	25.03	15.73	31.66	22.2	25.87		130	25.35	22.18	40.74	25.41	25.62	19.34	13.99	19.13	16.16	23.73	24.27	28.09	37.04	22.91	36.37
140	15.77	19.61	19.74	21.12	18.63	16.47	17.1	23.69	23.95	17.81	17.61	15.15	20.91	19.48	20.63		140	13.03	14.86	13.15	12.6	18	20.25	16.14	27.93	14.18	26.17	22.92	17.76	28.98	22.21	27.15		140	25.58	24.42	34.94	24.65	24.82	18.42	14.9	21.41	12.45	22.4	21.9	36.31	31.81	29.06	36.94
150	17.34	20.46	18.61	19.21	15.17	18.12	17.79	23.63	21.42	16.99	16.12	19.16	22.86	22.28	19.25		150	16.06	16.56	16.22	15.17	20.58	20.67	17.86	26.62	12.14	27.57	23.9	16.36	29.79	18.03	27.46		150	22.11	32.27	37.87	25.34	36.1	18.95	20.73	21.31	12.46	22.51	17.64	20.75	24.22	16.75	35.78
160	16.32	18.57	16.69	22.78	18.36	17.2	16.71	24.12	21.77	18.82	16.67	17.96	19.54	17.17	19.19		160	15.16	15.88	13.6	12.14	19.98	20.14	16.42	22.48	14.74	28.7	24.41	15.94	21.58	19.68	30.97		160	22.03	35.47	35.54	24.51	33.42	18.15	13.16	19.58	12.71	22.66	15.37	18.78	28.49	20.58	20.93
170	16.59	18.64	20.88	20.95	24.09	17.34	16.38	23.04	26.3	21.53	18.17	18.29	21.49	18.42	17.62		170	13.25	15.93	12.29	12.07	15.41	20.27	16.24	27.01	14.68	26.82	20.49	17.46	17.4	26.57	25.78		170	20.42	34.94	33.25	22.84	22.23	17.61	10.82	16.16	12.51	16.65	22.07	20.91	30.64	26.65	20.72
180	13.72	16.31	21.68	20.69	18.68	16.81	14.9	20.19	22.55	19.78	17.86	16.68	15.33	19.65	19.4		180	8.83	13.27	7.9	7.65	6.04	16.09	17.03	16.92	14.47	18.19	18.91	17.33	16.46	23.33	13.44		180	17.11	24.68	22.52	17.6	17.2	4.06	11.93	6.82	12.17	12.54	30.32	15.32	33.47	21.51	13.06

## Sheet: Fig.2
	Fig.2a
Animal ID	Day1-C1	Day1-C2	Day1-C3	Day2-C1	Day2-C2	Day3-C1	Day3-C2	Day4-C1	Day4-C2	Day4-C3	Day5-C1	Day5-C2	Day6-C1	Day6-C2	Day7-C1	Day7-C2	Day7-C3
13118	13.897	16.3731	17.9412	13.7445	15.1494	8.05919	12.9969	8.35934	16.5814	19.0705	11.2146	7.57307	17.5499	5.48268	17.4566	3.55707	16.9432
13696	16.5393	15.5619	16.7516	14.9066	25.1906	12.4126	16.5559	12.3172	19.6821	25.5652	12.9014	8.75601	12.8912	8.28687	25.5774	11.5648	14.9553
13775	21.5448	19.7648	15.0486	10.5538	13.1536	6.82717	11.8733	7.8389	15.8651	16.7382	9.72307	10.6496	16.747	5.05962	23.1073	6.52771	31.7088
13776	19.6496	22.9175	19.4325	9.35244	9.20478	7.44423	13.9877	7.15975	14.691	22.6364	7.94639	9.54077	16.2114	10.0302	17.4295	12.0844	21.4257
14228	18.3608	19.4447	19.2841	9.33662	8.87941	7.94846	14.2094	6.28098	17.6638	12.8643	9.82285	11.681	13.725	13.0398	17.9632	12.2998	13.1634
Fig.2b
		C1	C2	C3		C1	C2	C3		C1	C2	C3
	Bin Center	Frequency	Frequency	Frequency		Frequency	Frequency	Frequency		Frequency	Frequency	Frequency
	0	0	0	0		0	0	0		0	0.0428571	0
	2	0	0.0105263	0.0105263		0.0285714	0	0		0	0.142857	0
	4	0.0315789	0	0.0421053		0.171429	0.0142857	0.0428571		0	0.171429	0
	6	0.0105263	0.0421053	0		0.242857	0.0142857	0.0142857		0	0.0714286	0.0428571
	8	0.0526316	0.0315789	0.0421053		0.142857	0.0285714	0		0	0.0571429	0.0285714
	10	0.0421053	0.0736842	0.0526316		0.1	0.0857143	0.0571429		0.0142857	0.114286	0.0857143
	12	0.0842105	0.0631579	0.0526316		0.1	0.114286	0.128571		0.0571429	0.0857143	0.0714286
	14	0.115789	0.126316	0.115789		0.142857	0.271429	0.1		0.171429	0.0714286	0.114286
	16	0.157895	0.0736842	0.105263		0.0714286	0.0857143	0.128571		0.142857	0.1	0.2
	18	0.126316	0.147368	0.168421		0	0.142857	0.142857		0.0857143	0.1	0.0571429
	20	0.105263	0.0526316	0.0842105		0	0.0428571	0.0571429		0.114286	0	0.0285714
	22	0.0105263	0.0736842	0.126316		0	0.0571429	0.114286		0.142857	0.0428571	0.0285714
	24	0.0736842	0.0421053	0.0736842		0	0.0428571	0.1		0.0714286	0	0.0428571
	26	0.0842105	0.115789	0.0736842		0	0.0285714	0.0428571		0.0571429	0	0.0714286
	28	0.0315789	0.0421053	0.0210526		0	0.0285714	0.0285714		0.0714286	0	0.0428571
	30	0.0105263	0.0105263	0.0210526		0	0	0.0142857		0.0428571	0	0.0428571
	32	0.0315789	0.0736842	0		0	0.0142857	0		0.0142857	0	0.0142857
	34	0.0105263	0.0210526	0		0	0.0285714	0.0142857		0	0	0.0285714
	36	0.0105263	0	0		0	0	0		0.0142857	0	0.0142857
	38	0	0	0.0105263		0	0	0		0	0	0.0428571
	40	0	0	0		0	0	0		0	0	0
Fig.2c
Animal ID	C1	C2	C3		C1	C2	C3
13118	-5.53764	0.20831	1.12928		3.55967	-12.816	-0.99795
13696	-4.22208	4.12011	8.81367		9.03808	-3.99719	-1.79625
13775	-13.7059	-3.89977	1.68956		1.56256	-13.2371	16.6601
13776	-12.4898	-8.22651	3.20393		-2.22004	-10.8331	1.99318
14228	-12.0798	-1.78093	-6.41973		-0.39758	-7.14494	-6.12072
Fig.2e		C1	C2	C3		C1	C2	C3		C1	C2	C3		Fig. 2f	C1	C2	C3		C1	C2	C3		C1	C2	C3
		0.056	0.057	0.206		0.067	0.167	0.265		0.064	0.049	0.331			0.885	1.151	1.024		0.379	1.919	1.29		2.278	0.647	1.174
		0.081	0.109	0.175		0.123	0.116	0.225		0.066	0.057	0.209			1.051	0.442	0.922		0.376	0.943	1.136		0.919	0.714	0.953
		0.094	0.132	0.171		0.09	0.096	0.218		0.134	0.206	0.187			0.408	0.561	0.763		0.324	0.544	0.73		0.614	0.698	0.767
		0.13	0.132	0.165		0.054	0.052	0.215		0.15	0.203	0.181			0.341	0.935	0.717		0.284	0.493	0.695		0.635	0.694	0.754
		0.074	0.075	0.16		0.05	0.102	0.178		0.062	0.201	0.179			0.626	0.578	0.664		0.696	0.688	0.67		0.628	0.715	0.676
		0.067	0.043	0.144		0.044	0.045	0.15		0.136	0.117	0.17			0.85	0.365	0.627		0.243	0.755	0.647		0.785	0.428	0.664
		0.07	0.206	0.133		0.103	0.079	0.149		0.138	0.102	0.167			0.366	0.391	0.547		0.529	0.499	0.612		0.681	0.483	0.656
		0.096	0.117	0.129		0.139	0.071	0.145		0.077	0.083	0.165			0.297	0.269	0.541		0.566	0.613	0.594		0.534	0.449	0.645
		0.096	0.066	0.127		0.088	0.159	0.145		0.181	0.169	0.161			0.409	0.362	0.499		0.816	0.609	0.587		0.635	0.271	0.636
		0.13	0.067	0.112		0.026	0.048	0.142		0.071	0.088	0.158			0.506	0.476	0.499		0.366	0.483	0.58		0.413	0.436	0.584
		0.171	0.059	0.109		0.054	0.045	0.134		0.178	0.185	0.142			0.392	0.468	0.492		0.447	0.546	0.574		0.914	0.463	0.578
		0.105	0.122	0.108		0.046	0.058	0.132		0.043	0.074	0.138			0.452	0.497	0.472		0.389	0.585	0.561		0.763	0.597	0.564
		0.059	0.064	0.098		0.19	0.21	0.132		0.047	0.074	0.129			0.472	0.508	0.46		0.507	0.51	0.545		0.485	0.598	0.553
		0.174	0.071	0.098		0.067	0.107	0.129		0.107	0.055	0.124			0.417	0.399	0.458		0.344	0.486	0.537		0.417	0.327	0.551
		0.046	0.041	0.096		0.052	0.069	0.128		0.051	0.057	0.122			0.262	0.275	0.454		0.634	0.518	0.531		0.44	0.288	0.545
		0.043	0.054	0.095		0.033	0.038	0.125		0.046	0.054	0.121			0.403	0.397	0.452		0.774	0.561	0.53		0.508	0.498	0.542
		0.196	0.101	0.094		0.069	0.083	0.125		0.057	0.054	0.117			0.497	0.339	0.442		0.403	0.446	0.523		0.527	0.365	0.521
		0.082	0.078	0.094		0.051	0.062	0.119		0.098	0.108	0.116			0.488	0.446	0.44		0.437	0.473	0.521		0.534	0.646	0.492
		0.088	0.096	0.094		0.083	0.101	0.119		0.036	0.042	0.116			0.352	0.344	0.437		0.316	0.728	0.519		0.464	0.496	0.483
		0.03	0.045	0.093		0.127	0.117	0.119		0.156	0.05	0.114			0.288	0.307	0.43		0.464	0.455	0.512		0.856	0.479	0.482
		0.05	0.092	0.092		0.122	0.143	0.118		0.065	0.06	0.11			0.378	0.352	0.424		0.329	0.456	0.512		0.445	0.332	0.479
		0.112	0.108	0.092		0.063	0.112	0.116		0.063	0.075	0.109			0.238	0.208	0.421		0.428	0.398	0.511		0.425	0.4	0.478
		0.051	0.1	0.089		0.1	0.055	0.114		0.152	0.101	0.107			0.388	0.387	0.413		0.506	0.484	0.498		0.5	0.424	0.466
		0.196	0.088	0.089		0.036	0.033	0.112		0.089	0.051	0.106			0.443	0.416	0.403		0.335	0.418	0.496		0.403	0.406	0.462
		0.126	0.093	0.087		0.122	0.084	0.112		0.043	0.05	0.105			0.417	0.382	0.397		0.484	0.518	0.496		0.429	0.414	0.46
		0.106	0.08	0.087		0.028	0.029	0.109		0.087	0.098	0.104			0.484	0.486	0.394		0.545	0.517	0.493		0.395	0.361	0.44
		0.088	0.054	0.086		0.063	0.11	0.107		0.111	0.062	0.104			0.297	0.291	0.389		0.358	0.441	0.489		0.441	0.228	0.435
		0.066	0.1	0.085		0.035	0.076	0.106		0.153	0.089	0.098			0.467	0.553	0.381		0.416	0.455	0.486		0.475	0.26	0.426
		0.098	0.046	0.084		0.05	0.066	0.106		0.038	0.073	0.093			0.418	0.383	0.378		0.471	0.469	0.478		0.405	0.435	0.421
		0.045	0.087	0.084		0.044	0.048	0.101		0.07	0.042	0.093			0.459	0.426	0.378		0.324	0.435	0.472		0.316	0.395	0.42
		0.08	0.076	0.084		0.054	0.09	0.098		0.05	0.072	0.091			0.348	0.345	0.375		0.305	0.422	0.469		0.407	0.388	0.419
		0.052	0.079	0.083		0.16	0.078	0.097		0.123	0.034	0.089			0.371	0.299	0.37		0.387	0.428	0.468		0.401	0.46	0.417
		0.083	0.093	0.083		0.058	0.102	0.096		0.099	0.052	0.088			0.297	0.306	0.363		0.328	0.402	0.467		0.279	0.347	0.416
		0.06	0.081	0.081		0.049	0.07	0.096		0.087	0.093	0.088			0.394	0.361	0.358		0.366	0.38	0.467		0.408	0.548	0.416
		0.051	0.046	0.081		0.081	0.085	0.096		0.082	0.048	0.088			0.383	0.377	0.357		0.411	0.402	0.461		0.353	0.48	0.411
		0.098	0.089	0.079		0.054	0.044	0.095		0.118	0.151	0.088			0.339	0.331	0.357		0.351	0.418	0.459		0.38	0.342	0.401
		0.095	0.078	0.079		0.148	0.073	0.095		0.068	0.097	0.088			0.41	0.447	0.351		0.416	0.893	0.459		0.394	0.389	0.4
		0.139	0.087	0.078		0.088	0.056	0.094		0.176	0.073	0.086			0.463	0.63	0.35		0.698	0.398	0.456		0.379	0.414	0.399
		0.146	0.09	0.078		0.113	0.091	0.094		0.149	0.055	0.085			0.343	0.379	0.349		0.513	0.579	0.456		0.63	0.304	0.398
		0.086	0.077	0.078		0.042	0.046	0.092		0.123	0.133	0.084			0.284	0.322	0.347		0.745	0.459	0.453		0.362	0.372	0.394
		0.02	0.078	0.078		0.056	0.05	0.092		0.063	0.105	0.083			0.393	0.393	0.345		0.396	0.464	0.45		0.656	0.387	0.393
		0.113	0.047	0.077		0.054	0.042	0.092		0.063	0.078	0.083			0.34	0.33	0.342		0.425	0.421	0.447		0.292	0.32	0.389
		0.085	0.102	0.077		0.103	0.099	0.091		0.047	0.037	0.082			0.561	0.676	0.341		0.352	0.404	0.443		0.383	0.306	0.386
		0.07	0.084	0.077		0.093	0.047	0.091		0.04	0.205	0.08			0.332	0.33	0.34		0.408	0.425	0.443		0.4	0.412	0.386
		0.069	0.109	0.076		0.104	0.198	0.09		0.034	0.041	0.079			0.366	0.347	0.339		0.299	0.406	0.442		0.519	0.411	0.385
		0.054	0.036	0.074		0.037	0.046	0.089		0.078	0.07	0.077			0.343	0.36	0.336		0.391	0.403	0.439		0.213	0.327	0.383
		0.056	0.078	0.074		0.075	0.065	0.088		0.149	0.093	0.075			0.365	0.345	0.336		0.407	0.426	0.438		0.315	0.327	0.382
		0.072	0.085	0.073		0.153	0.079	0.088		0.057	0.034	0.075			0.301	0.295	0.336		0.319	0.448	0.434		0.476	0.384	0.373
		0.023	0.037	0.072		0.042	0.031	0.088		0.133	0.065	0.074			0.31	0.268	0.334		0.36	0.397	0.433		0.36	0.349	0.369
		0.086	0.082	0.072		0.079	0.068	0.087		0.049	0.059	0.074			0.341	0.317	0.333		0.395	0.428	0.432		0.449	0.316	0.361
		0.039	0.029	0.071		0.132	0.077	0.085		0.062	0.151	0.074			0.35	0.302	0.331		0.374	0.404	0.431		0.322	0.433	0.354
		0.039	0.074	0.071		0.094	0.081	0.083		0.089	0.055	0.073			0.261	0.258	0.33		0.348	0.463	0.43		0.343	0.369	0.346
		0.062	0.058	0.071		0.067	0.037	0.083		0.044	0.106	0.072			0.354	0.343	0.329		0.348	0.386	0.427		0.276	0.401	0.346
		0.052	0.036	0.07		0.078	0.137	0.082		0.072	0.122	0.072			0.252	0.258	0.327		0.293	0.382	0.427		0.355	0.378	0.344
		0.066	0.072	0.07		0.055	0.07	0.081		0.025	0.021	0.071			0.355	0.368	0.326		0.384	0.426	0.426		0.351	0.348	0.344
		0.08	0.072	0.07		0.062	0.066	0.081		0.144	0.062	0.07			0.264	0.296	0.322		0.614	0.454	0.426		0.346	0.348	0.34
		0.058	0.087	0.07		0.045	0.023	0.081		0.059	0.046	0.069			0.23	0.27	0.322		0.317	0.42	0.424		0.233	0.357	0.339
		0.081	0.134	0.068		0.064	0.076	0.081		0.083	0.065	0.067			0.36	0.353	0.321		0.341	0.493	0.423		0.312	0.321	0.337
		0.081	0.075	0.068		0.061	0.099	0.08		0.058	0.08	0.066			0.308	0.304	0.32		0.67	0.551	0.42		0.351	0.258	0.336
		0.04	0.03	0.068		0.09	0.088	0.079		0.122	0.045	0.065			0.369	0.323	0.318		0.795	0.427	0.42		0.217	0.13	0.334
		0.052	0.066	0.067		0.173	0.074	0.076		0.057	0.066	0.064			0.479	0.304	0.318		0.278	0.379	0.417		0.329	0.344	0.332
		0.039	0.03	0.067		0.098	0.05	0.076		0.063	0.091	0.064			0.307	0.313	0.317		0.408	0.332	0.416		0.32	0.299	0.33
		0.136	0.045	0.067		0.024	0.031	0.076		0.074	0.068	0.064			0.296	0.297	0.317		0.353	0.376	0.414		0.265	0.299	0.326
		0.061	0.115	0.066		0.065	0.06	0.075		0.158	0.048	0.063			0.349	0.291	0.314		0.458	0.373	0.412		0.252	0.334	0.324
		0.122	0.094	0.065		0.061	0.091	0.074		0.121	0.056	0.063			0.316	0.334	0.314		0.313	0.364	0.41		0.34	0.305	0.322
		0.031	0.029	0.065		0.08	0.206	0.074		0.045	0.06	0.061			0.33	0.35	0.314		0.349	0.529	0.409		0.306	0.333	0.32
		0.11	0.049	0.064		0.037	0.095	0.074		0.077	0.081	0.061			0.356	0.338	0.313		0.449	0.429	0.408		0.281	0.261	0.318
		0.061	0.056	0.064		0.033	0.125	0.073		0.128	0.139	0.06			0.348	0.368	0.313		0.423	0.366	0.408		0.307	0.325	0.318
		0.084	0.102	0.062		0.094	0.103	0.073		0.033	0.051	0.06			0.333	0.331	0.313		0.412	0.465	0.405		0.297	0.34	0.317
		0.118	0.049	0.061		0.085	0.068	0.073		0.066	0.093	0.06			0.231	0.247	0.311		0.382	0.388	0.402		0.364	0.36	0.315
		0.069	0.033	0.061		0.064	0.058	0.073		0.082	0.07	0.06			0.275	0.288	0.31		0.376	0.412	0.402		0.336	0.343	0.314
		0.025	0.022	0.057		0.104	0.04	0.072		0.032	0.046	0.059			0.329	0.335	0.31		0.338	0.387	0.4		0.289	0.324	0.312
		0.043	0.035	0.057		0.051	0.054	0.071		0.048	0.065	0.059			0.59	0.426	0.31		0.339	0.399	0.399		0.341	0.297	0.31
		0.075	0.067	0.057		0.078	0.09	0.071		0.058	0.062	0.058			0.284	0.295	0.309		0.345	0.363	0.399		0.291	0.266	0.31
		0.022	0.018	0.056		0.102	0.064	0.071		0.042	0.078	0.057			0.336	0.365	0.309		0.383	0.385	0.398		0.243	0.291	0.306
		0.138	0.078	0.056		0.03	0.061	0.069		0.089	0.181	0.057			0.301	0.309	0.309		0.294	0.383	0.397		0.29	0.279	0.305
		0.063	0.027	0.056		0.062	0.053	0.069		0.047	0.157	0.056			0.341	0.334	0.309		0.298	0.356	0.396		0.279	0.294	0.301
		0.212	0.078	0.055		0.056	0.116	0.069		0.027	0.047	0.055			0.234	0.306	0.307		0.382	0.402	0.395		0.198	0.197	0.294
		0.027	0.067	0.054		0.063	0.063	0.067		0.076	0.085	0.055			0.27	0.267	0.305		0.358	0.422	0.395		0.573	0.248	0.292
		0.041	0.07	0.054		0.069	0.069	0.067		0.014	0.018	0.055			0.386	0.354	0.305		0.409	0.367	0.394		0.315	0.336	0.29
		0.059	0.035	0.054		0.047	0.089	0.066		0.035	0.128	0.054			0.299	0.299	0.305		0.254	0.295	0.394		0.267	0.274	0.287
		0.064	0.103	0.054		0.126	0.087	0.066		0.065	0.056	0.054			0.334	0.334	0.301		0.411	0.347	0.392		0.237	0.302	0.285
		0.05	0.037	0.053		0.027	0.1	0.066		0.077	0.134	0.054			0.21	0.192	0.299		0.352	0.382	0.391		0.277	0.46	0.285
		0.034	0.021	0.053		0.049	0.058	0.066		0.069	0.047	0.054			0.376	0.346	0.299		0.277	0.346	0.391		0.249	0.243	0.279
		0.051	0.031	0.053		0.072	0.066	0.066		0.028	0.045	0.053			0.327	0.345	0.299		0.334	0.298	0.391		0.29	0.321	0.278
		0.024	0.045	0.052		0.052	0.059	0.066		0.048	0.051	0.053			0.368	0.454	0.297		0.311	0.348	0.39		0.216	0.229	0.277
		0.028	0.033	0.052		0.057	0.1	0.066		0.052	0.083	0.053			0.262	0.287	0.296		0.474	0.383	0.389		0.202	0.238	0.277
		0.041	0.055	0.052		0.032	0.106	0.066		0.038	0.114	0.052			0.317	0.243	0.294		0.321	0.355	0.386		0.264	0.343	0.275
		0.032	0.036	0.052		0.034	0.046	0.065		0.128	0.157	0.052			0.348	0.399	0.294		0.329	0.36	0.383		0.331	0.245	0.274
		0.059	0.053	0.052		0.081	0.072	0.065		0.062	0.068	0.052			0.303	0.356	0.292		0.308	0.359	0.383		0.286	0.336	0.273
		0.077	0.049	0.05		0.011	0.031	0.064		0.096	0.099	0.051			0.288	0.287	0.289		0.38	0.357	0.382		0.23	0.251	0.272
		0.054	0.049	0.05		0.019	0.045	0.064		0.128	0.064	0.05			0.333	0.321	0.289		0.318	0.34	0.379		0.266	0.269	0.27
		0.021	0.039	0.05		0.121	0.08	0.063		0.048	0.063	0.05			0.34	0.324	0.289		0.357	0.373	0.379		0.307	0.274	0.27
		0.019	0.016	0.049		0.054	0.063	0.062		0.065	0.121	0.05			0.33	0.319	0.289		0.28	0.336	0.379		0.3	0.302	0.27
		0.039	0.033	0.049		0.074	0.077	0.062		0.069	0.05	0.049			0.296	0.302	0.286		0.262	0.34	0.379		0.245	0.477	0.267
		0.056	0.045	0.049		0.116	0.06	0.061		0.036	0.047	0.049			0.324	0.302	0.286		0.272	0.328	0.376		0.251	0.268	0.266
		0.088	0.033	0.049		0.06	0.029	0.061		0.056	0.025	0.048			0.31	0.389	0.286		0.712	0.46	0.369		0.296	0.277	0.265
		0.087	0.121	0.048		0.134	0.064	0.061		0.068	0.052	0.047			0.469	0.316	0.286		0.262	0.331	0.367		0.262	0.31	0.265
		0.041	0.104	0.048		0.026	0.014	0.061		0.025	0.056	0.047			0.275	0.29	0.284		0.237	0.325	0.367		0.265	0.272	0.263
		0.034	0.043	0.048		0.041	0.025	0.061		0.041	0.051	0.047			0.262	0.284	0.284		0.335	0.381	0.367		0.308	0.259	0.263
		0.051	0.058	0.048		0.074	0.045	0.06		0.052	0.043	0.046			0.338	0.287	0.284		0.286	0.273	0.365		0.253	0.237	0.261
		0.043	0.058	0.047		0.076	0.064	0.06		0.047	0.041	0.046			0.281	0.278	0.284		0.361	0.356	0.364		0.254	0.273	0.26
		0.059	0.074	0.047		0.046	0.042	0.058		0.052	0.124	0.046			0.231	0.236	0.283		0.288	0.382	0.363		0.303	0.248	0.256
		0.032	0.029	0.046		0.068	0.056	0.058		0.065	0.098	0.045			0.313	0.318	0.283		0.417	0.356	0.362		0.168	0.193	0.256
		0.058	0.051	0.046		0.058	0.046	0.057		0.051	0.049	0.044			0.275	0.299	0.281		0.39	0.331	0.361		0.224	0.26	0.255
		0.01	0.033	0.045		0.021	0.062	0.057		0.087	0.118	0.044			0.287	0.315	0.281		0.292	0.428	0.36		0.215	0.161	0.254
		0.027	0.04	0.045		0.083	0.048	0.057		0.093	0.032	0.044			0.296	0.29	0.28		0.351	0.321	0.356		0.226	0.228	0.253
		0.058	0.043	0.045		0.037	0.054	0.056		0.035	0.032	0.044			0.22	0.266	0.278		0.28	0.335	0.354		0.247	0.256	0.252
		0.038	0.037	0.045		0.189	0.065	0.056		0.017	0.02	0.044			0.261	0.243	0.277		0.24	0.324	0.354		0.244	0.269	0.251
		0.029	0.075	0.044		0.038	0.064	0.056		0.102	0.084	0.044			0.26	0.289	0.277		0.373	0.358	0.354		0.275	0.236	0.251
		0.082	0.033	0.044		0.031	0.04	0.055		0.057	0.068	0.042			0.275	0.263	0.276		0.358	0.308	0.354		0.25	0.267	0.251
		0.125	0.067	0.044		0.022	0.037	0.055		0.072	0.066	0.042			0.206	0.203	0.275		0.331	0.365	0.353		0.202	0.238	0.249
		0.059	0.024	0.043		0.044	0.043	0.055		0.062	0.047	0.042			0.289	0.283	0.275		0.309	0.497	0.351		0.217	0.349	0.247
		0.025	0.038	0.043		0.102	0.09	0.055		0.044	0.042	0.041			0.303	0.291	0.274		0.302	0.359	0.35		0.265	0.338	0.245
		0.067	0.042	0.042		0.017	0.073	0.055		0.015	0.032	0.041			0.277	0.314	0.273		0.365	0.373	0.349		0.242	0.328	0.245
		0.039	0.036	0.041		0.05	0.037	0.054		0.054	0.032	0.04			0.23	0.234	0.273		0.339	0.339	0.348		0.249	0.253	0.244
		0.023	0.04	0.041		0.084	0.069	0.054		0.053	0.067	0.04			0.25	0.264	0.272		0.311	0.351	0.348		0.209	0.238	0.243
		0.052	0.047	0.041		0.036	0.042	0.054		0.053	0.057	0.039			0.289	0.589	0.272		0.246	0.414	0.348		0.243	0.235	0.243
		0.055	0.041	0.041		0.03	0.08	0.054		0.059	0.035	0.039			0.305	0.301	0.271		0.292	0.361	0.346		0.201	0.173	0.241
		0.08	0.034	0.041		0.16	0.065	0.053		0.055	0.07	0.039			0.257	0.266	0.271		0.477	0.334	0.343		0.157	0.257	0.241
		0.012	0.029	0.041		0.079	0.075	0.053		0.082	0.056	0.039			0.296	0.294	0.271		0.359	0.331	0.343		0.257	0.251	0.24
		0.021	0.036	0.04		0.075	0.17	0.053		0.031	0.015	0.039			0.263	0.272	0.27		0.327	0.275	0.343		0.286	0.266	0.24
		0.052	0.041	0.04		0.037	0.031	0.052		0.047	0.011	0.038			0.281	0.279	0.27		0.272	0.349	0.342		0.242	0.252	0.239
		0.016	0.017	0.04		0.076	0.109	0.052		0.03	0.039	0.038			0.189	0.184	0.269		0.293	0.317	0.34		0.202	0.29	0.238
		0.056	0.035	0.04		0.059	0.043	0.052		0.031	0.054	0.038			0.284	0.27	0.268		0.352	0.421	0.339		0.249	0.189	0.238
		0.044	0.026	0.039		0.073	0.065	0.05		0.043	0.035	0.038			0.237	0.257	0.267		0.259	0.271	0.339		0.232	0.225	0.236
		0.126	0.075	0.039		0.067	0.194	0.05		0.032	0.021	0.037			0.282	0.283	0.267		0.413	0.334	0.338		0.251	0.234	0.236
		0.035	0.054	0.039		0.11	0.048	0.05		0.076	0.058	0.037			0.341	0.271	0.266		0.362	0.333	0.338		0.2	0.24	0.235
		0.137	0.042	0.038		0.04	0.095	0.049		0.08	0.058	0.037			0.283	0.262	0.263		0.328	0.343	0.335		0.406	0.22	0.234
		0.011	0.035	0.038		0.103	0.086	0.049		0.048	0.085	0.037			0.286	0.33	0.262		0.332	0.323	0.335		0.291	0.293	0.232
		0.029	0.025	0.037		0.047	0.054	0.048		0.043	0.033	0.037			0.282	0.275	0.261		0.367	0.325	0.334		0.211	0.271	0.232
		0.013	0.055	0.037		0.119	0.068	0.048		0.037	0.191	0.037			0.231	0.229	0.26		0.228	0.338	0.334		0.216	0.264	0.232
		0.004	0.013	0.037		0.044	0.029	0.048		0.037	0.027	0.036			0.225	0.245	0.26		0.346	0.333	0.332		0.19	0.154	0.229
		0.02	0.051	0.037		0.061	0.047	0.048		0.036	0.092	0.036			0.24	0.261	0.259		0.196	0.263	0.33		0.24	0.271	0.229
		0.112	0.043	0.037		0.029	0.057	0.046		0.057	0.107	0.036			0.276	0.276	0.259		0.282	0.308	0.328		0.215	0.225	0.228
		0.029	0.033	0.037		0.09	0.034	0.046		0.04	0.045	0.035			0.251	0.26	0.258		0.263	0.31	0.327		0.164	0.199	0.219
		0.006	0.035	0.037		0.088	0.057	0.046		0.074	0.03	0.035			0.307	0.268	0.258		0.336	0.325	0.327		0.213	0.193	0.219
		0.039	0.049	0.036		0.056	0.145	0.046		0.047	0.03	0.035			0.221	0.233	0.257		0.338	0.321	0.327		0.157	0.141	0.217
		0.035	0.037	0.036		0.08	0.069	0.045		0.054	0.053	0.033			0.255	0.257	0.256		0.46	0.304	0.326		0.227	0.2	0.217
		0.008	0.017	0.036		0.046	0.042	0.045		0.028	0.085	0.033			0.42	0.283	0.256		0.317	0.34	0.324		0.203	0.246	0.217
		0.041	0.035	0.036		0.042	0.043	0.045		0.334	0.037	0.033			0.283	0.28	0.255		0.342	0.324	0.324		0.193	0.293	0.217
		0.125	0.02	0.036		0.16	0.055	0.044		0.04	0.082	0.033			0.238	0.258	0.254		0.266	0.298	0.323		0.193	0.182	0.217
		0.02	0.039	0.036		0.068	0.02	0.044		0.049	0.069	0.033			0.258	0.262	0.253		0.27	0.297	0.32		0.243	0.236	0.215
		0.016	0.043	0.036		0.049	0.044	0.044		0.025	0.029	0.032			0.251	0.264	0.253		0.293	0.31	0.32		0.232	0.216	0.214
		0.059	0.035	0.035		0.019	0.045	0.043		0.033	0.026	0.032			0.276	0.252	0.251		0.269	0.29	0.318		0.203	0.226	0.212
		0.019	0.017	0.035		0.041	0.036	0.043		0.042	0.034	0.031			0.211	0.224	0.251		0.27	0.314	0.318		0.217	0.204	0.212
		0.07	0.023	0.034		0.043	0.039	0.043		0.044	0.046	0.031			0.281	0.252	0.25		0.206	0.357	0.317		0.2	0.222	0.211
		0.022	0.01	0.034		0.052	0.025	0.042		0.099	0.043	0.031			0.249	0.256	0.248		0.313	0.315	0.316		0.204	0.24	0.211
		0.034	0.015	0.034		0.054	0.044	0.042		0.043	0.055	0.031			0.297	0.261	0.248		0.299	0.298	0.315		0.203	0.202	0.211
		0.02	0.02	0.034		0.053	0.042	0.041		0.082	0.016	0.03			0.215	0.214	0.247		0.314	0.294	0.315		0.214	0.182	0.21
		0.039	0.032	0.034		0.015	0.034	0.041		0.022	0.009	0.03			0.25	0.262	0.247		0.23	0.236	0.314		0.156	0.228	0.209
		0.055	0.059	0.034		0.018	0.04	0.041		0.031	0.117	0.03			0.24	0.257	0.247		0.311	0.318	0.313		0.323	0.227	0.209
		0.075	0.029	0.033		0.022	0.056	0.041		0.02	0.062	0.029			0.292	0.286	0.246		0.339	0.441	0.312		0.206	0.229	0.209
		0.023	0.048	0.033		0.129	0.096	0.04		0.053	0.054	0.028			0.242	0.295	0.246		0.279	0.317	0.31		0.193	0.264	0.206
		0.015	0.022	0.033		0.032	0.051	0.04		0.022	0.03	0.028			0.299	0.259	0.246		0.292	0.283	0.31		0.223	0.175	0.206
		0.03	0.026	0.032		0.026	0.02	0.04		0.035	0.023	0.027			0.219	0.206	0.245		0.274	0.346	0.309		0.219	0.273	0.205
		0.04	0.03	0.032		0.066	0.037	0.04		0.026	0.03	0.027			0.228	0.259	0.244		0.276	0.293	0.307		0.228	0.175	0.204
		0.066	0.029	0.032		0.038	0.111	0.039		0.032	0.023	0.027			0.226	0.339	0.244		0.335	0.328	0.306		0.19	0.261	0.204
		0.046	0.021	0.032		0.023	0.044	0.039		0.052	0.04	0.027			0.238	0.274	0.244		0.417	0.283	0.306		0.197	0.267	0.201
		0.019	0.037	0.031		0.207	0.044	0.039		0.032	0.065	0.027			0.242	0.252	0.242		0.247	0.301	0.305		0.192	0.281	0.201
		0.016	0.056	0.031		0.04	0.037	0.038		0.046	0.055	0.027			0.211	0.199	0.241		0.3	0.285	0.304		0.166	0.23	0.192
		0.036	0.03	0.031		0.051	0.037	0.038		0.052	0.026	0.026			0.366	0.284	0.241		0.325	0.308	0.304		0.186	0.164	0.19
		0.021	0.023	0.031		0.046	0.037	0.038		0.013	0.013	0.026			0.243	0.262	0.241		0.292	0.302	0.304		0.224	0.223	0.188
		0.011	0.019	0.03		0.057	0.077	0.038		0.02	0.043	0.026			0.265	0.264	0.241		0.313	0.291	0.303		0.107	0.162	0.187
		0.028	0.028	0.03		0.035	0.035	0.038		0.208	0.05	0.026			0.232	0.275	0.24		0.331	0.308	0.301		0.17	0.167	0.185
		0.017	0.014	0.03		0.072	0.028	0.038		0.021	0.029	0.026			0.251	0.246	0.239		0.462	0.369	0.3		0.181	0.235	0.185
		0.078	0.06	0.03		0.02	0.046	0.038		0.057	0.027	0.025			0.251	0.25	0.236		0.288	0.299	0.3		0.179	0.206	0.182
		0.022	0.027	0.03		0.043	0.024	0.038		0.081	0.054	0.025			0.254	0.238	0.235		0.259	0.314	0.3		0.183	0.168	0.18
		0.042	0.032	0.03		0.068	0.028	0.037		0.055	0.02	0.024			0.284	0.249	0.234		0.291	0.277	0.299		0.188	0.23	0.18
		0.024	0.028	0.03		0.109	0.101	0.037		0.036	0.054	0.024			0.242	0.28	0.234		0.258	0.296	0.299		0.189	0.231	0.179
		0.02	0.024	0.03		0.014	0.045	0.037		0.061	0.046	0.024			0.274	0.233	0.234		0.283	0.385	0.298		0.178	0.185	0.175
		0.01	0.048	0.029		0.118	0.102	0.036		0.033	0.039	0.024			0.171	0.171	0.232		0.385	0.376	0.296		0.149	0.177	0.174
		0.08	0.032	0.029		0.022	0.038	0.036		0.033	0.024	0.023			0.243	0.265	0.232		0.318	0.269	0.295		0.157	0.215	0.173
		0.05	0.034	0.029		0.1	0.018	0.036		0.042	0.041	0.023			0.234	0.235	0.231		0.266	0.269	0.295		0.171	0.158	0.172
		0.015	0.036	0.029		0.043	0.052	0.036		0.032	0.033	0.023			0.229	0.231	0.231		0.329	0.29	0.293		0.162	0.174	0.171
		0.023	0.03	0.029		0.05	0.058	0.036		0.021	0.019	0.021			0.252	0.25	0.23		0.289	0.293	0.291		0.162	0.181	0.171
		0.019	0.043	0.028		0.036	0.034	0.036		0.068	0.024	0.021			0.223	0.252	0.23		0.322	0.269	0.291		0.149	0.166	0.171
		0.02	0.06	0.028		0.064	0.158	0.036		0.113	0.036	0.021			0.217	0.239	0.229		0.554	0.311	0.29		0.166	0.179	0.171
		0.04	0.033	0.028		0.063	0.026	0.035		0.051	0.023	0.02			0.244	0.235	0.229		0.301	0.294	0.288		0.159	0.166	0.168
		0.029	0.035	0.028		0.058	0.031	0.035		0.044	0.021	0.02			0.213	0.234	0.229		0.357	0.271	0.287		0.141	0.153	0.166
		0.014	0.02	0.028		0.013	0.012	0.034		0.05	0.038	0.019			0.226	0.23	0.228		0.365	0.303	0.286		0.263	0.159	0.164
		0.06	0.014	0.028		0.079	0.113	0.034		0.064	0.029	0.019			0.345	0.201	0.227		0.302	0.276	0.284		0.17	0.209	0.163
		0.022	0.025	0.027		0.126	0.038	0.034		0.057	0.067	0.019			0.218	0.24	0.225		0.259	0.215	0.28		0.181	0.17	0.161
		0.089	0.03	0.027		0.052	0.049	0.033		0.019	0.033	0.018			0.222	0.235	0.224		0.253	0.268	0.279		0.139	0.207	0.16
		0.022	0.072	0.026		0.054	0.038	0.033		0.106	0.032	0.017			0.229	0.235	0.224		0.355	0.298	0.279		0.153	0.198	0.159
		0.05	0.029	0.026		0.028	0.026	0.033		0.024	0.03	0.016			0.226	0.23	0.224		0.285	0.265	0.279		0.143	0.246	0.157
		0.012	0.019	0.026		0.054	0.048	0.032		0.013	0.025	0.015			0.235	0.231	0.22		0.285	0.319	0.277		0.17	0.173	0.153
		0.066	0.08	0.026		0.066	0.038	0.032		0.036	0.064	0.014			0.226	0.252	0.219		0.311	0.261	0.276		0.151	0.219	0.15
		0.02	0.023	0.025		0.012	0.025	0.032		0.01	0.012	0.014			0.185	0.224	0.214		0.291	0.28	0.276		0.134	0.157	0.149
		0.071	0.037	0.025		0.026	0.085	0.032		0.008	0.007	0.013			0.223	0.215	0.212		0.277	0.28	0.276		0.128	0.206	0.148
		0.034	0.023	0.025		0.032	0.022	0.032		0.013	0.009	0.012			0.174	0.189	0.212		0.279	0.321	0.275		0.161	0.161	0.146
		0.038	0.029	0.025		0.046	0.042	0.032		0.018	0.008	0.012			0.239	0.265	0.212		0.285	0.255	0.274		0.132	0.147	0.145
		0.033	0.013	0.025		0.018	0.085	0.031		0.018	0.003	0.011			0.278	0.257	0.212		0.225	0.262	0.272		0.233	0.185	0.142
		0.03	0.048	0.025		0.026	0.033	0.03		0.021	0.047	0.011			0.207	0.226	0.211		0.306	0.275	0.27		0.155	0.202	0.142
		0.017	0.019	0.024		0.087	0.027	0.03		0.021	0.03	0.011			0.173	0.191	0.21		0.197	0.291	0.267		0.139	0.152	0.14
		0.05	0.039	0.024		0.073	0.035	0.03		0.019	0.024	0.01			0.215	0.235	0.21		0.321	0.211	0.266		0.138	0.163	0.139
		0.032	0.038	0.024		0.03	0.023	0.03		0.019	0.033	0.01			0.237	0.263	0.21		0.243	0.272	0.262		0.136	0.177	0.139
		0.063	0.048	0.024		0.007	0.022	0.029		0.013	0.023	0.009			0.193	0.214	0.21		0.358	0.294	0.26		0.157	0.2	0.132
		0.034	0.029	0.024		0.031	0.038	0.029		0.022	0.01	0.009			0.201	0.203	0.207		0.262	0.267	0.26		0.174	0.147	0.13
		0.022	0.019	0.024		0.048	0.12	0.028		0.141	0.017	0.008			0.196	0.21	0.207		0.261	0.245	0.259		0.114	0.149	0.126
		0.018	0.028	0.024		0.008	0.041	0.028							0.213	0.22	0.206		0.228	0.237	0.255
		0.032	0.017	0.023		0.033	0.026	0.027							0.19	0.191	0.206		0.231	0.204	0.254
		0.025	0.03	0.023		0.022	0.08	0.027							0.205	0.206	0.205		0.252	0.23	0.251
		0.02	0.016	0.022		0.025	0.206	0.027							0.302	0.196	0.205		0.25	0.248	0.251
		0.029	0.042	0.022		0.049	0.048	0.026							0.207	0.189	0.204		0.256	0.251	0.248
		0.031	0.073	0.022		0.085	0.029	0.026							0.223	0.197	0.203		0.194	0.211	0.244
		0.034	0.025	0.022		0.035	0.033	0.026							0.171	0.176	0.203		0.114	0.251	0.239
		0.016	0.044	0.022		0.042	0.034	0.026							0.206	0.208	0.203		0.285	0.245	0.239
		0.036	0.027	0.022		0.034	0.026	0.026							0.163	0.16	0.202		0.229	0.245	0.237
		0.022	0.024	0.021		0.019	0.021	0.025							0.2	0.193	0.202		0.28	0.233	0.233
		0.081	0.019	0.021		0.042	0.022	0.025							0.207	0.217	0.202		0.264	0.229	0.231
		0.023	0.022	0.021		0.042	0.02	0.025							0.175	0.175	0.202		0.234	0.22	0.231
		0.021	0.035	0.021		0.024	0.049	0.024							0.206	0.202	0.201		0.291	0.23	0.228
		0.027	0.044	0.021		0.026	0.031	0.024							0.224	0.254	0.201		0.248	0.215	0.225
		0.022	0.017	0.021		0.017	0.018	0.024							0.196	0.202	0.201		0.183	0.21	0.219
		0.1	0.015	0.021		0.065	0.047	0.024							0.205	0.212	0.2		0.18	0.205	0.212
		0.03	0.014	0.021		0.019	0.026	0.024							0.222	0.211	0.2		0.178	0.224	0.208
		0.041	0.016	0.021		0.072	0.022	0.024							0.251	0.196	0.199		0.323	0.203	0.204
		0.011	0.016	0.021		0.029	0.035	0.023							0.188	0.21	0.199		0.149	0.2	0.203
		0.01	0.029	0.021		0.024	0.015	0.023							0.182	0.219	0.199		0.237	0.232	0.203
		0.019	0.035	0.021		0.027	0.024	0.023							0.203	0.191	0.198		0.233	0.223	0.201
		0.02	0.029	0.021		0.027	0.065	0.023							0.178	0.191	0.195		0.163	0.171	0.2
		0.01	0.007	0.02		0.028	0.009	0.023							0.222	0.217	0.195		0.166	0.203	0.2
		0.011	0.022	0.02		0.095	0.025	0.023							0.196	0.201	0.194		0.284	0.227	0.2
		0.009	0.008	0.02		0.062	0.049	0.023							0.223	0.207	0.193		0.228	0.18	0.196
		0.014	0.015	0.02		0.036	0.058	0.023							0.195	0.192	0.193		0.192	0.21	0.192
		0.056	0.041	0.02		0.024	0.015	0.022							0.218	0.197	0.193		0.161	0.153	0.19
		0.031	0.05	0.02		0.024	0.021	0.022							0.216	0.195	0.192		0.141	0.224	0.19
		0.039	0.021	0.02		0.022	0.052	0.022							0.193	0.182	0.192		0.174	0.183	0.189
		0.021	0.027	0.02		0.022	0.023	0.022							0.194	0.194	0.192		0.145	0.155	0.188
		0.018	0.013	0.019		0.013	0.034	0.021							0.17	0.178	0.191		0.221	0.216	0.186
		0.009	0.023	0.019		0.007	0.01	0.021							0.213	0.214	0.191		0.126	0.216	0.185
		0.023	0.03	0.019		0.03	0.026	0.021							0.199	0.171	0.189		0.183	0.208	0.184
		0.024	0.019	0.019		0.024	0.026	0.021							0.193	0.213	0.189		0.21	0.201	0.182
		0.027	0.016	0.019		0.036	0.024	0.021							0.219	0.193	0.188		0.196	0.176	0.182
		0.037	0.009	0.019		0.017	0.012	0.021							0.194	0.192	0.187		0.248	0.166	0.182
		0.011	0.014	0.019		0.019	0.033	0.02							0.309	0.301	0.186		0.162	0.183	0.179
		0.008	0.011	0.019		0.027	0.021	0.02							0.17	0.181	0.185		0.147	0.153	0.179
		0.017	0.017	0.019		0.024	0.021	0.02							0.181	0.185	0.185		0.21	0.18	0.177
		0.013	0.015	0.018		0.036	0.027	0.02							0.188	0.209	0.185		0.256	0.18	0.173
		0.012	0.005	0.018		0.027	0.048	0.02							0.188	0.177	0.184		0.234	0.172	0.169
		0.01	0.019	0.018		0.018	0.018	0.019							0.215	0.181	0.184		0.156	0.156	0.169
		0.022	0.026	0.018		0.039	0.028	0.019							0.179	0.176	0.183		0.212	0.177	0.168
		0.015	0.03	0.018		0.015	0.064	0.019							0.19	0.186	0.182		0.158	0.186	0.167
		0.028	0.02	0.018		0.034	0.028	0.018							0.197	0.187	0.182		0.146	0.172	0.167
		0.059	0.016	0.018		0.045	0.024	0.018							0.188	0.198	0.181		0.159	0.183	0.167
		0.058	0.062	0.018		0.02	0.016	0.018							0.194	0.173	0.18		0.167	0.146	0.166
		0.041	0.013	0.018		0.024	0.011	0.017							0.18	0.179	0.18		0.17	0.16	0.165
		0.014	0.014	0.018		0.018	0.027	0.017							0.177	0.204	0.18		0.187	0.157	0.164
		0.017	0.012	0.018		0.013	0.015	0.016							0.175	0.184	0.178		0.207	0.162	0.16
		0.054	0.025	0.017		0.025	0.031	0.016							0.155	0.17	0.177		0.126	0.138	0.16
		0.015	0.019	0.016		0.032	0.021	0.016							0.186	0.177	0.177		0.164	0.155	0.159
		0.008	0.032	0.016		0.079	0.021	0.015							0.213	0.189	0.175		0.124	0.137	0.156
		0.042	0.019	0.015		0.038	0.014	0.014							0.191	0.165	0.174		0.144	0.135	0.153
		0.02	0.015	0.015		0.02	0.064	0.014							0.194	0.185	0.173		0.117	0.106	0.152
		0.034	0.019	0.015		0.023	0.022	0.014							0.175	0.179	0.172		0.135	0.135	0.149
		0.017	0.022	0.015		0.019	0.015	0.013							0.151	0.156	0.172		0.156	0.151	0.149
		0.026	0.021	0.015		0.048	0.015	0.012							0.349	0.22	0.172		0.252	0.134	0.147
		0.008	0.014	0.015		0.041	0.024	0.012							0.178	0.19	0.171		0.124	0.136	0.146
		0.009	0.013	0.015		0.019	0.014	0.012							0.173	0.169	0.17		0.183	0.125	0.145
		0.014	0.011	0.014		0.015	0.017	0.011							0.164	0.168	0.17		0.124	0.114	0.145
		0.027	0.01	0.014		0.005	0.014	0.011							0.177	0.169	0.17		0.171	0.118	0.143
		0.032	0.026	0.014		0.021	0.022	0.011							0.183	0.177	0.17		0.157	0.142	0.141
		0.01	0.015	0.014		0.028	0.027	0.011							0.208	0.166	0.168		0.138	0.137	0.135
		0.012	0.022	0.014		0.009	0.008	0.01							0.164	0.184	0.168		0.17	0.123	0.134
		0.011	0.026	0.014		0.017	0.01	0.01							0.169	0.174	0.168		0.211	0.133	0.132
		0.04	0.013	0.014		0.009	0.006	0.01							0.167	0.169	0.167		0.234	0.12	0.132
		0.01	0.008	0.014		0.009	0.011	0.009							0.162	0.162	0.167		0.124	0.162	0.131
		0.023	0.005	0.014		0.02	0.036	0.009							0.169	0.174	0.167		0.145	0.133	0.13
		0.009	0.009	0.014		0.004	0.008	0.008							0.183	0.172	0.166		0.165	0.119	0.125
		0.041	0.013	0.013		0.02	0.012	0.008							0.162	0.168	0.164		0.138	0.121	0.125
		0.024	0.019	0.013		0.029	0.013	0.008							0.181	0.168	0.163		0.102	0.102	0.122
		0.005	0.003	0.012		0.021	0.007	0.008							0.136	0.132	0.161		0.187	0.104	0.12
		0.02	0.026	0.012		0.021	0.02	0.007							0.155	0.158	0.161		0.086	0.108	0.12
		0.078	0.008	0.012		0.007	0.009	0.007							0.153	0.17	0.159		0.148	0.114	0.114
		0.01	0.013	0.012		0.031	0.012	0.007							0.16	0.161	0.159		0.176	0.103	0.112
		0.057	0.019	0.012		0.017	0.006	0.007							0.153	0.169	0.157		0.115	0.124	0.112
		0.01	0.026	0.012		0.012	0.017	0.006							0.16	0.166	0.157		0.12	0.097	0.11
		0.01	0.023	0.011		0.015	0.029	0.006							0.161	0.192	0.156		0.349	0.108	0.107
		0.004	0.008	0.011		0.007	0.01	0.005							0.161	0.16	0.156		0.155	0.094	0.106
		0.009	0.014	0.011		0.026	0.008	0.004							0.153	0.152	0.153		0.174	0.111	0.103
		0.023	0.01	0.01		0.003	0.01	0.002							0.159	0.154	0.153		0.083	0.08	0.094
		0.014	0.036	0.01											0.151	0.167	0.153
		0.018	0.019	0.01											0.177	0.152	0.152
		0.005	0.006	0.01											0.161	0.16	0.15
		0.007	0.008	0.01											0.154	0.153	0.15
		0.003	0.017	0.01											0.153	0.143	0.149
		0.027	0.011	0.01											0.138	0.129	0.147
		0.025	0.016	0.009											0.127	0.13	0.145
		0.004	0.007	0.009											0.131	0.149	0.142
		0.045	0.005	0.008											0.149	0.134	0.14
		0.007	0.022	0.008											0.153	0.165	0.139
		0.006	0.008	0.007											0.132	0.131	0.135
		0.008	0.026	0.007											0.124	0.127	0.134
		0.013	0.013	0.007											0.122	0.132	0.134
		0.013	0.022	0.007											0.129	0.13	0.131
		0.009	0.006	0.006											0.182	0.128	0.127
		0.011	0.016	0.006											0.123	0.13	0.125
		0.016	0.005	0.006											0.114	0.119	0.124
		0.035	0.009	0.006											0.13	0.105	0.123
		0.004	0.012	0.005											0.144	0.133	0.123
		0.014	0.005	0.004											0.114	0.12	0.117
		0.01	0.005	0.004											0.144	0.126	0.114
		0.003	0.003	0.003											0.118	0.086	0.113
		0.009	0.005	0.003											0.171	0.152	0.111

## Sheet: Fig.3
Fig. 2a								Fig.2b				Fig. 2c							Fig.2d
	Animal	Day	Context	Decoding accuracy (%)	shuffled		Animal ID	day1	day4	day7		Animal	Day	Context	Decoding accuracy (%)	shuffled		Animal ID	day1	day4	day7
	13118	day1	1	82.4561	44.7368		13118	67.1429	72.4138	65.9091		13118	day1	1	69.72	38.21		13118	50	62.069	59.0909
	13696	day1	1	88.0117	39.1813		13696	72.1519	65.7534	72.093		13696	day1	1	79.3	46.15		13696	48.1013	65.7534	72.093
	13775	day1	1	95.9064	27.7778		13775	89.6552	78.1818	76.7442		13775	day1	1	85.97	45.72		13775	65.5172	67.2727	69.7674
	13776	day1	1	73.9766	52.924		13776	71.7949	64.4444	80.5556		13776	day1	1	61.05	25.64		13776	64.1026	57.7778	61.1111
	14228	day1	1	79.5322	40.9357		14228	66.1017	66.6667	82.3529		14228	day1	1	67.25	28.43		14228	52.5424	64.7059	67.6471
	13118	day4	1	90.873	37.6984			shuffled				13118	day4	1	89.9522	39.171			shuffled
	13696	day4	1	95.2381	40.4762		13118	4.28571	1.72414	2.27273		13696	day4	1	90.4762	42.365		13118	2.85714	1.72414	0
	13775	day4	1	91.2698	42.8571		13696	3.79747	6.84932	2.32558		13775	day4	1	96.1905	42.991		13696	0	4.10959	2.32558
	13776	day4	1	82.9365	3.96825		13775	5.17241	5.45455	4.65116		13776	day4	1	86.6667	34.615		13775	5.17241	3.63636	4.65116
	14228	day4	1	87.3016	40.0794		13776	10.2564	2.22222	5.55556		14228	day4	1	96.6667	29.442		13776	2.5641	4.44444	11.1111
	13118	day7	1	88.0952	36.9048		14228	6.77966	0	2.94118		13118	day7	1	77.619	48.837		14228	3.38983	1.96078	0
	13696	day7	1	89.2857	34.127							13696	day7	1	77.619	57.604
	13775	day7	1	94.8413	47.2222							13775	day7	1	76.0766	34.314
	13776	day7	1	82.9365	34.5238							13776	day7	1	72.7273	48.611
	14228	day7	1	93.254	53.1746							14228	day7	1	75.1196	24.762
	13118	day1	2	84.7953	48.538							13118	day1	2	72.98	28.88
	13696	day1	2	86.5497	30.4094							13696	day1	2	81.05	24.63
	13775	day1	2	91.8129	36.8421							13775	day1	2	87.68	26.36
	13776	day1	2	85.0877	42.1053							13776	day1	2	69.12	43.46
	14228	day1	2	76.9006	33.3333							14228	day1	2	66.67	36.53
	13118	day4	2	84.127	24.6032							13118	day4	2	82.381	33.81
	13696	day4	2	92.4603	39.6825							13696	day4	2	82.381	46.818
	13775	day4	2	93.254	32.5397							13775	day4	2	89.5238	41.204
	13776	day4	2	82.9365	73.8095							13776	day4	2	69.8565	46.411
	14228	day4	2	88.8889	21.4286							14228	day4	2	88.0952	23.944
	13118	day7	2	84.127	25.7937							13118	day7	2	86.6667	20.513
	13696	day7	2	80.1587	26.5873							13696	day7	2	88.0383	42.718
	13775	day7	2	94.0476	40.873							13775	day7	2	96.1905	43.961
	13776	day7	2	83.3333	28.9683							13776	day7	2	80.4762	38.806
	14228	day7	2	88.8889	5.15873							14228	day7	2	93.8095	48.544
	13118	day1	3	82.7485	24.269							13118	day1	3	64.56	50.17
	13696	day1	3	82.4561	45.3216							13696	day1	3	61.97	49.33
	13775	day1	3	91.2281	57.8947							13775	day1	3	74.39	44.52
	13776	day1	3	73.3918	24.5614							13776	day1	3	60.21	45.64
	14228	day1	3	67.2515	52.3392							14228	day1	3	69.12	49.64
	13118	day4	3	86.5079	56.746							13118	day4	3	75.7143	35.644
	13696	day4	3	87.6984	47.619							13696	day4	3	77.512	35.437
	13775	day4	3	88.4921	43.6508							13775	day4	3	95.6938	37.186
	13776	day4	3	90.4762	28.5714							13776	day4	3	73.8095	32.547
	14228	day4	3	84.9206	45.6349							14228	day4	3	86.6029	56.164
	13118	day7	3	79.3651	45.6349							13118	day7	3	66.5072	43.836
	13696	day7	3	80.1587	41.2698							13696	day7	3	76.6667	16.505
	13775	day7	3	91.2698	17.8571							13775	day7	3	77.1429	45.413
	13776	day7	3	75.7937	48.8095							13776	day7	3	79.0476	37.264
	14228	day7	3	89.6825	38.8889							14228	day7	3	89.0476	62.791
Fig.3e
	Day 1																Day4																Day 7
Animal ID	13118	13696	13775	13776	14228	13118	13696	13775	13776	14228	13118	13696	13775	13776	14228	Animal ID	13118	13696	13775	13776	14228	13118	13696	13775	13776	14228	13118	13696	13775	13776	14228	Animal ID	13118	13696	13775	13776	14228	13118	13696	13775	13776	14228	13118	13696	13775	13776	14228
	Context 1					Context 2					Context 3						Context 1					Context 2					Context 3						Context 1					Context 2					Context 3
	12.71	23.99	14.34	12.91	20.05	12.59	23.78	15.38	18.64	14.72	18.67	25.22	13.38	3.58	10.04		4.15	12.71	13.99	5.4	2.38	7.8	12.59	10.9	14.65	15.2	13.2	18.67	12.18	9.67	12.35		11.22	21.2	19.23	17.21	11.81	5.68	5.63	4.91	10.17	15.48	12.28	16.72	37.71	13.99	6.13
	13.11	14.75	12.54	10.16	17.65	14.49	23.8	8.37	25.21	14.66	15.94	14.05	4.44	27.54	19.07		6.86	13.11	12.01	9.29	5.25	6.36	14.49	12.85	11.87	27.8	12.01	15.94	4.39	10.26	20.29		10.05	27.12	19.44	15.02	13.38	4.07	4.85	1.42	12.22	22.15	15.93	10.4	24.57	17.98	12.15
	12.41	17	24.57	16.78	12.1	10.59	5.22	17.48	31.78	5.11	13.66	18.16	3.79	17.34	18.47		4.34	12.41	6.6	9.14	5.83	13.44	10.59	17.96	9.89	21.43	17.14	13.66	6.78	20.26	13.38		14.23	35.64	15.05	14.74	11.01	2.03	10.98	12.91	16.26	13.89	18.16	15.83	30.9	19.31	10.43
	16.33	24.98	18.51	11.95	18.7	15.7	20.38	34.28	19.7	12.58	14.67	8.2	17.36	14.09	14.1		14.27	16.33	10.77	8.56	10.4	4.9	15.7	7.89	15.83	34.08	17.43	14.67	4.26	23.15	10.91		14.88	22.53	30.5	13.76	13.24	1.25	18.99	2.17	7.69	5.88	15.58	14.39	31.97	24.72	8.6
	5.99	30.16	13.31	23.87	14.08	12.24	2.54	10.5	21.64	13.66	16.94	17.62	8.89	12.72	22.1		11.45	5.99	6.88	7.41	6.09	19.71	12.24	26.07	15.4	12.56	25.1	16.94	21.42	27.53	12.41		15.41	27.79	24.15	16.45	13.14	0.56	18.6	10.9	13.25	17.72	20.897	25.47	15.77	10.75	12.47
	7.24	20.36	19.71	33.99	32.62	17.93	21.96	9.38	25.26	18.6	12.73	22.27	18.04	15.69	21.86		4.52	7.24	14.94	9.74	4.54	17.61	17.93	10.3	16.35	14.97	22.3	12.73	21.55	28.9	18.18		19.52	24.28	22.64	15.83	15.92	4.23	5.97	3.58	10.88	4.94	9.07	13.08	28.28	17.85	12.22
	11.87	20.03	20.31	26.39	20.08	14.6	13.1	13.95	30.6	25.02	17.7	22.83	14.51	26.3	22.24		3.53	11.87	14.63	6.26	6.21	10.72	14.6	22.97	13.13	24.06	17.01	17.7	14.54	23.12	15.04		21.67	17.42	24.96	20.82	13.83	2.79	11.7	17.38	14.52	4.02	10.97	15.73	35.12	21.48	16.26
	16.36	4.84	21.61	17.44	8.79	17.66	15.2	13.2	17.08	10.57	18.34	19.92	21.57	28.14	21.06		14.15	16.36	4	8.04	6.41	18.43	17.66	27.9	22.45	13.52	14.83	18.34	15.25	24.52	22.82		31.27	27.85	16.7	18.72	28.66	5.29	21.99	2.47	11.05	16.66	13.58	5.76	25.64	27.2	16.32
	13.35	14.18	17.66	43.96	17.57	17.49	19.67	13.68	33.28	26.87	22.67	17.75	13.12	22.71	20.32		11.75	13.35	4.72	8.03	3.37	19.21	17.49	13.01	12.88	14.79	17.44	22.67	12.44	21.54	12.8		29.45	23.76	18.42	20.2	20.91	16.41	12.64	14.4	10.75	16.41	27.14	11.47	37.59	10.83	14.53
	14.92	17.12	35.11	4.6	9.07	25.83	17.4	22.13	25.1	23.52	16.17	11.46	8.2	26.93	24.6		14.92	14.92	4.81	6.53	4.75	24.23	25.83	14.42	14.92	12.28	19.21	16.17	33.93	23.54	11.35		14.71	21.24	25.37	18.46	16.44	0.51	7.8	2.31	4.61	4.36	8.14	6.99	30.8	25.25	14.06
	15.01	16.57	15.83	26.06	13.34	14.35	9.34	18.67	31.64	26.94	26.51	14.96	25.65	19.91	17.56		6.74	15.01	7.19	6.34	6.21	18.89	14.35	33.85	17.26	20.51	22.32	26.51	24.49	24.79	11.75		15.49	17.6	25.34	21.21	22.23	1.04	7.71	2.09	17.55	18.92	18.7	16.38	37.3	22.63	15.9
	13.95	4.5	25.48	31.45	23.56	32.44	14.57	17.07	10.05	17.44	15.7	12.83	19.1	25.57	8.19		7.88	13.95	3.76	9.36	8.78	18.02	32.44	11.02	14.08	13.52	16.53	15.7	20.72	18.96	9.62		13.71	27.46	26.31	14.93	14.11	2.68	10.78	4.35	16.13	13.63	24.41	16.43	47.63	20.98	15.93
	15.56	7.02	24.83	25.11	26.94	14.8	11.11	31.15	31.87	28.94	17.15	17.12	23.66	37.63	19.44		7.76	15.56	2.44	7.46	9.21	22.15	14.8	13.52	14.79	13.33	23.54	17.15	16.79	29.29	13.6		11.68	29.6	21.9	19.26	21.73	9.29	7.36	4.39	16.02	4.08	15.62	29.15	26.97	34.26	14.59
	16.97	15.83	20.23	27.54	19.16	17.72	12.06	26.54	28.17	23.23	15.83	2.87	16.26	25.03	17.35		11.25	16.97	3.91	5.52	5.07	23.74	17.72	14.26	9.11	16.67	26.7	15.83	21.65	41.08	3.69		16.22	21.96	25.3	19.82	24.37	0.98	22.02	12.15	9.3	17.44	25.92	16.61	58.38	33.87	13.23
	15.17	17.63	32.45	20.21	18.96	15.13	22.27	28.9	31.38	27.38	20.78	10.27	16.13	30.39	23.49
	15.41	8.95	26.04	10.18	25.24	20.58	8.97	32.9	15.75	25.42	23.26	24.93	15.8	15.79	30.79
	14.45	16.77	28.14	15.28	10.97	5.7	10.98	22.99	7.68	25.14	21.11	12.57	10.46	4.74	13.95
	12.47	16.73	16.85	27.17	19.51	22.36	18.21	25.92	6.95	16.85	17.55	21.15	23.15	9.29	20.54
	17.5	18.42	24.37	8.07	26.53	17.19	12.54	21.15	16.66	19.08	13.87	22.83	17.75	9.98	23.35
Fig. 3f
	all trials					day 1					day 4					day 7
	Animal ID	Day	Context	Accuracy (%)		Animal ID	Context	Group	Accuracy (%)		Animal ID	Context	Group	Accuracy (%)		Animal ID	Context	Group	Accuracy (%)
	13118	1	1	48.07		13118	1	smallest delta speed	40		13118	1	smallest delta speed	43.33		13118	1	smallest delta speed	44.83
	13696	1	1	56.34		13696	1	smallest delta speed	26.67		13696	1	smallest delta speed	40		13696	1	smallest delta speed	41.38
	13775	1	1	45.07		13775	1	smallest delta speed	26.67		13775	1	smallest delta speed	51.72		13775	1	smallest delta speed	60
	13776	1	1	45.26		13776	1	smallest delta speed	33.33		13776	1	smallest delta speed	40		13776	1	smallest delta speed	38.64
	14228	1	1	36.27		14228	1	smallest delta speed	44.44		14228	1	smallest delta speed	30		14228	1	smallest delta speed	20
	13118	1	2	50.88		13118	2	smallest delta speed	28.89		13118	2	smallest delta speed	51.72		13118	2	smallest delta speed	43.33
	13696	1	2	45.26		13696	2	smallest delta speed	28.89		13696	2	smallest delta speed	46.67		13696	2	smallest delta speed	46.67
	13775	1	2	51.93		13775	2	smallest delta speed	24.44		13775	2	smallest delta speed	50		13775	2	smallest delta speed	75.86
	13776	1	2	34.15		13776	2	smallest delta speed	26.67		13776	2	smallest delta speed	43.33		13776	2	smallest delta speed	42.22
	14228	1	2	33.68		14228	2	smallest delta speed	51.11		14228	2	smallest delta speed	33.33		14228	2	smallest delta speed	34.48
	13118	1	3	36.62		13118	3	smallest delta speed	36.36		13118	3	smallest delta speed	40		13118	3	smallest delta speed	26.67
	13696	1	3	37.89		13696	3	smallest delta speed	27.27		13696	3	smallest delta speed	41.38		13696	3	smallest delta speed	43.33
	13775	1	3	48.77		13775	3	smallest delta speed	38.64		13775	3	smallest delta speed	43.33		13775	3	smallest delta speed	46.67
	13776	1	3	34.39		13776	3	smallest delta speed	34.09		13776	3	smallest delta speed	44.83		13776	3	smallest delta speed	28.89
	14228	1	3	55.09		14228	3	smallest delta speed	43.18		14228	3	smallest delta speed	27.59		14228	3	smallest delta speed	23.33
	13118	4	1	70		13118	1	largest delta speed	31.82		13118	1	largest delta speed	48.28		13118	1	largest delta speed	36.67
	13696	4	1	69.38		13696	1	largest delta speed	31.11		13696	1	largest delta speed	27.59		13696	1	largest delta speed	31.03
	13775	4	1	71.9		13775	1	largest delta speed	46.67		13775	1	largest delta speed	72.41		13775	1	largest delta speed	33.33
	13776	4	1	42.58		13776	1	largest delta speed	31.11		13776	1	largest delta speed	34.48		13776	1	largest delta speed	26.67
	14228	4	1	73.81		14228	1	largest delta speed	33.33		14228	1	largest delta speed	63.33		14228	1	largest delta speed	34.48
	13118	4	2	58.1		13118	2	largest delta speed	24.44		13118	2	largest delta speed	36.67		13118	2	largest delta speed	33.33
	13696	4	2	43.81		13696	2	largest delta speed	38.64		13696	2	largest delta speed	33.33		13696	2	largest delta speed	46.67
	13775	4	2	52.63		13775	2	largest delta speed	55.56		13775	2	largest delta speed	40		13775	2	largest delta speed	63.33
	13776	4	2	43.81		13776	2	largest delta speed	20		13776	2	largest delta speed	40		13776	2	largest delta speed	36.67
	14228	4	2	54.29		14228	2	largest delta speed	34.09		14228	2	largest delta speed	17.24		14228	2	largest delta speed	33.33
	13118	4	3	54.07		13118	3	largest delta speed	28.89		13118	3	largest delta speed	30		13118	3	largest delta speed	37.93
	13696	4	3	51.9		13696	3	largest delta speed	35.56		13696	3	largest delta speed	16.67		13696	3	largest delta speed	13.33
	13775	4	3	60.48		13775	3	largest delta speed	38.64		13775	3	largest delta speed	46.67		13775	3	largest delta speed	44.83
	13776	4	3	42.86		13776	3	largest delta speed	15.91		13776	3	largest delta speed	33.33		13776	3	largest delta speed	13.79
	14228	4	3	46.41		14228	3	largest delta speed	24.44		14228	3	largest delta speed	20		14228	3	largest delta speed	23.33
	13118	7	1	56.67
	13696	7	1	47.14
	13775	7	1	68.1
	13776	7	1	59.33
	14228	7	1	35.71
	13118	7	2	45.93
	13696	7	2	60.29
	13775	7	2	78.57
	13776	7	2	61.43
	14228	7	2	68.1
	13118	7	3	33.33
	13696	7	3	52.86
	13775	7	3	61.72
	13776	7	3	40.95
	14228	7	3	33.97

## Sheet: Fig.4
Fig.4c						Fig.4d			Fig.4e					Fig.4h						Fig.4i			Fig.4j
Animal ID	Day	Context	R2	shuffled		position encoding cells (%)	shuffled (%)		Animal ID	Day	number of contexts	%		Animal ID	Day	Context	R2	shuffled		speed encoding cells (%)	shuffled (%)		Animal ID	Day	number of contexts	%
13118	day1	1	0.469748	0.0999317		32.8571	10		13118	day1	1	41.4286		13118	day1	1	0.253652	0.109075		15.7143	10		13118	day1	1	30
13696	day1	1	0.588068	0.188274		26.5823	17.7215		13696	day1	1	44.3038		13696	day1	1	0.440302	0.128453		20.2532	11.3924		13696	day1	1	36.7089
13775	day1	1	0.495795	0.115581		29.3103	13.7931		13775	day1	1	50		13775	day1	1	0.644202	0.0521824		32.7586	6.89655		13775	day1	1	43.1034
13776	day1	1	0.421655	0.0391336		28.2051	7.69231		13776	day1	1	46.1538		13776	day1	1	0.304514	0.0758471		25.641	10.2564		13776	day1	1	41.0256
14228	day1	1	0.564411	0.137256		37.2881	15.2542		14228	day1	1	27.1186		14228	day1	1	0.389588	0.0730446		23.7288	5.08475		14228	day1	1	32.2034
13118	day4	1	0.548334	0.187132		24.1379	18.9655		13118	day4	1	39.6552		13118	day4	1	0.502069	0.0908697		25.8621	6.89655		13118	day4	1	43.1034
13696	day4	1	0.565268	0.126571		36.9863	5.47945		13696	day4	1	28.7671		13696	day4	1	0.554433	0.157586		23.2877	8.21918		13696	day4	1	39.726
13775	day4	1	0.583386	0.130383		38.1818	9.09091		13775	day4	1	45.4545		13775	day4	1	0.4737	0.078153		27.2727	5.45455		13775	day4	1	49.0909
13776	day4	1	0.529836	0.0709727		35.5556	6.66667		13776	day4	1	37.7778		13776	day4	1	0.446244	0.0961882		31.1111	6.66667		13776	day4	1	42.2222
14228	day4	1	0.619371	0.161189		37.2549	19.6078		14228	day4	1	41.1765		14228	day4	1	0.563314	0.0898256		41.1765	7.84314		14228	day4	1	39.2157
13118	day7	1	0.545279	0.0304629		34.0909	2.27273		13118	day7	1	34.0909		13118	day7	1	0.421969	0.155194		22.7273	20.4545		13118	day7	1	29.5455
13696	day7	1	0.469128	0.0258522		32.5581	2.32558		13696	day7	1	32.5581		13696	day7	1	0.325704	0.0581576		27.907	2.32558		13696	day7	1	46.5116
13775	day7	1	0.711254	0.037323		39.5349	4.65116		13775	day7	1	46.5116		13775	day7	1	0.543876	0.0722014		30.2326	4.65116		13775	day7	1	51.1628
13776	day7	1	0.434859	0.099892		27.7778	16.6667		13776	day7	1	30.5556		13776	day7	1	0.538554	0.0695125		41.6667	2.77778		13776	day7	1	50
14228	day7	1	0.482001	0.0335946		35.2941	2.94118		14228	day7	1	55.8824		14228	day7	1	0.536894	0.0885188		47.0588	11.7647		14228	day7	1	44.1176
13118	day1	2	0.506317	0.0980019		27.1429	8.57143		13118	day1	2	18.5714		13118	day1	2	0.347138	0.212457		14.2857	11.4286		13118	day1	2	8.57143
13696	day1	2	0.557295	0.101544		34.1772	6.32911		13696	day1	2	17.7215		13696	day1	2	0.659608	0.086784		29.1139	5.06329		13696	day1	2	12.6582
13775	day1	2	0.725314	0.100223		43.1034	12.069		13775	day1	2	18.9655		13775	day1	2	0.55221	0.0585072		37.931	6.89655		13775	day1	2	20.6897
13776	day1	2	0.419155	0.0721217		43.5897	12.8205		13776	day1	2	23.0769		13776	day1	2	0.344428	0.0490407		30.7692	7.69231		13776	day1	2	20.5128
14228	day1	2	0.452853	0.0953443		27.1186	10.1695		14228	day1	2	32.2034		14228	day1	2	0.484837	0.0880258		23.7288	6.77966		14228	day1	2	15.2542
13118	day4	2	0.467771	0.0647017		29.3103	3.44828		13118	day4	2	18.9655		13118	day4	2	0.501371	0.265067		20.6897	18.9655		13118	day4	2	12.069
13696	day4	2	0.574974	0.242071		20.5479	17.8082		13696	day4	2	28.7671		13696	day4	2	0.611833	0.143506		24.6575	9.58904		13696	day4	2	10.9589
13775	day4	2	0.59792	0.107788		34.5455	3.63636		13775	day4	2	25.4545		13775	day4	2	0.466572	0.142626		32.7273	12.7273		13775	day4	2	21.8182
13776	day4	2	0.496338	0.105922		31.1111	11.1111		13776	day4	2	11.1111		13776	day4	2	0.334977	0.00985121		13.3333	0		13776	day4	2	11.1111
14228	day4	2	0.562672	0.0599661		33.3333	3.92157		14228	day4	2	23.5294		14228	day4	2	0.459706	0.162452		33.3333	15.6863		14228	day4	2	31.3725
13118	day7	2	0.51464	0.0817214		31.8182	13.6364		13118	day7	2	20.4545		13118	day7	2	0.399754	0.079012		34.0909	13.6364		13118	day7	2	25
13696	day7	2	0.436951	0.0493822		27.907	4.65116		13696	day7	2	20.9302		13696	day7	2	0.474459	0.0922449		32.5581	6.97674		13696	day7	2	18.6047
13775	day7	2	0.697118	0.0584509		34.8837	6.97674		13775	day7	2	20.9302		13775	day7	2	0.614375	0.175418		46.5116	18.6047		13775	day7	2	16.2791
13776	day7	2	0.392654	0.164802		36.1111	13.8889		13776	day7	2	27.7778		13776	day7	2	0.528968	0.0441351		30.5556	5.55556		13776	day7	2	27.7778
14228	day7	2	0.567937	0.100115		38.2353	14.7059		14228	day7	2	17.6471		14228	day7	2	0.502175	0.0603758		41.1765	8.82353		14228	day7	2	38.2353
13118	day1	3	0.424315	0.137115		27.1429	12.8571		13118	day1	3	2.85714		13118	day1	3	0.296981	0.127264		17.1429	10		13118	day1	3	0
13696	day1	3	0.474233	0.0794039		30.3797	6.32911		13696	day1	3	3.79747		13696	day1	3	0.550261	0.156915		27.8481	16.4557		13696	day1	3	5.06329
13775	day1	3	0.54999	0.0346119		41.3793	3.44828		13775	day1	3	8.62069		13775	day1	3	0.401011	0.064585		29.3103	6.89655		13775	day1	3	5.17241
13776	day1	3	0.232682	0.107456		28.2051	10.2564		13776	day1	3	2.5641		13776	day1	3	0.387854	0.024256		41.0256	2.5641		13776	day1	3	5.12821
14228	day1	3	0.410585	0.0540996		32.2034	3.38983		14228	day1	3	1.69492		14228	day1	3	0.334478	0.034481		20.339	3.38983		14228	day1	3	1.69492
13118	day4	3	0.665337	0.0623196		34.4828	3.44828		13118	day4	3	3.44828		13118	day4	3	0.395785	0.221306		20.6897	20.6897		13118	day4	3	0
13696	day4	3	0.724193	0.214146		36.9863	15.0685		13696	day4	3	2.73973		13696	day4	3	0.469728	0.189086		21.9178	16.4384		13696	day4	3	2.73973
13775	day4	3	0.685471	0.0710851		40	5.45455		13775	day4	3	5.45455		13775	day4	3	0.653013	0.0922757		32.7273	7.27273		13775	day4	3	0
13776	day4	3	0.474072	0.0700333		20	11.1111		13776	day4	3	8.88889		13776	day4	3	0.342983	0.164087		20	20		13776	day4	3	0
14228	day4	3	0.522382	0.120323		35.2941	7.84314		14228	day4	3	5.88235		14228	day4	3	0.598762	0.17101		27.451	13.7255		14228	day4	3	0
13118	day7	3	0.515505	0.052838		22.7273	6.81818		13118	day7	3	4.54545		13118	day7	3	0.340484	0.0835467		29.5455	11.3636		13118	day7	3	2.27273
13696	day7	3	0.483675	0.0647136		20.9302	6.97674		13696	day7	3	2.32558		13696	day7	3	0.432954	0.0544675		23.2558	4.65116		13696	day7	3	0
13775	day7	3	0.70017	0.0114848		34.8837	0		13775	day7	3	6.97674		13775	day7	3	0.510752	0.171445		34.8837	25.5814		13775	day7	3	9.30233
13776	day7	3	0.477177	0.134749		38.8889	19.4444		13776	day7	3	5.55556		13776	day7	3	0.362926	0.0854131		33.3333	8.33333		13776	day7	3	0
14228	day7	3	0.595881	0.0675088		35.2941	5.88235		14228	day7	3	5.88235		14228	day7	3	0.687111	0.0396421		41.1765	8.82353		14228	day7	3	2.94118

## Sheet: Fig.5
Fig.5b					Fig.5c					Fig. 5d										Fig.5e												Fig.5f						Fig.5g
Animal ID	Day	Group	%		Animal ID	Day 1	Day 4	Day 7			N	C	P	S	CP	CS	PS	CPS		Context 1	Context 2	Context 3		Context 1	Context 2	Context 3		Context 1	Context 2	Context 3		Animal ID	day	context	Decoding accuracy (%)	shuffled		Context 1	Context 2	Context 3		Context 1	Context 2	Context 3		Context 1	Context 2	Context 3
13118	1	context	11.4286		13118	14.2857	29.3103	29.5454		CPS	0.5	1.69937	0.554878	1.13291	1.80488	2.12133	3.69937	4.30912		0.297	0.269	0.541		0.379	1.919	1.29		2.278	0.647	1.174		13118	1	1	37.193	39.6491		0.408	0.561	0.763		0.243	0.755	0.647		0.628	0.715	0.676
13696	1	context	16.4557		13696	29.1139	17.8082	27.907		PS	1.13291	1.12133	0.316456	1.81646	1.41463	2.17621	2.614	2.63291		0.409	0.362	0.499		0.507	0.51	0.545		0.44	0.288	0.545		13696	1	1	54.386	41.0526		0.488	0.446	0.44		0.566	0.613	0.594		0.763	0.597	0.564
13775	1	context	8.62069		13775	50	41.8182	48.8372		CS	0.25	1.25425	0.75	0.632911	2.23109	1.88291	1.30488	2.87133		0.506	0.476	0.499		0.437	0.473	0.521		0.445	0.332	0.479		13775	1	1	58.9474	28.0702		0.288	0.307	0.43		0.366	0.483	0.58		0.856	0.479	0.482
13776	1	context	2.5641		13776	33.3333	22.2222	33.3333		CP	0.5	2.43779	0.804878	1	2.29755	1.62133	1.88291	3.3207		0.418	0.383	0.378		0.329	0.456	0.512		0.407	0.388	0.419		13776	1	1	35.7895	41.7544		0.383	0.377	0.357		0.447	0.546	0.574		0.425	0.4	0.478
14228	1	context	10.1695		14228	15.2542	33.3333	58.8235		S	0.609756	1.10976	1.43779	0.566456	1.35976	1.25	1.68779	2.53597		0.394	0.361	0.358		0.335	0.418	0.496		0.401	0.46	0.417		14228	1	1	44.7183	34.386		0.463	0.63	0.35		0.389	0.585	0.561		0.403	0.406	0.462
13118	1	position	12.8571							P	1.41463	1.42621	0	1.43779	2.71218	1.42621	1.41463	2.59085		0.341	0.317	0.333		0.545	0.517	0.493		0.63	0.304	0.398		13118	1	2	54.2254	26.4085		0.284	0.322	0.347		0.316	0.728	0.519		0.449	0.316	0.361
13696	1	position	7.59494							C	1.19937	0.816456	0.621334	1.13291	0.566456	0.882911	1.51582	3.69937		0.252	0.258	0.327		0.358	0.441	0.489		0.383	0.306	0.386		13696	1	2	50.3521	31.9298		0.34	0.33	0.342		0.464	0.455	0.512		0.322	0.433	0.354
13775	1	position	1.72414							N	1.05488	0.621334	2.34085	0.804878	2.35242	1.41463	2.24267	1.66463		0.33	0.35	0.314		0.387	0.428	0.468		0.36	0.349	0.369		13775	1	2	48.9437	32.2807		0.343	0.36	0.336		0.484	0.518	0.496		0.312	0.321	0.337
13776	1	position	5.12821																	0.59	0.426	0.31		0.366	0.38	0.467		0.355	0.378	0.344		13776	1	2	43.8596	39.0845		0.35	0.302	0.331		0.471	0.469	0.478		0.252	0.334	0.324
14228	1	position	10.1695								N	C	P	S	CP	CS	PS	CPS		0.301	0.309	0.309		0.351	0.418	0.459		0.233	0.357	0.339		14228	1	2	35.0877	34.7368		0.308	0.304	0.32		0.324	0.435	0.472		0.34	0.305	0.322
13118	1	speed	4.28571							CPS	3.71218	2.44937	4.38839	1.91463	3.17621	2.60976	3.10242	4.06646		0.262	0.287	0.296		0.698	0.398	0.456		0.336	0.343	0.314		13118	1	3	44.9123	38.2456		0.27	0.267	0.305		0.408	0.425	0.443		0.281	0.261	0.318
13696	1	speed	6.32911							PS	0.914634	1.19937	1.68779	0.804878	1.06646	1.69937	2.13291	2.30912		0.303	0.356	0.292		0.319	0.448	0.434		0.341	0.297	0.31		13696	1	3	54.386	42.6056		0.368	0.454	0.297		0.391	0.403	0.439		0.297	0.34	0.317
13775	1	speed	0							CS	3.96218	1.8207	1.35976	0.816456	1.63291	0.5	1.99267	2.67621		0.324	0.302	0.286		0.348	0.463	0.43		0.198	0.197	0.294		13775	1	3	55.4386	46.831		0.348	0.399	0.294		0.407	0.426	0.438		0.29	0.321	0.278
13776	1	speed	0							CP	1.30488	1.63291	0.926212	2.30912	2.18779	2.10976	1.88291	2.44937		0.31	0.389	0.286		0.349	0.529	0.409		0.277	0.46	0.285		13776	1	3	38.3803	22.4561		0.288	0.287	0.289		0.423	0.366	0.408		0.245	0.477	0.267
14228	1	speed	1.69492							S	0.554878	1.13291	0.914634	0.554878	1.43779	1.88291	0.816456	0.882911		0.338	0.287	0.284		0.449	0.429	0.408		0.264	0.343	0.275		14228	1	3	57.193	35.5634		0.275	0.299	0.281		0.338	0.387	0.4		0.296	0.277	0.265
13118	1	CP	28.5714							P	0.859756	0.632911	0.871334	1.42621	2.25425	0.632911	0.816456	1.63291		0.281	0.278	0.284		0.382	0.402	0.395		0.215	0.161	0.254		13118	4	1	82.8571	28.7081		0.303	0.291	0.274		0.294	0.383	0.397		0.209	0.238	0.243
13696	1	CP	17.7215							C	0.871334	0.75	1.77439	1.85976	2.10976	1.49267	1.42621	1.80488		0.231	0.236	0.283		0.277	0.346	0.391		0.249	0.253	0.244		13696	4	1	64.7619	36.8421		0.25	0.264	0.272		0.298	0.356	0.396		0.157	0.257	0.241
13775	1	CP	17.2414							N	0.316456	0.816456	0.5	0.871334	0	0.25	1.05488	0		0.261	0.243	0.277		0.474	0.383	0.389		0.232	0.225	0.236		13775	4	1	70	25.2381		0.305	0.301	0.271		0.352	0.382	0.391		0.291	0.293	0.232
13776	1	CP	17.9487																	0.26	0.289	0.277		0.308	0.359	0.383		0.2	0.24	0.235		13776	4	1	54.5455	34.4498		0.257	0.266	0.271		0.357	0.373	0.379		0.24	0.271	0.229
14228	1	CP	22.0339							SUM%										0.206	0.203	0.275		0.237	0.325	0.367		0.211	0.271	0.232		14228	4	1	68.4211	30.9524		0.237	0.257	0.267		0.712	0.46	0.369		0.193	0.182	0.217
13118	1	CS	12.8571							Animal ID	category	learning stage	%							0.284	0.27	0.268		0.417	0.356	0.362		0.19	0.154	0.229		13118	4	2	72.2488	43.8095		0.282	0.275	0.261		0.373	0.358	0.354		0.214	0.182	0.21
13696	1	CS	7.59494							13118	N	relearning	3.79747							0.283	0.262	0.263		0.351	0.321	0.356		0.227	0.2	0.217		13696	4	2	57.1429	43.8095		0.42	0.283	0.256		0.246	0.414	0.348		0.19	0.261	0.204
13775	1	CS	10.3448							13696	N	relearning	4							0.251	0.26	0.258		0.358	0.308	0.354		0.203	0.246	0.217		13775	4	2	57.619	44.7619		0.283	0.28	0.255		0.292	0.361	0.346		0.107	0.162	0.187
13776	1	CS	17.9487							13775	N	relearning	5							0.307	0.268	0.258		0.331	0.365	0.353		0.193	0.293	0.217		13776	4	2	48.5714	33.3333		0.242	0.295	0.246		0.359	0.331	0.343		0.183	0.168	0.18
14228	1	CS	18.6441							13776	N	relearning	2.43902							0.251	0.264	0.253		0.272	0.349	0.342		0.243	0.236	0.215		14228	4	2	49.0476	32.5359		0.251	0.246	0.239		0.352	0.421	0.339		0.149	0.177	0.174
13118	1	PS	7.14286							13118	C	relearning	5.06329							0.276	0.252	0.251		0.362	0.333	0.338		0.223	0.175	0.206		13118	4	3	70	33.3333		0.284	0.249	0.234		0.328	0.343	0.335		0.171	0.158	0.172
13696	1	PS	10.1266							13696	C	relearning	15							0.249	0.256	0.248		0.367	0.325	0.334		0.192	0.281	0.201		13696	4	3	57.8947	30.4762		0.171	0.171	0.232		0.228	0.338	0.334		0.149	0.166	0.171
13775	1	PS	5.17241							13775	C	relearning	10							0.297	0.261	0.248		0.346	0.333	0.332		0.166	0.23	0.192		13775	4	3	69.378	33.0144		0.243	0.265	0.232		0.196	0.263	0.33		0.17	0.173	0.153
13776	1	PS	15.3846							13776	C	relearning	18.2927							0.25	0.262	0.247		0.282	0.308	0.328		0.179	0.206	0.182		13776	4	3	68.0952	37.619		0.252	0.25	0.23		0.46	0.304	0.326		0.151	0.219	0.15
14228	1	PS	13.5593							13118	P	relearning	15.1899							0.24	0.257	0.247		0.338	0.321	0.327		0.188	0.23	0.18		14228	4	3	46.1905	43.3333		0.223	0.252	0.23		0.314	0.294	0.315		0.134	0.157	0.149
13118	1	CPS	14.2857							13696	P	relearning	10							0.226	0.339	0.244		0.266	0.298	0.323		0.189	0.231	0.179		13118	7	1	59.0476	35.2381		0.244	0.235	0.229		0.335	0.328	0.306		0.128	0.206	0.148
13696	1	CPS	30.3797							13775	P	relearning	4							0.218	0.24	0.225		0.27	0.297	0.32		0.141	0.153	0.166		13696	7	1	60	45.2381		0.213	0.234	0.229		0.3	0.285	0.304		0.161	0.161	0.146
13775	1	CPS	53.4483							13776	P	relearning	7.31707							0.222	0.235	0.224		0.339	0.441	0.312		0.233	0.185	0.142		13775	7	1	66.6667	38.0952		0.345	0.201	0.227		0.325	0.308	0.304		0.138	0.163	0.139
13776	1	CPS	33.3333							13118	S	relearning	11.3924							0.226	0.252	0.219		0.462	0.369	0.3		0.114	0.149	0.126		13776	7	1	56.6667	30.4762		0.201	0.203	0.207		0.313	0.291	0.303		0.136	0.177	0.139
14228	1	CPS	15.2542							13696	S	relearning	9							0.223	0.215	0.212		0.288	0.299	0.3						14228	7	1	41.6268	41.6268		0.213	0.22	0.206		0.258	0.296	0.299
13118	4	context	15.5172							13775	S	relearning	5							0.205	0.206	0.205		0.266	0.269	0.295						13118	7	2	75.2381	44.0191		0.223	0.197	0.203		0.385	0.376	0.296
13696	4	context	10.9589							13776	S	relearning	7.31707							0.207	0.217	0.202		0.311	0.261	0.276						13696	7	2	78.4689	29.5238		0.163	0.16	0.202		0.322	0.269	0.291
13775	4	context	5.45455							13118	CP	relearning	16.4557							0.188	0.21	0.199		0.279	0.321	0.275						13775	7	2	78.4689	39.5238		0.2	0.193	0.202		0.365	0.303	0.286
13776	4	context	8.88889							13696	CP	relearning	16							0.178	0.191	0.195		0.306	0.275	0.27						13776	7	2	57.4163	8.57143		0.224	0.254	0.201		0.285	0.265	0.279
14228	4	context	9.80392							13775	CP	relearning	17							0.193	0.182	0.192		0.321	0.211	0.266						14228	7	2	66.6667	34.7619		0.218	0.197	0.193		0.285	0.255	0.274
13118	4	position	5.17241							13776	CP	relearning	9.7561							0.194	0.194	0.192		0.243	0.272	0.262						13118	7	3	50.2392	33.8095		0.216	0.195	0.192		0.262	0.267	0.26
13696	4	position	16.4384							13118	CS	relearning	15.1899							0.309	0.301	0.186		0.358	0.294	0.26						13696	7	3	50	40.1914		0.199	0.171	0.189		0.252	0.23	0.251
13775	4	position	3.63636							13696	CS	relearning	13							0.197	0.187	0.182		0.228	0.237	0.255						13775	7	3	47.619	23.9234		0.349	0.22	0.172		0.256	0.251	0.248
13776	4	position	8.88889							13775	CS	relearning	15							0.194	0.173	0.18		0.28	0.233	0.233						13776	7	3	36.1905	56.9378		0.164	0.184	0.168		0.291	0.23	0.228
14228	4	position	11.7647							13776	CS	relearning	15.8537							0.175	0.184	0.178		0.264	0.229	0.231						14228	7	3	38.5714	24.7619		0.16	0.161	0.159		0.163	0.171	0.2
13118	4	speed	5.17241							13118	PS	relearning	17.7215							0.162	0.162	0.167		0.234	0.22	0.231												0.161	0.192	0.156		0.141	0.224	0.19
13696	4	speed	5.47945							13696	PS	relearning	8							0.183	0.172	0.166		0.178	0.224	0.208												0.151	0.167	0.153		0.145	0.155	0.188
13775	4	speed	5.45455							13775	PS	relearning	13							0.153	0.17	0.159		0.149	0.2	0.203												0.123	0.13	0.125		0.256	0.18	0.173
13776	4	speed	15.5556							13776	PS	relearning	8.53659							0.138	0.129	0.147		0.237	0.232	0.203												0.114	0.119	0.124		0.187	0.157	0.164
14228	4	speed	3.92157							13118	CPS	relearning	15.1899							0.149	0.134	0.14		0.196	0.176	0.182												0.13	0.105	0.123		0.164	0.155	0.159
13118	4	CP	17.2414							13696	CPS	relearning	25							0.153	0.165	0.139		0.162	0.183	0.179												0.118	0.086	0.113		0.124	0.137	0.156
13696	4	CP	16.4384							13775	CPS	relearning	31							0.182	0.128	0.127		0.146	0.172	0.167												0.171	0.152	0.111		0.144	0.135	0.153
13775	4	CP	18.1818							13776	CPS	relearning	30.4878											0.167	0.146	0.166																0.156	0.151	0.149
13776	4	CP	22.2222							13118	N	learning	7.59494											0.17	0.16	0.165																0.157	0.142	0.141
14228	4	CP	7.84314							13696	N	learning	16											0.207	0.162	0.16																0.138	0.137	0.135
13118	4	CS	10.3448							13775	N	learning	2											0.117	0.106	0.152																0.138	0.121	0.125
13696	4	CS	20.5479							13776	N	learning	24.3902											0.171	0.118	0.143																0.148	0.114	0.114
13775	4	CS	10.9091							13118	C	learning	21.519											0.145	0.133	0.13																0.12	0.097	0.11
13776	4	CS	11.1111							13696	C	learning	9											0.176	0.103	0.112																0.349	0.108	0.107
14228	4	CS	15.6863							13775	C	learning	10
13118	4	PS	10.3448							13776	C	learning	1.21951
13696	4	PS	9.58904							13118	P	learning	8.86076
13775	4	PS	10.9091							13696	P	learning	4
13776	4	PS	4.44444							13775	P	learning	10
14228	4	PS	17.6471							13776	P	learning	26.8293
13118	4	CPS	29.3103							13118	S	learning	7.59494
13696	4	CPS	17.8082							13696	S	learning	11
13775	4	CPS	43.6364							13775	S	learning	9
13776	4	CPS	22.2222							13776	S	learning	14.6341
14228	4	CPS	33.3333							13118	CP	learning	13.924
13118	7	context	9.09091							13696	CP	learning	18
13696	7	context	6.97674							13775	CP	learning	15
13775	7	context	4.65116							13776	CP	learning	8.53659
13776	7	context	5.55556							13118	CS	learning	11.3924
14228	7	context	5.88235							13696	CS	learning	13
13118	7	position	6.81818							13775	CS	learning	13
13696	7	position	2.32558							13776	CS	learning	7.31707
13775	7	position	2.32558							13118	PS	learning	13.924
13776	7	position	0							13696	PS	learning	15
14228	7	position	0							13775	PS	learning	13
13118	7	speed	4.54545							13776	PS	learning	10.9756
13696	7	speed	11.6279							13118	CPS	learning	15.1899
13775	7	speed	11.6279							13696	CPS	learning	14
13776	7	speed	2.77778							13775	CPS	learning	28
14228	7	speed	5.88235							13776	CPS	learning	6.09756
13118	7	CP	13.6364
13696	7	CP	18.6047
13775	7	CP	13.9535
13776	7	CP	13.8889
14228	7	CP	8.82353
13118	7	CS	13.6364
13696	7	CS	18.6047
13775	7	CS	6.97674
13776	7	CS	25
14228	7	CS	8.82353
13118	7	PS	9.09091
13696	7	PS	6.97674
13775	7	PS	6.97674
13776	7	PS	13.8889
14228	7	PS	11.7647
13118	7	CPS	29.5455
13696	7	CPS	27.907
13775	7	CPS	51.1628
13776	7	CPS	36.1111
14228	7	CPS	58.8235
[truncated: 5 more columns]

## Sheet: Fig.6
Fig.6a
Animal ID	Day1-C1	Day1-C2	Day1-C3	Day2-C1	Day2-C2	Day3-C1	Day3-C2	Day4-C1	Day4-C2	Day4-C3	Day5-C1	Day5-C2	Day5-C3	Day6-C1	Day6-C2	Day7-C1	Day7-C2	Day8-C1	Day8-C2	Day8-C3	Day9-C1	Day9-C2	Day9-C3	DAY10-C1	DAY10-C2	DAY11-C1	DAY11-C2	DAY12-C1	DAY12-C2	DAY12-C3	DAY13-C1	DAY13-C2	DAY13-C3	DAY14-C1	DAY14-C2	DAY15-C1	DAY15-C2	DAY16-C1	DAY16-C2	DAY16-C3	DAY17-C1	DAY17-C2	DAY17-C3
9485	16.8045	19.3256	19.552	25.1605	23.9823	15.1869	20.4938	11.7495	19.5472	19.035	8.92522	11.989	9.66297	7.07318	13.0161	5.16278	9.90516	6.16619	12.479	13.0274	4.59622	9.80958	12.5995	5.20481	5.2551	2.56834	2.25915	5.30937	2.62717	7.15524	5.48883	3.78279	4.98813	8.00352	3.91929	7.71101	4.02354	8.07378	3.61538	5.14437	11.2524	2.70041	6.15531
9993	17.7388	15.7873	17.5534	9.18131	9.43037	14.2162	9.23324	11.6718	9.15442	10.1871	8.10349	6.55911	8.05217	8.59512	10.0068	9.13475	11.3924	9.61956	12.6198	13.7844	14.9297	18.0221	19.8284	12.2333	11.4185	11.9992	16.6336	19.895	16.0748	20.5626	18.894	13.1457	19.9248	20.1596	12.2184	25.4721	11.2618	25.3515	8.6536	22.2931	22.7694	8.63064	21.6282
9995	22.7948	21.3625	21.1797	13.1961	13.7284	15.1629	18.2431	11.1414	14.6733	14.6004	18.3424	24.0803	22.0999	9.44557	11.779	13.2862	22.1563	11.2899	16.4492	19.6316	11.2922	16.3629	17.6999	9.90112	13.0601	24.579	14.7867	23.1796	13.1166	23.8739	20.3156	9.57083	18.9244	21.4515	10.5409	26.5645	8.30561	27.6871	9.67816	23.0309	27.9046	11.923	20.7217
10062	24.3663	30.1709	32.2897	10.2115	9.72823	14.9582	17.6758	12.2798	16.1765	17.0903	13.4497	18.409	14.6049	9.89611	31.0559	7.99594	37.2406	6.69328	34.6547	26.5645	5.66185	19.8869	33.3724	7.47309	9.07949	6.44588	5.38633	15.4716	11.8352	29.2772	12.2305	9.48994	27.3806	17.7282	9.08296	14.5001	5.65344	12.9393	4.54636	24.0005	21.664	4.561	23.4957
10065	22.8067	23.7634	21.6295	11.1775	11.0783	12.9605	13.5461	16.9611	17.1992	14.567	14.9219	19.5215	13.5246	10.5618	20.1084	10.0402	28.0097	10.8839	26.6672	20.399	12.3	29.6013	30.6523	11.1574	14.7335	15.6667	12.4134	12.2835	12.5275	27.5618	17.0745	15.0534	28.5617	27.9303	14.4976	24.7339	11.3771	27.8515	10.3648	29.5748	24.4944	12.8573	29.3232
10515	14.4293	20.3403	16.5057	8.80644	10.0998	6.79155	8.23219	6.9384	6.98283	6.95624	4.7759	6.07702	4.8305	5.63121	6.53625	5.85496	6.5049	7.90096	5.97738	5.66838	8.33346	7.26842	6.21426	6.82217	7.16845	5.7712	7.24329	6.58336	7.73628	6.0695	3.79986	4.49531	2.91369	1.06713	1.21232	5.97708	3.74287	9.72816	3.26133	7.78682	6.41675	4.41577	8.24762
11079	12.731	17.6279	17.7724	12.8069	13.5033	15.3699	33.8456	6.12954	9.37838	11.5663	6.70338	9.36611	15.3232	5.88519	15.0532	5.57147	18.1787	7.48023	17.8397	24.924	8.46348	27.9959	38.0479	9.08158	7.74591	9.90635	5.83153	10.4702	6.15911	23.9844	9.5232	6.39816	13.5018	10.4465	4.4082	10.7047	5.78284	15.5325	3.0502	20.4354	16.5407	3.53908	12.3332
Fig.6b				Fig.6c				Fig.6d										Fig.6e
Animal ID	CNO-on	CNO-off		Animal ID	CNO-on	CNO-off		Animal ID	CNO-on	C1	C2	C3	CNO-off	C1	C2	C3		Animal ID	CNO-on	C1	C2	C3	CNO-off	C1	C2	C3
9485	0.601081	0.494124		9485	0.879618	0.447793		9485		-5.0551	0.221668	-0.51703		-10.6384	-6.84653	-6.52462		9485		-11.4952	-16.6984	-12.3968		-8.73078	-15.7102	-14.4077
9993	1.27499	0.762257		9993	1.38623	0.341345		9993		-6.06697	-6.63289	-7.36631		-8.11921	-3.16748	-3.769		9993		2.1562	0.287494	3.0092		7.61271	-7.13371	4.7397
9995	0.759299	0.686351		9995	0.601601	0.349555		9995		-11.6534	-6.68926	-6.57929		-11.5049	-4.91337	-1.54811		9995		0.384771	-8.2459	2.69416		4.89225	-11.6844	1.85122
10062	0.759116	0.193142		10062	0.835623	0.35136		10062		-12.0865	-13.9944	-15.1994		-17.673	4.4838	-5.72525		10062		-8.89468	-18.3357	-3.01254		-11.427	-25.6245	-8.28926
10065	0.986154	0.408138		10065	0.792344	0.372146		10065		-5.84564	-6.56417	-7.06251		-11.9228	2.90381	-1.23051		10065		-10.5232	-11.2359	5.93232		5.04483	-13.3986	7.94529
10515	0.993638	1.32181		10515	1.25507	0.335246		10515		-7.49092	-13.3575	-9.54947		-6.52837	-14.3629	-10.8373		10515		-7.84597	-12.604	-10.4362		-4.70117	-17.079	-8.71889
11079	0.653582	0.419303		11079	0.588666	0.196375		11079		-6.60142	-8.24948	-6.20612		-5.25074	0.211824	7.15163		11079		-2.26078	-11.4687	6.21207		2.80154	-14.5777	2.66302

## Sheet: Fig.S1
S1c
Animal ID	Day1-C1	Day1-C2	Day1-C3	Day2-C1	Day2-C2	Day3-C1	Day3-C2	Day4-C1	Day4-C2	Day4-C3	Day5-C1	Day5-C2	Day6-C1	Day6-C2	Day7-C1	Day7-C2	Day7-C3
8679	14.6307	20.9678	18.6437	11.4196	20.4402	10.0464	13.5743	8.56694	12.1509	10.9743	8.69103	9.49672	15.0898	8.57195	16.0102	9.52088	17.0775
8680	9.5067	11.7403	11.2806	6.06572	9.4857	5.2903	11.3402	6.86766	13.1274	20.6186	10.4572	7.80048	16.433	8.80694	13.6463	7.1279	15.5432
8681	20.8453	18.1994	20.4574	12.5738	13.8356	6.61511	10.4549	5.97008	9.51123	13.816	8.51119	6.00026	10.2762	7.04847	12.991	8.65664	18.8134
8682	18.8406	17.106	20.8533	12.8843	15.4009	10.0076	12.6626	9.49064	18.5322	15.7538	13.3932	10.9694	14.5081	6.62092	14.4827	8.70406	13.2594
8969	17.8044	22.8289	17.1091	14.7541	18.6171	8.27722	13.8616	5.01227	7.77295	9.81728	6.05839	6.05373	3.61464	3.92882	4.01862	2.8064	4.04758
9230	21.3754	22.3533	18.5792	10.9963	10.7264	9.14078	15.772	7.41543	12.8526	6.73841	4.43806	7.67899	3.71199	6.2196	4.60468	7.27941	11.2968

## Sheet: Fig.S2
S2a
	Animal ID	13118	13696	13775	13776	14228	13118	13696	13775	13776	14228	13118	13696	13775	13776	14228
	Day 1	Context 1					Context 2					Context 3
	10	0	3.62	4.88	0.58	0.36	1.45	4.57	3.02	7.94	2.05	0.35	4.02	3.4	1.89	0.33
	20	8.8	13.04	11.02	9.78	9.66	10.45	11.31	9.57	15.71	8.66	9.12	11.86	8.04	7.54	7.4
	30	15.88	19.69	16.72	16.27	21.6	14.96	13.24	19.71	26.06	18.54	15.79	17.59	17.71	14.31	16.82
	40	15.21	17.73	19.49	18.95	20.21	15.97	13.57	22.13	25.6	19.35	16.68	18.34	13.66	14.42	22.04
	50	15.54	16.12	15.44	18.28	18.98	17.67	15.88	23.81	23.49	19.84	15.84	15.42	11.75	17.19	19.77
	60	14.98	17.81	17.5	19.1	19.64	16.56	17.28	21.43	24.21	20.74	16.34	16.27	14.99	19.77	16.78
	70	16.05	18.78	20.08	20.06	18.23	17.65	16.59	20.15	22.96	21.46	16.76	15.72	17.28	19.5	18.73
	80	15.11	19.23	16.04	17.68	21.78	16.41	16.38	24	21.22	20.84	15.76	18.57	20.37	18.12	19.38
	90	15.07	16.35	17.67	17.6	22.95	17.83	14	24.46	23.41	21.16	15.5	15.9	19.43	17.73	15.79
	100	15.13	14.79	20.86	14.5	25.23	16.98	16.61	25.36	24.04	22.28	17.45	18.66	18.73	18.22	15.02
	110	16.95	18.49	21.25	21.07	21.48	16.88	18.87	25.77	24.64	23.19	18.27	20.23	16.83	18.89	19.44
	120	17.31	19.28	17.97	18.99	21.37	18.36	18.6	26.84	24.49	21.22	17.49	17.38	12.96	18.95	17.73
	130	15.48	18.06	19.02	17.75	22.82	18.24	19.38	24.71	26.86	21.27	16.11	15.26	16.97	18.45	17.72
	140	15.77	19.61	19.74	21.12	18.63	16.47	17.1	23.69	23.95	17.81	17.61	15.15	20.91	19.48	20.63
	150	17.34	20.46	18.61	19.21	15.17	18.12	17.79	23.63	21.42	16.99	16.12	19.16	22.86	22.28	19.25
	160	16.32	18.57	16.69	22.78	18.36	17.2	16.71	24.12	21.77	18.82	16.67	17.96	19.54	17.17	19.19
	170	16.59	18.64	20.88	20.95	24.09	17.34	16.38	23.04	26.3	21.53	18.17	18.29	21.49	18.42	17.62
	180	13.72	16.31	21.68	20.69	18.68	16.81	14.9	20.19	22.55	19.78	17.86	16.68	15.33	19.65	19.4
	Animal ID	13118	13696	13775	13776	14228	13118	13696	13775	13776	14228
	Day 2	Context 1					Context 2
	10	10.87	8.05	9.62	6.53	9.08	8.72	8.32	8.4	6.73	5.08
	20	10.52	21.51	6.42	9.55	9.56	12.89	19.28	8.5	10.82	5.27
	30	10.56	22.26	5.8	11.63	7.99	13.06	21.04	6.66	11.48	6.36
	40	13.77	15.14	11.85	10.75	7.78	13.68	16.02	8.01	14.02	6.37
	50	11.69	16.94	12.99	12.36	10.38	16.4	19.12	10.31	13.09	5.34
	60	11.27	12.98	11.11	11.15	9.51	13.48	22.55	8.54	11.72	6.75
	70	13.02	11.38	14.51	11.51	8.34	14.97	21.86	11.99	10.44	8.91
	80	15.23	18.76	12.75	12.93	10.88	16.39	19.1	10.1	12.87	8.44
	90	11.53	21.83	14.96	11.93	9.83	13.1	16.63	12.04	12.52	9.28
	100	11.18	26.34	13.65	11.9	12.72	17.28	19.83	10.65	12.78	7.08
	110	11.61	13.29	10.23	9.38	10.76	12.12	20.33	13.69	10.62	8.06
	120	13.17	14.79	11.48	12.5	10.03	12	18.7	11.53	11.11	10.15
	130	11.7	14.88	12.79	13.93	10.07	12.8	19.65	10.95	11.14	8.69
	140	14.09	13.33	13.29	13.22	8.68	15.23	20.82	11.74	9.85	9.58
	150	14.01	18.07	13.17	14.54	10.01	9.28	20.84	14.36	9.73	7.89
	160	11.33	22.15	12.62	12.99	7.47	12.24	17.97	11.47	11.53	6.91
	170	11.85	21.76	11.99	12.53	9.36	11.54	22.76	12.14	11.03	8.17
	180	14.05	14	10.77	9	9.62	14.58	24.54	12.58	8.69	7.97
	Animal ID	13118	13696	13775	13776	14228	13118	13696	13775	13776	14228
	Day 3	Context 1					Context 2
	10	8.01	8	8.73	8.81	9.34	11.1	5.4	9.35	7.13	6.14
	20	9.79	10.39	3.73	10.89	14.05	13.98	7.94	13.08	15.78	8.41
	30	10.84	9	6.03	12.65	14.83	13.61	11.09	9.76	12.54	13.28
	40	10.14	8.91	7.59	10.38	9.54	13.74	10.87	11.98	15.58	13.16
	50	11.51	20.31	7.09	14	16.6	16.26	8.8	13.42	17.07	9.95
	60	10.7	10.68	7.75	18.24	14.98	15.23	7.14	13.79	13.72	14.96
	70	12.59	19.1	11.29	17	14.47	15.12	11.67	13.52	13.87	12.25
	80	11.39	17.89	8.22	18.58	13.71	15.91	11.41	11.89	18.35	13.78
	90	11.56	16.41	9.74	13.02	11.96	14.58	13.28	11.8	17.39	13.45
	100	10.77	15.89	8.8	10.72	18.49	16.3	10.38	13.15	15.02	11.58
	110	7.96	10.51	7.66	7.48	12.74	15.74	15.03	11.16	13.93	11.63
	120	11.49	8.39	7.46	10.91	14.05	12.98	10.08	14.15	14.96	14.88
	130	11.94	11.23	8.33	13.91	15.1	17.42	10.35	13.82	11.24	16.98
	140	11.63	13.48	11.93	17	17.35	13.95	6.99	13.3	15.21	11.96
	150	10.44	15.75	8.56	18.98	14.97	15.64	8.22	12.13	18.18	16.12
	160	11.26	15.41	8.64	11.83	11.94	15.04	9.17	14.3	18.14	15.53
	170	12	11.25	8.16	10.44	15.54	15.87	13.36	12.58	12.82	12.28
	180	7.69	12.59	6.4	7.21	7	12.29	14.4	10.62	12.94	10.8
	Animal ID	13118	13696	13775	13776	14228	13118	13696	13775	13776	14228	13118	13696	13775	13776	14228
	Day 4	Context 1					Context 2					Context 3
	10	6.34	0	7.12	10.49	3.98	1.68	1.21	6.8	3.29	3.7	3.46	0.48	2.01	8.54	2.01
	20	16.35	8.78	16.51	13.47	8.73	14.45	11.83	15.83	15.6	16.21	16.66	7.66	12.05	20.34	6.66
	30	13.84	16.75	10.81	14.15	11.56	16.65	15.05	14.64	16.45	19.56	20.46	15.45	10.6	20.92	15.98
	40	11.79	16.28	13.91	13.3	7.79	20.81	15.34	15.61	17.46	18.12	19.23	16.82	11.98	21.27	15.94
	50	15.08	16.56	18.79	12.42	13.42	20.65	18.12	19.87	16.34	20.26	20.99	15.84	17.71	17.09	13.76
	60	14.15	16.84	8.96	10.89	14.35	17.89	16.55	18.47	17.73	24.54	23.19	16.55	21.51	20.5	22.25
	70	16.8	17.53	14.58	14.38	11.95	19.93	17.74	21.08	15.11	23.99	23.96	16.65	21.61	20.16	24.84
	80	15.77	16	16.24	15	16.07	22.23	16.73	19.47	13.55	28.19	22.92	15.25	26.1	18.41	27.38
	90	15.25	16.48	15.74	12.07	19.97	21.77	17.58	22.35	18.02	28.36	21.04	14.94	17.11	20.81	27.32
	100	15.01	16.13	16.81	12.39	10.52	19.83	16.55	24.64	16.37	27.97	23.32	17.53	17.37	23.8	19.15
	110	10.12	16.97	9.64	7.46	10.1	18.77	15.98	17.51	18.1	21.24	22.08	17.86	23.04	22.91	15.06
	120	10.35	17.27	13.69	7.74	16.92	20.2	17.49	21.83	15.29	22.87	19.38	17.17	26.75	18.54	20.59
	130	14.27	15.37	10.85	13.33	17.68	22.32	18.26	28.44	17.66	27.92	25.03	15.73	31.66	22.2	25.87
	140	13.03	14.86	13.15	12.6	18	20.25	16.14	27.93	14.18	26.17	22.92	17.76	28.98	22.21	27.15
	150	16.06	16.56	16.22	15.17	20.58	20.67	17.86	26.62	12.14	27.57	23.9	16.36	29.79	18.03	27.46
	160	15.16	15.88	13.6	12.14	19.98	20.14	16.42	22.48	14.74	28.7	24.41	15.94	21.58	19.68	30.97
	170	13.25	15.93	12.29	12.07	15.41	20.27	16.24	27.01	14.68	26.82	20.49	17.46	17.4	26.57	25.78
	180	8.83	13.27	7.9	7.65	6.04	16.09	17.03	16.92	14.47	18.19	18.91	17.33	16.46	23.33	13.44
	Animal ID	13118	13696	13775	13776	14228	13118	13696	13775	13776	14228
	Day 5	Context 1					Context 2
	10	5.06	8.94	6.62	6.5	6.72	4.43	4.58	4.56	6.25	4.39
	20	13.24	15.43	17.07	11.01	14.22	13.47	6.42	12.22	6	9.56
	30	14.73	14.76	10.49	10.86	15.38	12	7.5	17.79	5.31	18.71
	40	15.23	12.95	13.61	8.76	12.77	11.06	6.2	11.79	7.33	18.31
	50	15.87	9.84	13.08	11.43	17.98	13.04	9.26	9.59	6.15	18.25
	60	15.04	9.18	11.77	14.02	17.7	11.36	6.64	10.83	6.19	19.65
	70	15.8	12.16	9.92	15.14	15.89	13.22	7.39	13.83	5.72	25.22
	80	16.55	11.25	11.1	13.74	18.11	14.5	6.54	12.78	6.77	24.64
	90	16.97	14.62	14.5	14.07	24.21	13.35	5.33	13.25	7.49	22.43
	100	15.79	12.3	11.17	14.72	18.9	13.03	9.61	9.23	5.42	16.99
	110	13.96	13.29	11.25	7.42	22.17	9.1	4.91	9.18	7.31	14.66
	120	16.34	10.42	12.76	11.85	22.4	11.65	8.33	12.94	8.31	22.61
	130	15.13	7.86	10.85	15.34	23.03	10.92	9.93	12.66	6.09	18.09
	140	16.52	11.22	9.67	18.13	16.99	11.46	5.16	10.97	4.82	21.95
	150	15.33	10.16	11.58	16.04	17.72	13.7	6.53	9.87	6.98	26.91
	160	15.06	14.52	13.99	11.22	19.36	11.43	6.52	14	8.73	27.66
	170	16.9	10.34	12.66	12.8	14.91	10.5	6.41	13.46	7.23	16.17
	180	10.41	12.06	8.71	7.24	9.62	7.25	8.58	9.57	8.83	11.39
	Animal ID	13118	13696	13775	13776	14228	13118	13696	13775	13776	14228
	Day 6	Context 1					Context 2
	10	8.64	4.51	6.16	8.24	4.88	0.83	7.13	11.29	7.57	5.49
	20	9.26	14.35	14.98	17	13.1	9.88	10.12	19.44	18.75	13.93
	30	14.64	9.93	18.08	18.42	14.39	16.91	10.87	14.48	18.55	18.99
	40	17.03	10.85	12.64	16.62	15.3	12.84	7.27	17.03	12.9	20.25
	50	18.01	8.29	15.34	18.76	22.54	14.78	8.98	17.08	14.2	19.9
	60	22.68	9.3	18.73	21.13	22.55	12.51	8.63	20.41	14.62	20.39
	70	21.88	10.46	13.78	21.8	20.3	14.7	6.51	14.43	15.57	22.68
	80	18.33	8.57	15.7	21.03	22.33	14.07	7.39	17.54	13.38	25.74
	90	17.55	7.87	22.48	17.97	29.52	13.37	8.44	15.11	12.97	20.86
	100	20.88	9.95	17.59	19.59	23.48	14.13	11.59	13.45	14	18.88
	110	18.07	9.86	14.91	17.2	23.64	9.19	6.79	11.32	11.2	17.31
	120	14.16	9.69	15.08	18.47	33.81	12.39	8.4	14.04	12.18	21.02
	130	17.58	10.27	18.7	18.46	27.03	13.61	12.12	14.17	14.29	21.07
	140	20.09	8.7	16.06	19.54	22.58	10.97	5.26	11.85	13.55	21.43
	150	20.34	8.13	17.45	20.54	24.88	13.27	9.06	14.53	13.26	23.86
	160	21.31	14.17	16.2	17.43	23.42	11.47	7.12	13.89	11.51	25.45
	170	19.97	10.15	19.49	20.64	27.22	17.55	6.63	15.54	12.17	19.11
	180	16.61	9.46	13.76	14.81	12.31	5.06	7.43	4.23	9.74	12.6
	Animal ID	13118	13696	13775	13776	14228	13118	13696	13775	13776	14228	13118	13696	13775	13776	14228
	Day 7	Context 1					Context 2					Context 3
	10	3.56	3.23	10.24	7.94	2.86	6.44	5.4	14.16	5.81	6.14	3.97	3.26	10.17	12.57	2.17
	20	13.4	10.86	20.24	16.71	11.91	12.12	11.83	23.11	17.9	12.4	20.28	12.23	19.81	20.82	12.69
	30	14.69	18.36	20.73	15.9	10.76	18.26	15.47	27.61	21.7	20.41	16.84	12.02	24.29	35.03	11.48
	40	16.68	16.52	32.01	12.76	17.64	18.55	13.71	29.69	16.87	18.37	12.52	9.66	23.09	27.27	9.37
	50	25.52	20.82	28.75	20.44	19.45	18.33	11.5	33.49	16.2	18.86	19.47	17.94	25.24	25.34	18.6
	60	22.99	21.55	34.07	22.62	19.35	17.4	15.35	30.18	17.64	19.4	20.27	24.02	26.01	19	29.53
	70	21.4	20.13	30.23	25.07	23.62	21.08	16.54	33.34	18.02	24.81	17.33	29.91	25.74	23.43	23.81
	80	19.92	31.4	37.18	22.74	29.5	21.2	17.83	29.89	17.58	25.06	16.67	18.31	23.11	20.45	16.87
	90	20.73	37.75	39.14	27.21	28.28	18.05	14.2	26.99	16.04	21.62	18.68	17.49	23.72	25.37	15.97
	100	20.85	31.26	30.12	21.58	20.7	18.63	13.21	22.55	19.54	18.48	18.84	19.15	18.65	28.36	14.99
	110	18.43	32.67	25.27	17.34	24.99	12.25	14.8	19.84	16.87	18.65	16.62	14.44	17.45	26.98	17.01
	120	18.16	17.58	28.45	18.31	24.88	13.79	12.98	17.17	16.46	18.87	18.07	20.07	24.18	22.96	26.37
	130	25.35	22.18	40.74	25.41	25.62	19.34	13.99	19.13	16.16	23.73	24.27	28.09	37.04	22.91	36.37
	140	25.58	24.42	34.94	24.65	24.82	18.42	14.9	21.41	12.45	22.4	21.9	36.31	31.81	29.06	36.94
	150	22.11	32.27	37.87	25.34	36.1	18.95	20.73	21.31	12.46	22.51	17.64	20.75	24.22	16.75	35.78
	160	22.03	35.47	35.54	24.51	33.42	18.15	13.16	19.58	12.71	22.66	15.37	18.78	28.49	20.58	20.93
	170	20.42	34.94	33.25	22.84	22.23	17.61	10.82	16.16	12.51	16.65	22.07	20.91	30.64	26.65	20.72
	180	17.11	24.68	22.52	17.6	17.2	4.06	11.93	6.82	12.17	12.54	30.32	15.32	33.47	21.51	13.06
S2b
	Day 1	C1	C2	C3		Day 2	C1	C2			Day 3	C1	C2			Day 4	C1	C2	C3		Day 5	C1	C2			Day 6	C1	C2			Day 7	C1	C2	C3
	Bin Center	Frequency	Frequency	Frequency		Bin Center	Frequency	Frequency			Bin Center	Frequency	Frequency			Bin Center	Frequency	Frequency	Frequency		Bin Center	Frequency	Frequency			Bin Center	Frequency	Frequency			Bin Center	Frequency	Frequency	Frequency
	0	0	0	0		0	0.0100503	0.0150754			0	0.0172414	0.0287356			0	0	0	0		0	0.0252525	0.0353535			0	0.0812183	0.0253807			0	0	0.0428571	0
	2	0	0.0105263	0.0105263		2	0	0.0502513			2	0.0862069	0.0402299			2	0.0285714	0	0		2	0.030303	0.040404			2	0.0152284	0.233503			2	0	0.142857	0
	4	0.0315789	0	0.0421053		4	0.0653266	0.0552764			4	0.241379	0.0402299			4	0.171429	0.0142857	0.0428571		4	0.0959596	0.106061			4	0.0203046	0.111675			4	0	0.171429	0
	6	0.0105263	0.0421053	0		6	0.080402	0.100503			6	0.149425	0.0517241			6	0.242857	0.0142857	0.0142857		6	0.161616	0.121212			6	0.0609137	0.071066			6	0	0.0714286	0.0428571
	8	0.0526316	0.0315789	0.0421053		8	0.175879	0.0854271			8	0.201149	0.155172			8	0.142857	0.0285714	0		8	0.181818	0.232323			8	0.0659898	0.137056			8	0	0.0571429	0.0285714
	10	0.0421053	0.0736842	0.0526316		10	0.18593	0.135678			10	0.114943	0.166667			10	0.1	0.0857143	0.0571429		10	0.136364	0.166667			10	0.101523	0.13198			10	0.0142857	0.114286	0.0857143
	12	0.0842105	0.0631579	0.0526316		12	0.155779	0.110553			12	0.0747126	0.16092			12	0.1	0.114286	0.128571		12	0.116162	0.141414			12	0.116751	0.116751			12	0.0571429	0.0857143	0.0714286
	14	0.115789	0.126316	0.115789		14	0.140704	0.125628			14	0.0402299	0.109195			14	0.142857	0.271429	0.1		14	0.121212	0.10101			14	0.13198	0.0964467			14	0.171429	0.0714286	0.114286
	16	0.157895	0.0736842	0.105263		16	0.0753769	0.0753769			16	0.0344828	0.12069			16	0.0714286	0.0857143	0.128571		16	0.0656566	0.0252525			16	0.121827	0.0609137			16	0.142857	0.1	0.2
	18	0.126316	0.147368	0.168421		18	0.0552764	0.0502513			18	0.0114943	0.0574713			18	0	0.142857	0.142857		18	0.0505051	0.00505051			18	0.13198	0.0152284			18	0.0857143	0.1	0.0571429
	20	0.105263	0.0526316	0.0842105		20	0.0150754	0.0301508			20	0.0114943	0.0229885			20	0	0.0428571	0.0571429		20	0.010101	0.010101			20	0.0558376	0			20	0.114286	0	0.0285714
	22	0.0105263	0.0736842	0.126316		22	0.0150754	0.0201005			22	0.00574713	0.0172414			22	0	0.0571429	0.114286		22	0	0.00505051			22	0.0406091	0			22	0.142857	0.0428571	0.0285714
	24	0.0736842	0.0421053	0.0736842		24	0.00502513	0.040201			24	0	0			24	0	0.0428571	0.1		24	0.00505051	0			24	0.0203046	0			24	0.0714286	0	0.0428571
	26	0.0842105	0.115789	0.0736842		26	0.00502513	0.0251256			26	0	0			26	0	0.0285714	0.0428571		26	0	0.00505051			26	0	0			26	0.0571429	0	0.0714286
	28	0.0315789	0.0421053	0.0210526		28	0	0.0201005			28	0.00574713	0.00574713			28	0	0.0285714	0.0285714		28	0	0			28	0.0152284	0			28	0.0714286	0	0.0428571
	30	0.0105263	0.0105263	0.0210526		30	0	0.0301508			30	0	0			30	0	0	0.0142857		30	0	0			30	0	0			30	0.0428571	0	0.0428571
	32	0.0315789	0.0736842	0		32	0	0.00502513			32	0	0			32	0	0.0142857	0		32	0	0			32	0.00507614	0			32	0.0142857	0	0.0142857
	34	0.0105263	0.0210526	0		34	0.00502513	0			34	0	0			34	0	0.0285714	0.0142857		34	0	0			34	0.00507614	0			34	0	0	0.0285714
	36	0.0105263	0	0		36	0.00502513	0.00502513			36	0	0			36	0	0	0		36	0	0			36	0	0			36	0.0142857	0	0.0142857
	38	0	0	0.0105263		38	0	0			38	0.00574713	0			38	0	0	0		38	0	0			38	0	0			38	0	0	0.0428571
	40	0	0	0		40	0	0			40	0	0.0114943			40	0	0	0		40	0	0			40	0	0			40	0	0	0
S2c
	Day 1																Day 2												Day 3												Day4
Animal ID	13118	13696	13775	13776	14228	13118	13696	13775	13776	14228	13118	13696	13775	13776	14228		Animal ID	13118	13696	13775	13776	14228	13118	13696	13775	13776	14228		Animal ID	13118	13696	13775	13776	14228	13118	13696	13775	13776	14228		Animal ID	13118	13696	13775	13776	14228	13118	13696	13775
	Context 1					Context 2							Context 3					Context 1					Context 2							Context 1					Context 2							Context 1					Context 2
1	12.71	23.99	14.34	12.91	20.05	12.59	23.78	15.38	18.64	14.72	18.67	25.22	13.38	3.58	10.04		3	14.63	12.82	22.71	12.94	10.31	10.64	13.42	14.26	13.36	6		3	9.05	10.86	7.6	8	6	13.63	17.71	13.66	10.39	11.87		1	4.15	12.71	13.99	5.4	2.38	7.8	12.59	10.9
2	13.11	14.75	12.54	10.16	17.65	14.49	23.8	8.37	25.21	14.66	15.94	14.05	4.44	27.54	19.07		6	12.41	13.76	16.25	10.7	10.77	13.34	21.52	10.9	12.43	10.97		6	6.33	8.37	8.64	7.33	10.97	12.71	14.51	16.44	9.57	12.18		2	6.86	13.11	12.01	9.29	5.25	6.36	14.49	12.85
3	12.41	17	24.57	16.78	12.1	10.59	5.22	17.48	31.78	5.11	13.66	18.16	3.79	17.34	18.47		9	9.96	9.22	6.5	10.35	5.7	9.28	28.67	10.34	8.87	8.97		9	7.13	6.35	4.85	7.43	8.97	12.08	28.4	10.37	11.53	14.15		3	4.34	12.41	6.6	9.14	5.83	13.44	10.59	17.96
4	16.33	24.98	18.51	11.95	18.7	15.7	20.38	34.28	19.7	12.58	14.67	8.2	17.36	14.09	14.1		12	11.89	13.4	11.25	12.07	6.72	9.63	25.12	10.18	12.09	3.52		12	5.7	11.4	5.42	10.9	3.52	11.36	7.61	9.76	27.76	10.04		4	14.27	16.33	10.77	8.56	10.4	4.9	15.7	7.89
5	5.99	30.16	13.31	23.87	14.08	12.24	2.54	10.5	21.64	13.66	16.94	17.62	8.89	12.72	22.1		15	13.9	18.21	12.25	10.44	4.19	18.83	21.08	10.35	5.96	9.92		15	5.6	18.12	7.38	4.26	9.92	14.96	18.12	15.17	7.57	10.56		5	11.45	5.99	6.88	7.41	6.09	19.71	12.24	26.07
6	7.24	20.36	19.71	33.99	32.62	17.93	21.96	9.38	25.26	18.6	12.73	22.27	18.04	15.69	21.86		18	16.83	14.5	11.93	9.08	6.92	13.12	22.43	10.12	7.35	3.6		18	6.21	12.36	8.25	4.67	3.6	21.46	13.81	18.01	13.86	11.84		6	4.52	7.24	14.94	9.74	4.54	17.61	17.93	10.3
7	11.87	20.03	20.31	26.39	20.08	14.6	13.1	13.95	30.6	25.02	17.7	22.83	14.51	26.3	22.24		21	18	11.42	10.18	7.3	7.06	16.51	21.01	11.77	11.09	10.02		21	5.92	15.53	8.16	10.31	10.02	11.98	15.56	8.91	12.09	7.48		7	3.53	11.87	14.63	6.26	6.21	10.72	14.6	22.97
8	16.36	4.84	21.61	17.44	8.79	17.66	15.2	13.2	17.08	10.57	18.34	19.92	21.57	28.14	21.06		24	16.54	14.24	8.85	7.92	4.62	17.91	39.37	14.9	2.92	4.83		24	10.41	13.16	4.11	4.52	4.83	10.31	10.2	10.13	10.87	8.95		8	14.15	16.36	4	8.04	6.41	18.43	17.66	27.9
9	13.35	14.18	17.66	43.96	17.57	17.49	19.67	13.68	33.28	26.87	22.67	17.75	13.12	22.71	20.32		27	13.72	13.68	11.51	9.79	5.71	19.02	26.94	17.81	6.98	7.31		27	5.35	10.25	5.4	3.68	7.31	9.24	12	11.99	12.92	4.19		9	11.75	13.35	4.72	8.03	3.37	19.21	17.49	13.01
10	14.92	17.12	35.11	4.6	9.07	25.83	17.4	22.13	25.1	23.52	16.17	11.46	8.2	26.93	24.6		30	16.96	14.85	5.71	8.73	6.15	21.15	34.5	12.38	14.04	6.52		30	7.7	25.75	6.05	5.09	6.52	9.93	13.27	6.98	17.95	12.64		10	14.92	14.92	4.81	6.53	4.75	24.23	25.83	14.42
11	15.01	16.57	15.83	26.06	13.34	14.35	9.34	18.67	31.64	26.94	26.51	14.96	25.65	19.91	17.56		33	10.48	13.47	7.85	7.31	9.77	14.72	27.38	10.7	6.71	7.05		33	9.06		3.19	6.78	7.05	9.68		7.62	10.91	12.27		11	6.74	15.01	7.19	6.34	6.21	18.89	14.35	33.85
12	13.95	4.5	25.48	31.45	23.56	32.44	14.57	17.07	10.05	17.44	15.7	12.83	19.1	25.57	8.19		36	10.82	15.7	5.46	3.02	14.22	14.63	20.13	15.78	6.22	9		36	9.68		5.86	8.47	9	11.54		3.33	16.06	22.19		12	7.88	13.95	3.76	9.36	8.78	18.02	32.44	11.02
13	15.56	7.02	24.83	25.11	26.94	14.8	11.11	31.15	31.87	28.94	17.15	17.12	23.66	37.63	19.44		39	18.11	17.05	9.34	7.4	7.66	10.36	25.93	15.92	7.79	4.1		39	13.21		7.07	5.89	4.1	11.19		8.43	17.64	5.64		13	7.76	15.56	2.44	7.46	9.21	22.15	14.8	13.52
14	16.97	15.83	20.23	27.54	19.16	17.72	12.06	26.54	28.17	23.23	15.83	2.87	16.26	25.03	17.35																										14	11.25	16.97	3.91	5.52	5.07	23.74	17.72	14.26
15	15.17	17.63	32.45	20.21	18.96	15.13	22.27	28.9	31.38	27.38	20.78	10.27	16.13	30.39	23.49
16	15.41	8.95	26.04	10.18	25.24	20.58	8.97	32.9	15.75	25.42	23.26	24.93	15.8	15.79	30.79
17	14.45	16.77	28.14	15.28	10.97	5.7	10.98	22.99	7.68	25.14	21.11	12.57	10.46	4.74	13.95
18	12.47	16.73	16.85	27.17	19.51	22.36	18.21	25.92	6.95	16.85	17.55	21.15	23.15	9.29	20.54
19	17.5	18.42	24.37	8.07	26.53	17.19	12.54	21.15	16.66	19.08	13.87	22.83	17.75	9.98	23.35
[truncated: 45 more columns]

## Sheet: Fig.S4
S4a_odd trials												S4a_even trials												S4b_odd trials												S4b_even trials
1	2	3		1	2	3		1	2	3		1	2	3		1	2	3		1	2	3		1	2	3		1	2	3		1	2	3		1	2	3		1	2	3		1	2	3
0.057	0.063	0.201		0.062	0.175	0.26		0.06	0.042	0.333		0.056	0.053	0.22		0.072	0.158	0.27		0.068	0.057	0.329		0.937	1.315	0.986		0.379	1.793	1.152		2.031	0.639	1.263		0.825	1.054	1.086		0.378	2.046	1.429		2.526	0.654	1.084
0.077	0.12	0.171		0.131	0.128	0.22		0.072	0.06	0.212		0.084	0.101	0.171		0.115	0.104	0.229		0.06	0.054	0.205		1.124	0.395	0.826		0.402	0.95	1.197		0.859	0.437	0.996		1.037	0.458	1.06		0.349	0.936	1.076		0.978	0.992	0.909
0.096	0.136	0.175		0.09	0.099	0.21		0.126	0.197	0.185		0.096	0.133	0.166		0.09	0.093	0.225		0.143	0.215	0.189		0.405	0.665	0.847		0.276	0.511	0.65		0.637	0.736	0.686		0.409	0.469	0.687		0.371	0.577	0.811		0.591	0.661	0.848
0.132	0.14	0.175		0.049	0.049	0.207		0.155	0.223	0.185		0.135	0.133	0.159		0.058	0.055	0.224		0.146	0.184	0.177		0.353	1.015	0.797		0.282	0.498	0.699		0.651	0.694	0.809		0.338	0.929	0.671		0.286	0.488	0.691		0.619	0.693	0.698
0.078	0.082	0.17		0.048	0.102	0.172		0.055	0.198	0.172		0.071	0.071	0.149		0.052	0.102	0.184		0.07	0.204	0.185		0.602	0.618	0.661		0.705	0.707	0.683		0.632	0.697	0.673		0.664	0.556	0.657		0.687	0.669	0.656		0.624	0.734	0.68
0.067	0.044	0.119		0.043	0.053	0.137		0.139	0.113	0.165		0.07	0.042	0.169		0.044	0.038	0.163		0.132	0.121	0.176		0.828	0.357	0.595		0.238	0.717	0.571		0.75	0.418	0.698		0.916	0.362	0.689		0.247	0.792	0.723		0.821	0.438	0.629
0.069	0.203	0.148		0.114	0.08	0.147		0.123	0.105	0.183		0.073	0.221	0.125		0.092	0.077	0.151		0.153	0.1	0.151		0.364	0.404	0.528		0.382	0.494	0.559		0.71	0.49	0.659		0.361	0.374	0.579		0.675	0.504	0.665		0.653	0.476	0.652
0.099	0.124	0.156		0.13	0.073	0.145		0.076	0.083	0.173		0.096	0.117	0.11		0.148	0.069	0.145		0.078	0.083	0.157		0.293	0.274	0.531		0.451	0.641	0.555		0.532	0.45	0.658		0.303	0.266	0.56		0.681	0.584	0.633		0.536	0.448	0.633
0.103	0.072	0.142		0.089	0.142	0.115		0.187	0.167	0.17		0.096	0.066	0.12		0.087	0.175	0.175		0.175	0.171	0.152		0.393	0.393	0.634		0.74	0.575	0.552		0.653	0.26	0.548		0.434	0.342	0.385		0.892	0.643	0.622		0.617	0.282	0.723
0.127	0.064	0.107		0.02	0.042	0.131		0.071	0.095	0.161		0.137	0.072	0.097		0.032	0.053	0.154		0.072	0.082	0.154		0.463	0.476	0.482		0.381	0.492	0.589		0.392	0.421	0.572		0.526	0.47	0.512		0.35	0.474	0.572		0.434	0.451	0.595
0.186	0.054	0.115		0.042	0.046	0.13		0.184	0.191	0.142		0.146	0.064	0.103		0.066	0.044	0.139		0.172	0.179	0.143		0.395	0.525	0.461		0.424	0.541	0.543		0.574	0.484	0.625		0.389	0.412	0.537		0.47	0.55	0.605		1.253	0.442	0.531
0.101	0.109	0.125		0.05	0.062	0.126		0.047	0.073	0.114		0.108	0.13	0.097		0.041	0.053	0.138		0.038	0.076	0.161		0.466	0.514	0.467		0.362	0.554	0.523		0.679	0.593	0.551		0.433	0.495	0.49		0.416	0.616	0.6		0.847	0.601	0.576
0.052	0.063	0.094		0.201	0.182	0.132		0.044	0.072	0.134		0.065	0.065	0.098		0.18	0.237	0.132		0.051	0.075	0.125		0.465	0.466	0.466		0.51	0.512	0.566		0.497	0.698	0.573		0.475	0.555	0.461		0.504	0.508	0.524		0.474	0.499	0.533
0.17	0.072	0.096		0.065	0.103	0.137		0.096	0.056	0.116		0.173	0.071	0.102		0.069	0.111	0.12		0.117	0.055	0.133		0.408	0.385	0.497		0.319	0.465	0.494		0.415	0.265	0.536		0.431	0.416	0.424		0.368	0.508	0.581		0.419	0.388	0.566
0.054	0.043	0.098		0.051	0.067	0.12		0.049	0.058	0.109		0.04	0.04	0.098		0.052	0.07	0.137		0.054	0.055	0.135		0.266	0.287	0.475		0.635	0.5	0.485		0.408	0.276	0.487		0.266	0.272	0.43		0.633	0.535	0.577		0.471	0.3	0.603
0.043	0.067	0.102		0.033	0.036	0.114		0.039	0.051	0.128		0.045	0.043	0.087		0.034	0.04	0.137		0.052	0.057	0.114		0.423	0.385	0.453		0.75	0.614	0.525		0.51	0.514	0.532		0.396	0.42	0.463		0.797	0.507	0.536		0.507	0.482	0.552
0.206	0.089	0.082		0.065	0.074	0.112		0.055	0.043	0.124		0.188	0.096	0.099		0.074	0.092	0.138		0.059	0.065	0.11		0.485	0.338	0.412		0.369	0.44	0.489		0.563	0.368	0.534		0.523	0.344	0.486		0.438	0.452	0.556		0.491	0.363	0.508
0.085	0.086	0.09		0.054	0.053	0.109		0.096	0.105	0.125		0.082	0.075	0.103		0.049	0.071	0.129		0.1	0.111	0.107		0.53	0.457	0.466		0.426	0.489	0.569		0.618	0.735	0.454		0.456	0.438	0.425		0.449	0.456	0.473		0.45	0.557	0.529
0.082	0.094	0.077		0.084	0.1	0.118		0.039	0.032	0.121		0.082	0.088	0.105		0.082	0.103	0.119		0.033	0.052	0.111		0.355	0.335	0.471		0.314	0.76	0.504		0.471	0.505	0.485		0.344	0.349	0.375		0.319	0.696	0.533		0.457	0.487	0.482
0.029	0.047	0.104		0.122	0.117	0.117		0.16	0.048	0.117		0.034	0.047	0.084		0.131	0.118	0.12		0.152	0.051	0.11		0.251	0.33	0.45		0.431	0.438	0.484		0.846	0.471	0.487		0.329	0.285	0.412		0.497	0.472	0.54		0.867	0.486	0.477
0.045	0.087	0.094		0.131	0.14	0.141		0.066	0.058	0.12		0.054	0.096	0.089		0.114	0.146	0.096		0.064	0.061	0.1		0.393	0.34	0.441		0.308	0.444	0.463		0.429	0.349	0.508		0.36	0.36	0.408		0.351	0.468	0.56		0.461	0.314	0.449
0.105	0.112	0.088		0.055	0.104	0.109		0.052	0.072	0.11		0.124	0.108	0.097		0.07	0.119	0.123		0.075	0.078	0.107		0.204	0.223	0.422		0.437	0.371	0.488		0.437	0.373	0.526		0.271	0.195	0.419		0.419	0.425	0.534		0.413	0.426	0.43
0.054	0.113	0.088		0.094	0.058	0.106		0.146	0.104	0.111		0.048	0.089	0.093		0.105	0.051	0.122		0.159	0.098	0.103		0.396	0.383	0.423		0.425	0.486	0.488		0.506	0.419	0.471		0.369	0.387	0.407		0.588	0.483	0.507		0.495	0.429	0.461
0.205	0.074	0.09		0.035	0.031	0.101		0.09	0.048	0.103		0.196	0.089	0.089		0.036	0.035	0.122		0.087	0.053	0.11		0.438	0.4	0.422		0.321	0.419	0.446		0.415	0.441	0.509		0.453	0.434	0.391		0.349	0.418	0.547		0.391	0.371	0.415
0.12	0.085	0.084		0.133	0.082	0.109		0.044	0.054	0.101		0.126	0.087	0.087		0.112	0.086	0.115		0.042	0.046	0.11		0.433	0.375	0.404		0.455	0.496	0.514		0.441	0.416	0.443		0.404	0.389	0.399		0.512	0.541	0.479		0.416	0.411	0.478
0.097	0.081	0.098		0.029	0.029	0.096		0.083	0.101	0.096		0.121	0.081	0.077		0.027	0.029	0.122		0.091	0.094	0.112		0.482	0.501	0.374		0.562	0.506	0.468		0.412	0.377	0.468		0.505	0.487	0.393		0.527	0.529	0.518		0.378	0.345	0.411
0.107	0.06	0.078		0.071	0.107	0.114		0.096	0.071	0.091		0.072	0.051	0.09		0.054	0.113	0.1		0.126	0.054	0.117		0.353	0.245	0.37		0.365	0.44	0.463		0.464	0.22	0.375		0.244	0.218	0.354		0.352	0.443	0.514		0.418	0.235	0.495
0.065	0.086	0.096		0.035	0.073	0.095		0.149	0.103	0.089		0.066	0.098	0.077		0.034	0.079	0.117		0.158	0.075	0.108		0.47	0.656	0.386		0.404	0.441	0.458		0.537	0.261	0.461		0.477	0.46	0.378		0.428	0.469	0.513		0.413	0.26	0.392
0.095	0.045	0.086		0.054	0.066	0.102		0.041	0.066	0.093		0.1	0.041	0.078		0.047	0.067	0.109		0.035	0.08	0.094		0.418	0.392	0.398		0.477	0.47	0.492		0.413	0.42	0.41		0.424	0.376	0.367		0.466	0.468	0.463		0.397	0.45	0.432
0.048	0.085	0.094		0.042	0.045	0.097		0.071	0.045	0.109		0.044	0.09	0.073		0.046	0.051	0.104		0.069	0.038	0.078		0.506	0.497	0.436		0.319	0.43	0.454		0.321	0.367	0.372		0.429	0.37	0.328		0.329	0.441	0.491		0.311	0.423	0.467
0.09	0.089	0.097		0.06	0.079	0.096		0.049	0.07	0.098		0.076	0.07	0.074		0.049	0.101	0.1		0.051	0.075	0.083		0.357	0.373	0.361		0.28	0.428	0.457		0.396	0.388	0.411		0.344	0.324	0.387		0.33	0.417	0.481		0.417	0.388	0.427
0.053	0.087	0.089		0.18	0.078	0.095		0.118	0.037	0.087		0.048	0.071	0.078		0.139	0.079	0.1		0.128	0.03	0.09		0.361	0.285	0.375		0.373	0.417	0.466		0.403	0.436	0.408		0.394	0.317	0.382		0.4	0.439	0.47		0.4	0.484	0.427
0.079	0.082	0.061		0.065	0.086	0.091		0.097	0.048	0.086		0.082	0.09	0.096		0.052	0.119	0.1		0.101	0.056	0.09		0.308	0.301	0.378		0.311	0.399	0.429		0.297	0.326	0.468		0.289	0.317	0.36		0.345	0.406	0.506		0.261	0.367	0.363
0.058	0.102	0.1		0.053	0.076	0.098		0.083	0.092	0.07		0.056	0.066	0.07		0.044	0.065	0.095		0.091	0.093	0.105		0.397	0.405	0.334		0.36	0.378	0.518		0.429	0.529	0.402		0.398	0.337	0.392		0.373	0.381	0.417		0.386	0.567	0.429
0.05	0.049	0.086		0.083	0.07	0.105		0.086	0.05	0.09		0.054	0.047	0.082		0.08	0.1	0.087		0.077	0.046	0.085		0.383	0.353	0.381		0.41	0.404	0.464		0.376	0.498	0.389		0.389	0.404	0.34		0.412	0.401	0.458		0.33	0.462	0.432
0.106	0.088	0.076		0.057	0.046	0.087		0.121	0.139	0.082		0.094	0.086	0.082		0.051	0.041	0.103		0.116	0.163	0.094		0.331	0.317	0.368		0.324	0.414	0.425		0.376	0.341	0.409		0.344	0.341	0.326		0.378	0.422	0.493		0.384	0.342	0.392
0.079	0.075	0.079		0.166	0.073	0.104		0.067	0.103	0.089		0.102	0.074	0.074		0.13	0.073	0.085		0.068	0.092	0.086		0.414	0.459	0.336		0.428	1.005	0.445		0.388	0.394	0.389		0.416	0.451	0.372		0.403	0.781	0.472		0.4	0.383	0.411
0.137	0.095	0.082		0.094	0.055	0.095		0.194	0.067	0.091		0.148	0.087	0.078		0.082	0.058	0.094		0.157	0.079	0.081		0.495	0.533	0.36		0.843	0.391	0.398		0.391	0.407	0.403		0.432	0.606	0.349		0.552	0.405	0.513		0.367	0.421	0.395
0.15	0.087	0.073		0.115	0.093	0.1		0.145	0.059	0.085		0.147	0.093	0.084		0.112	0.089	0.087		0.153	0.052	0.086		0.381	0.355	0.324		0.465	0.581	0.501		0.763	0.315	0.456		0.313	0.4	0.376		0.562	0.576	0.412		0.496	0.293	0.339
0.088	0.069	0.083		0.043	0.04	0.086		0.118	0.124	0.079		0.089	0.084	0.078		0.041	0.051	0.098		0.128	0.143	0.088		0.281	0.308	0.385		0.78	0.375	0.545		0.357	0.384	0.386		0.284	0.335	0.305		0.71	0.543	0.361		0.368	0.361	0.401
0.02	0.08	0.077		0.056	0.049	0.079		0.061	0.117	0.081		0.019	0.075	0.082		0.055	0.052	0.104		0.066	0.093	0.085		0.392	0.378	0.337		0.398	0.444	0.433		0.702	0.399	0.404		0.4	0.406	0.362		0.394	0.484	0.467		0.61	0.374	0.382
0.119	0.058	0.073		0.055	0.041	0.085		0.061	0.078	0.079		0.1	0.039	0.08		0.054	0.044	0.099		0.065	0.077	0.086		0.347	0.331	0.331		0.41	0.414	0.452		0.275	0.303	0.402		0.329	0.325	0.354		0.441	0.428	0.443		0.309	0.338	0.377
0.07	0.115	0.064		0.091	0.077	0.094		0.048	0.037	0.071		0.094	0.091	0.089		0.115	0.121	0.087		0.047	0.037	0.093		0.61	0.609	0.324		0.321	0.395	0.416		0.38	0.311	0.388		0.542	0.751	0.369		0.382	0.413	0.471		0.385	0.301	0.384
0.07	0.085	0.077		0.094	0.049	0.089		0.04	0.204	0.082		0.072	0.082	0.079		0.093	0.046	0.094		0.04	0.207	0.077		0.322	0.314	0.358		0.393	0.41	0.451		0.405	0.372	0.374		0.345	0.347	0.322		0.423	0.439	0.436		0.396	0.452	0.398
0.07	0.11	0.078		0.1	0.209	0.086		0.031	0.036	0.08		0.07	0.114	0.074		0.109	0.187	0.095		0.038	0.045	0.077		0.348	0.403	0.352		0.274	0.387	0.412		0.564	0.396	0.365		0.396	0.307	0.333		0.323	0.426	0.473		0.475	0.425	0.404
0.056	0.035	0.088		0.035	0.042	0.084		0.079	0.071	0.08		0.051	0.039	0.061		0.039	0.051	0.095		0.077	0.068	0.075		0.343	0.373	0.354		0.367	0.398	0.434		0.234	0.401	0.388		0.355	0.354	0.323		0.414	0.409	0.444		0.191	0.254	0.378
0.053	0.082	0.072		0.075	0.055	0.095		0.152	0.091	0.074		0.058	0.075	0.079		0.074	0.074	0.081		0.146	0.096	0.077		0.364	0.346	0.34		0.406	0.42	0.414		0.318	0.297	0.385		0.37	0.345	0.332		0.408	0.432	0.462		0.313	0.356	0.379
0.066	0.085	0.074		0.173	0.085	0.104		0.064	0.038	0.084		0.069	0.082	0.067		0.133	0.074	0.071		0.049	0.029	0.066		0.285	0.321	0.3		0.323	0.442	0.446		0.477	0.375	0.352		0.324	0.274	0.376		0.315	0.455	0.422		0.475	0.393	0.395
0.02	0.037	0.077		0.039	0.029	0.085		0.134	0.066	0.078		0.023	0.032	0.064		0.046	0.032	0.09		0.133	0.063	0.07		0.372	0.267	0.293		0.342	0.389	0.404		0.349	0.363	0.375		0.249	0.275	0.386		0.378	0.405	0.463		0.371	0.335	0.362
0.079	0.089	0.068		0.078	0.073	0.094		0.041	0.062	0.075		0.086	0.075	0.074		0.081	0.064	0.08		0.058	0.056	0.073		0.327	0.284	0.349		0.392	0.433	0.444		0.374	0.309	0.431		0.347	0.345	0.308		0.398	0.422	0.42		0.523	0.324	0.29
0.034	0.025	0.072		0.13	0.073	0.07		0.057	0.145	0.07		0.039	0.03	0.063		0.133	0.08	0.1		0.068	0.157	0.077		0.371	0.295	0.332		0.409	0.395	0.365		0.297	0.379	0.382		0.306	0.313	0.331		0.339	0.414	0.496		0.348	0.487	0.326
0.034	0.066	0.069		0.098	0.085	0.077		0.098	0.057	0.078		0.041	0.069	0.064		0.09	0.077	0.089		0.079	0.053	0.068		0.254	0.269	0.295		0.337	0.431	0.483		0.34	0.382	0.341		0.269	0.249	0.373		0.36	0.494	0.376		0.347	0.356	0.351
0.066	0.055	0.082		0.076	0.044	0.065		0.041	0.1	0.075		0.065	0.066	0.067		0.059	0.03	0.101		0.048	0.113	0.069		0.366	0.342	0.333		0.309	0.386	0.389		0.255	0.385	0.365		0.345	0.342	0.326		0.386	0.386	0.466		0.296	0.417	0.327
0.055	0.036	0.068		0.079	0.136	0.089		0.071	0.114	0.079		0.052	0.039	0.072		0.078	0.138	0.075		0.072	0.129	0.066		0.249	0.269	0.377		0.271	0.372	0.377		0.348	0.367	0.334		0.253	0.25	0.288		0.314	0.392	0.476		0.361	0.389	0.354
0.066	0.079	0.07		0.056	0.075	0.074		0.021	0.02	0.062		0.069	0.07	0.072		0.054	0.064	0.087		0.029	0.022	0.081		0.372	0.347	0.33		0.391	0.359	0.458		0.34	0.357	0.344		0.339	0.384	0.318		0.377	0.493	0.393		0.361	0.338	0.344
0.088	0.072	0.085		0.059	0.075	0.083		0.166	0.063	0.076		0.077	0.077	0.061		0.064	0.057	0.078		0.122	0.061	0.063		0.262	0.303	0.305		0.586	0.433	0.409		0.356	0.36	0.345		0.252	0.29	0.347		0.642	0.475	0.443		0.337	0.335	0.335
0.045	0.084	0.068		0.047	0.025	0.072		0.064	0.044	0.07		0.067	0.079	0.069		0.042	0.022	0.09		0.055	0.047	0.068		0.231	0.28	0.313		0.301	0.41	0.376		0.244	0.384	0.342		0.229	0.257	0.274		0.332	0.43	0.471		0.223	0.33	0.337
0.087	0.123	0.066		0.065	0.066	0.081		0.075	0.063	0.063		0.079	0.141	0.075		0.062	0.086	0.082		0.09	0.067	0.071		0.358	0.339	0.323		0.342	0.558	0.44		0.307	0.335	0.328		0.363	0.369	0.323		0.34	0.427	0.406		0.316	0.306	0.346
0.076	0.064	0.059		0.061	0.103	0.076		0.051	0.079	0.066		0.083	0.083	0.072		0.061	0.095	0.083		0.064	0.081	0.066		0.308	0.304	0.313		0.659	0.569	0.477		0.348	0.247	0.38		0.305	0.304	0.328		0.68	0.534	0.362		0.354	0.268	0.292
0.043	0.03	0.081		0.091	0.092	0.084		0.132	0.039	0.064		0.04	0.034	0.056		0.089	0.084	0.074		0.113	0.051	0.067		0.371	0.335	0.341		0.988	0.421	0.418		0.26	0.14	0.358		0.388	0.326	0.307		0.603	0.434	0.421		0.174	0.12	0.31
0.046	0.064	0.067		0.186	0.073	0.08		0.058	0.07	0.06		0.06	0.07	0.061		0.161	0.075	0.071		0.056	0.062	0.069		0.463	0.296	0.318		0.263	0.36	0.458		0.327	0.344	0.322		0.478	0.313	0.317		0.293	0.397	0.376		0.331	0.344	0.342
0.039	0.029	0.064		0.091	0.055	0.087		0.059	0.101	0.059		0.039	0.033	0.062		0.105	0.044	0.064		0.067	0.081	0.069		0.316	0.312	0.308		0.364	0.321	0.354		0.322	0.305	0.33		0.287	0.303	0.314		0.452	0.343	0.478		0.317	0.292	0.33
0.134	0.046	0.069		0.022	0.034	0.07		0.089	0.069	0.063		0.143	0.046	0.07		0.025	0.029	0.082		0.059	0.068	0.066		0.304	0.305	0.317		0.361	0.368	0.389		0.272	0.289	0.402		0.292	0.291	0.321		0.345	0.383	0.44		0.259	0.308	0.249
0.063	0.121	0.076		0.066	0.074	0.072		0.161	0.042	0.064		0.059	0.107	0.06		0.064	0.045	0.078		0.155	0.053	0.062		0.347	0.264	0.355		0.448	0.374	0.412		0.243	0.348	0.31		0.368	0.298	0.287		0.468	0.371	0.412		0.26	0.32	0.338
0.118	0.082	0.056		0.068	0.09	0.079		0.098	0.054	0.069		0.127	0.096	0.066		0.054	0.091	0.069		0.143	0.057	0.057		0.319	0.325	0.318		0.294	0.357	0.394		0.344	0.283	0.311		0.306	0.333	0.308		0.332	0.371	0.426		0.336	0.326	0.332
0.03	0.029	0.056		0.08	0.213	0.07		0.05	0.058	0.06		0.032	0.03	0.073		0.081	0.199	0.078		0.041	0.063	0.062		0.278	0.45	0.298		0.34	0.512	0.429		0.32	0.341	0.289		0.367	0.266	0.329		0.358	0.547	0.389		0.292	0.325	0.351
0.124	0.045	0.074		0.032	0.085	0.079		0.085	0.083	0.051		0.101	0.056	0.053		0.042	0.105	0.069		0.069	0.08	0.071		0.37	0.345	0.321		0.438	0.42	0.397		0.278	0.25	0.323		0.353	0.335	0.299		0.46	0.439	0.419		0.283	0.272	0.314
0.056	0.044	0.068		0.031	0.128	0.075		0.108	0.142	0.047		0.064	0.062	0.057		0.035	0.122	0.072		0.147	0.136	0.072		0.337	0.357	0.303		0.401	0.373	0.395		0.322	0.31	0.306		0.359	0.36	0.33		0.446	0.358	0.421		0.292	0.34	0.331
0.071	0.102	0.064		0.094	0.096	0.078		0.029	0.049	0.043		0.093	0.107	0.058		0.094	0.109	0.067		0.036	0.053	0.076		0.333	0.333	0.309		0.399	0.476	0.38		0.293	0.351	0.323		0.335	0.334	0.317		0.424	0.454	0.43		0.3	0.329	0.31
0.124	0.054	0.06		0.082	0.075	0.085		0.065	0.088	0.06		0.117	0.046	0.064		0.087	0.06	0.061		0.067	0.098	0.059		0.231	0.248	0.33		0.384	0.376	0.399		0.392	0.359	0.326		0.232	0.246	0.298		0.38	0.4	0.406		0.337	0.36	0.303
0.061	0.032	0.06		0.054	0.063	0.067		0.071	0.063	0.07		0.075	0.035	0.052		0.074	0.053	0.078		0.094	0.077	0.049		0.288	0.29	0.338		0.367	0.398	0.404		0.324	0.361	0.324		0.273	0.298	0.291		0.385	0.427	0.399		0.348	0.325	0.303
0.024	0.02	0.056		0.108	0.041	0.071		0.033	0.046	0.05		0.026	0.021	0.048		0.101	0.039	0.073		0.031	0.046	0.068		0.346	0.34	0.308		0.328	0.374	0.396		0.307	0.328	0.303		0.311	0.316	0.307		0.347	0.399	0.405		0.272	0.32	0.321
0.047	0.025	0.068		0.051	0.046	0.069		0.041	0.062	0.051		0.04	0.035	0.049		0.05	0.061	0.074		0.055	0.067	0.066		0.586	0.417	0.309		0.314	0.394	0.381		0.326	0.302	0.299		0.561	0.451	0.321		0.365	0.404	0.417		0.355	0.291	0.321
0.083	0.066	0.061		0.085	0.1	0.065		0.055	0.062	0.056		0.065	0.07	0.057		0.071	0.08	0.076		0.061	0.062	0.06		0.291	0.297	0.272		0.338	0.352	0.371		0.302	0.251	0.314		0.281	0.295	0.353		0.352	0.375	0.426		0.279	0.282	0.306
0.024	0.019	0.057		0.09	0.056	0.075		0.051	0.082	0.046		0.02	0.017	0.056		0.113	0.072	0.067		0.033	0.073	0.069		0.369	0.366	0.294		0.366	0.376	0.407		0.25	0.268	0.287		0.302	0.358	0.317		0.4	0.394	0.39		0.237	0.313	0.325
0.116	0.072	0.051		0.032	0.068	0.055		0.085	0.18	0.049		0.149	0.08	0.054		0.027	0.055	0.084		0.093	0.182	0.065		0.303	0.309	0.332		0.273	0.371	0.359		0.289	0.278	0.264		0.295	0.306	0.289		0.314	0.395	0.435		0.291	0.281	0.347
0.059	0.027	0.064		0.064	0.05	0.061		0.044	0.155	0.055		0.072	0.029	0.051		0.06	0.057	0.078		0.049	0.159	0.056		0.353	0.349	0.31		0.283	0.352	0.383		0.281	0.284	0.305		0.334	0.326	0.312		0.313	0.359	0.41		0.277	0.304	0.297
0.21	0.078	0.056		0.05	0.099	0.073		0.027	0.04	0.062		0.208	0.075	0.054		0.062	0.133	0.065		0.027	0.055	0.048		0.232	0.304	0.283		0.397	0.389	0.378		0.194	0.177	0.297		0.23	0.299	0.34		0.368	0.415	0.412		0.202	0.218	0.29
0.021	0.059	0.053		0.065	0.063	0.063		0.07	0.093	0.046		0.032	0.076	0.057		0.061	0.062	0.071		0.083	0.077	0.065		0.289	0.272	0.333		0.349	0.429	0.418		0.59	0.257	0.288		0.25	0.261	0.277		0.366	0.415	0.372		0.556	0.238	0.296
0.044	0.083	0.056		0.072	0.07	0.076		0.014	0.02	0.048		0.043	0.064	0.056		0.066	0.068	0.058		0.015	0.016	0.062		0.347	0.361	0.302		0.43	0.357	0.378		0.303	0.353	0.285		0.434	0.353	0.309		0.389	0.377	0.41		0.328	0.318	0.296
0.052	0.033	0.051		0.04	0.1	0.065		0.037	0.126	0.058		0.061	0.036	0.053		0.053	0.077	0.066		0.033	0.13	0.049		0.317	0.309	0.305		0.252	0.303	0.416		0.268	0.265	0.276		0.284	0.289	0.308		0.256	0.287	0.372		0.266	0.284	0.299
0.058	0.1	0.052		0.112	0.078	0.072		0.074	0.056	0.064		0.066	0.106	0.052		0.14	0.097	0.06		0.055	0.056	0.044		0.334	0.341	0.304		0.396	0.346	0.399		0.24	0.292	0.291		0.341	0.335	0.307		0.427	0.348	0.384		0.234	0.311	0.279
0.046	0.031	0.044		0.029	0.1	0.067		0.067	0.148	0.054		0.054	0.043	0.06		0.026	0.101	0.065		0.088	0.119	0.055		0.215	0.186	0.272		0.341	0.374	0.36		0.29	0.472	0.273		0.206	0.188	0.321		0.363	0.389	0.422		0.265	0.449	0.297
0.031	0.02	0.055		0.055	0.053	0.067		0.07	0.042	0.063		0.038	0.022	0.051		0.043	0.063	0.066		0.067	0.052	0.044		0.422	0.37	0.276		0.255	0.344	0.351		0.238	0.242	0.282		0.347	0.322	0.332		0.3	0.348	0.43		0.259	0.244	0.276
0.047	0.026	0.054		0.075	0.059	0.058		0.027	0.048	0.049		0.057	0.03	0.054		0.07	0.074	0.073		0.029	0.042	0.057		0.321	0.349	0.286		0.329	0.287	0.383		0.291	0.319	0.282		0.331	0.341	0.318		0.34	0.309	0.399		0.289	0.322	0.274
0.023	0.037	0.045		0.054	0.057	0.066		0.049	0.053	0.052		0.027	0.051	0.059		0.049	0.061	0.065		0.047	0.049	0.054		0.346	0.484	0.304		0.28	0.34	0.358		0.23	0.225	0.306		0.323	0.369	0.294		0.343	0.356	0.421		0.202	0.232	0.248
0.024	0.025	0.046		0.054	0.096	0.06		0.051	0.083	0.07		0.027	0.036	0.052		0.061	0.105	0.071		0.054	0.084	0.037		0.248	0.283	0.303		0.46	0.383	0.396		0.213	0.229	0.248		0.277	0.28	0.287		0.487	0.384	0.382		0.19	0.246	0.306
0.038	0.054	0.071		0.033	0.093	0.067		0.041	0.109	0.056		0.047	0.057	0.037		0.032	0.12	0.066		0.035	0.119	0.048		0.34	0.206	0.284		0.293	0.345	0.353		0.265	0.327	0.273		0.279	0.25	0.306		0.349	0.364	0.419		0.263	0.359	0.276
0.034	0.038	0.061		0.033	0.045	0.053		0.139	0.152	0.054		0.032	0.038	0.047		0.036	0.046	0.078		0.117	0.162	0.05		0.344	0.407	0.275		0.314	0.346	0.366		0.352	0.245	0.284		0.361	0.403	0.322		0.344	0.373	0.401		0.31	0.245	0.264
0.058	0.052	0.062		0.082	0.071	0.07		0.059	0.064	0.045		0.06	0.056	0.042		0.08	0.073	0.06		0.064	0.071	0.059		0.266	0.258	0.314		0.284	0.357	0.359		0.291	0.333	0.276		0.344	0.437	0.264		0.332	0.36	0.406		0.281	0.34	0.27
0.077	0.038	0.047		0.011	0.034	0.06		0.095	0.105	0.046		0.074	0.053	0.05		0.01	0.028	0.068		0.098	0.094	0.055		0.306	0.273	0.284		0.381	0.366	0.368		0.224	0.228	0.281		0.272	0.298	0.288		0.379	0.348	0.396		0.236	0.275	0.264
0.055	0.046	0.052		0.02	0.05	0.069		0.119	0.064	0.052		0.052	0.051	0.048		0.019	0.039	0.059		0.137	0.064	0.048		0.35	0.327	0.277		0.306	0.332	0.363		0.263	0.268	0.27		0.325	0.322	0.307		0.329	0.348	0.395		0.269	0.27	0.27
0.019	0.037	0.041		0.116	0.079	0.064		0.052	0.059	0.045		0.02	0.038	0.058		0.125	0.08	0.062		0.045	0.066	0.055		0.357	0.321	0.283		0.338	0.361	0.366		0.31	0.261	0.264		0.321	0.327	0.296		0.376	0.385	0.392		0.304	0.288	0.276
0.016	0.014	0.051		0.047	0.065	0.066		0.073	0.126	0.051		0.02	0.017	0.043		0.061	0.06	0.058		0.057	0.117	0.05		0.334	0.319	0.279		0.271	0.334	0.357		0.297	0.316	0.257		0.333	0.328	0.307		0.289	0.339	0.402		0.303	0.288	0.284
0.04	0.033	0.058		0.074	0.08	0.062		0.061	0.046	0.044		0.039	0.032	0.042		0.074	0.074	0.061		0.077	0.053	0.055		0.296	0.298	0.278		0.235	0.334	0.345		0.246	0.548	0.268		0.294	0.301	0.288		0.289	0.345	0.413		0.244	0.405	0.265
0.068	0.051	0.058		0.12	0.051	0.058		0.03	0.049	0.042		0.047	0.044	0.043		0.112	0.068	0.064		0.043	0.044	0.057		0.328	0.298	0.289		0.255	0.319	0.349		0.246	0.274	0.265		0.324	0.309	0.288		0.289	0.337	0.404		0.256	0.263	0.266
0.091	0.031	0.042		0.062	0.027	0.064		0.061	0.025	0.042		0.086	0.037	0.061		0.057	0.032	0.059		0.051	0.025	0.053		0.303	0.401	0.293		0.646	0.539	0.362		0.335	0.277	0.264		0.313	0.38	0.28		0.777	0.381	0.376		0.257	0.277	0.265
0.088	0.122	0.049		0.123	0.072	0.06		0.064	0.055	0.048		0.089	0.113	0.047		0.145	0.056	0.061		0.072	0.049	0.045		0.417	0.332	0.274		0.263	0.338	0.363		0.261	0.316	0.278		0.542	0.309	0.3		0.262	0.324	0.372		0.263	0.305	0.252
0.04	0.09	0.043		0.023	0.013	0.058		0.022	0.052	0.048		0.042	0.112	0.048		0.029	0.015	0.064		0.028	0.059	0.045		0.27	0.313	0.284		0.224	0.318	0.341		0.265	0.281	0.268		0.275	0.269	0.288		0.249	0.332	0.392		0.264	0.264	0.259
0.031	0.039	0.044		0.042	0.027	0.059		0.043	0.049	0.042		0.034	0.044	0.049		0.04	0.022	0.063		0.039	0.053	0.051		0.259	0.3	0.287		0.368	0.395	0.361		0.321	0.232	0.266		0.266	0.269	0.277		0.302	0.368	0.373		0.295	0.286	0.259
0.054	0.064	0.042		0.079	0.048	0.063		0.052	0.042	0.043		0.055	0.058	0.056		0.068	0.042	0.057		0.052	0.043	0.048		0.359	0.266	0.271		0.257	0.253	0.4		0.248	0.239	0.262		0.306	0.294	0.294		0.315	0.293	0.329		0.258	0.235	0.26
0.046	0.056	0.05		0.079	0.065	0.062		0.034	0.039	0.05		0.042	0.064	0.044		0.074	0.063	0.059		0.061	0.044	0.041		0.283	0.276	0.291		0.345	0.353	0.364		0.252	0.268	0.263		0.281	0.277	0.277		0.377	0.359	0.364		0.256	0.277	0.257
0.046	0.071	0.048		0.05	0.045	0.052		0.054	0.139	0.051		0.059	0.074	0.048		0.043	0.04	0.064		0.05	0.109	0.04		0.231	0.233	0.29		0.282	0.395	0.346		0.302	0.246	0.295		0.232	0.239	0.259		0.294	0.368	0.381		0.305	0.249	0.216
0.034	0.031	0.036		0.059	0.055	0.052		0.062	0.095	0.043		0.025	0.023	0.046		0.078	0.058	0.065		0.069	0.101	0.047		0.324	0.331	0.265		0.387	0.356	0.323		0.177	0.178	0.285		0.313	0.319	0.309		0.448	0.356	0.402		0.159	0.207	0.227
0.06	0.052	0.051		0.057	0.044	0.066		0.051	0.048	0.043		0.062	0.054	0.045		0.058	0.049	0.049		0.051	0.05	0.044		0.29	0.297	0.277		0.364	0.329	0.39		0.228	0.227	0.269		0.262	0.3	0.284		0.417	0.332	0.332		0.221	0.293	0.241
0.011	0.034	0.053		0.026	0.056	0.061		0.074	0.14	0.037		0.009	0.035	0.037		0.016	0.069	0.054		0.099	0.097	0.05		0.282	0.299	0.274		0.277	0.415	0.361		0.204	0.16	0.265		0.283	0.321	0.282		0.307	0.441	0.359		0.225	0.162	0.243
0.032	0.053	0.046		0.089	0.049	0.057		0.079	0.026	0.037		0.022	0.032	0.048		0.078	0.048	0.057		0.106	0.037	0.051		0.292	0.299	0.271		0.418	0.308	0.335		0.228	0.219	0.249		0.303	0.278	0.272		0.284	0.335	0.376		0.224	0.238	0.256
0.051	0.032	0.046		0.035	0.06	0.048		0.039	0.031	0.057		0.063	0.05	0.044		0.039	0.047	0.064		0.03	0.034	0.031		0.224	0.261	0.298		0.272	0.328	0.328		0.239	0.267	0.244		0.213	0.27	0.271		0.288	0.342	0.38		0.255	0.245	0.26
0.04	0.032	0.039		0.186	0.064	0.054		0.017	0.016	0.032		0.034	0.043	0.054		0.192	0.067	0.058		0.017	0.024	0.056		0.249	0.235	0.291		0.223	0.321	0.322		0.246	0.278	0.27		0.277	0.254	0.265		0.257	0.327	0.386		0.242	0.261	0.232
0.032	0.071	0.048		0.042	0.059	0.055		0.098	0.073	0.04		0.028	0.079	0.038		0.033	0.068	0.057		0.107	0.094	0.047		0.257	0.299	0.283		0.422	0.351	0.336		0.263	0.242	0.262		0.251	0.278	0.265		0.324	0.365	0.371		0.287	0.23	0.239
0.076	0.032	0.046		0.029	0.033	0.062		0.063	0.071	0.041		0.079	0.033	0.041		0.032	0.047	0.048		0.051	0.065	0.043		0.263	0.247	0.276		0.336	0.317	0.318		0.251	0.259	0.249		0.279	0.271	0.27		0.38	0.3	0.39		0.249	0.275	0.254
0.113	0.059	0.033		0.019	0.035	0.063		0.072	0.06	0.039		0.124	0.069	0.05		0.024	0.039	0.047		0.072	0.072	0.045		0.212	0.202	0.286		0.316	0.348	0.354		0.184	0.238	0.22		0.201	0.203	0.255		0.347	0.382	0.352		0.22	0.238	0.278
0.066	0.023	0.043		0.045	0.052	0.056		0.071	0.049	0.042		0.055	0.025	0.041		0.044	0.034	0.055		0.052	0.044	0.043		0.303	0.277	0.29		0.314	0.51	0.323		0.212	0.315	0.252		0.276	0.289	0.262		0.303	0.484	0.38		0.222	0.384	0.243
0.016	0.036	0.05		0.099	0.088	0.053		0.036	0.049	0.039		0.031	0.041	0.038		0.105	0.092	0.056		0.051	0.035	0.043		0.312	0.29	0.275		0.285	0.344	0.357		0.243	0.335	0.226		0.291	0.295	0.274		0.32	0.375	0.343		0.286	0.342	0.264
0.071	0.043	0.041		0.018	0.075	0.058		0.017	0.031	0.037		0.065	0.042	0.043		0.016	0.07	0.052		0.014	0.033	0.044		0.299	0.311	0.254		0.382	0.358	0.34		0.249	0.348	0.241		0.25	0.296	0.272		0.348	0.388	0.359		0.236	0.309	0.249
0.037	0.039	0.044		0.047	0.038	0.057		0.055	0.032	0.038		0.04	0.035	0.039		0.053	0.036	0.052		0.053	0.032	0.043		0.233	0.237	0.243		0.351	0.339	0.351		0.247	0.258	0.236		0.225	0.229	0.31		0.328	0.339	0.345		0.251	0.248	0.253
0.02	0.033	0.037		0.079	0.08	0.057		0.06	0.061	0.031		0.026	0.039	0.041		0.088	0.058	0.051		0.046	0.072	0.049		0.25	0.284	0.267		0.322	0.33	0.337		0.209	0.257	0.26		0.247	0.242	0.268		0.299	0.372	0.359		0.21	0.218	0.226
0.049	0.042	0.036		0.031	0.043	0.058		0.054	0.072	0.035		0.049	0.046	0.041		0.04	0.041	0.05		0.052	0.043	0.042		0.292	0.692	0.273		0.243	0.394	0.294		0.238	0.243	0.245		0.288	0.526	0.273		0.249	0.433	0.401		0.248	0.228	0.241
0.057	0.043	0.04		0.031	0.071	0.054		0.059	0.038	0.03		0.056	0.04	0.041		0.028	0.089	0.053		0.059	0.033	0.048		0.297	0.295	0.265		0.281	0.326	0.331		0.206	0.198	0.266		0.309	0.306	0.272		0.304	0.396	0.36		0.197	0.148	0.216
0.088	0.038	0.038		0.156	0.062	0.049		0.049	0.072	0.036		0.077	0.032	0.045		0.165	0.068	0.056		0.061	0.068	0.042		0.255	0.271	0.262		0.511	0.324	0.365		0.15	0.25	0.247		0.26	0.264	0.28		0.444	0.345	0.321		0.164	0.264	0.235
0.008	0.03	0.05		0.079	0.075	0.045		0.078	0.053	0.028		0.015	0.024	0.031		0.078	0.076	0.061		0.086	0.059	0.05		0.296	0.295	0.27		0.361	0.334	0.355		0.251	0.259	0.236		0.301	0.299	0.275		0.357	0.328	0.332		0.264	0.242	0.244
0.019	0.04	0.045		0.081	0.166	0.057		0.034	0.014	0.043		0.023	0.033	0.035		0.07	0.174	0.05		0.028	0.016	0.035		0.268	0.278	0.278		0.34	0.272	0.339		0.296	0.241	0.239		0.258	0.262	0.258		0.315	0.277	0.347		0.277	0.291	0.24
0.056	0.038	0.039		0.04	0.032	0.053		0.051	0.011	0.031		0.048	0.042	0.043		0.035	0.031	0.05		0.042	0.01	0.045		0.294	0.295	0.256		0.262	0.342	0.334		0.229	0.252	0.225		0.281	0.276	0.301		0.281	0.357	0.35		0.256	0.252	0.254
0.018	0.019	0.042		0.075	0.092	0.051		0.029	0.044	0.04		0.014	0.016	0.04		0.076	0.127	0.052		0.03	0.033	0.035		0.191	0.192	0.221		0.269	0.296	0.344		0.191	0.288	0.207		0.195	0.181	0.333		0.318	0.337	0.336		0.213	0.292	0.268
0.044	0.031	0.041		0.055	0.046	0.044		0.028	0.058	0.038		0.069	0.041	0.038		0.063	0.039	0.06		0.034	0.051	0.038		0.298	0.281	0.253		0.344	0.467	0.341		0.24	0.189	0.232		0.278	0.255	0.285		0.36	0.375	0.338		0.258	0.189	0.245
0.042	0.027	0.031		0.072	0.069	0.048		0.044	0.029	0.044		0.042	0.023	0.045		0.074	0.062	0.051		0.042	0.041	0.031		0.226	0.23	0.263		0.245	0.243	0.365		0.234	0.226	0.239		0.245	0.282	0.276		0.273	0.3	0.314		0.231	0.224	0.232
0.123	0.071	0.042		0.057	0.192	0.044		0.032	0.024	0.037		0.121	0.082	0.037		0.076	0.196	0.056		0.033	0.018	0.036		0.265	0.272	0.264		0.422	0.351	0.361		0.248	0.224	0.24		0.305	0.3	0.275		0.404	0.317	0.315		0.253	0.244	0.231
0.03	0.058	0.032		0.109	0.052	0.045		0.076	0.058	0.035		0.035	0.046	0.044		0.112	0.045	0.054		0.075	0.057	0.039		0.318	0.278	0.274		0.354	0.347	0.335		0.195	0.243	0.189		0.355	0.268	0.26		0.369	0.318	0.342		0.205	0.237	0.28
0.141	0.052	0.037		0.044	0.086	0.053		0.077	0.058	0.034		0.136	0.034	0.04		0.036	0.105	0.044		0.083	0.058	0.04		0.308	0.27	0.286		0.323	0.316	0.33		0.423	0.195	0.23		0.263	0.257	0.24		0.332	0.371	0.339		0.389	0.244	0.239
0.012	0.03	0.038		0.104	0.101	0.044		0.046	0.094	0.039		0.01	0.04	0.041		0.101	0.072	0.055		0.051	0.077	0.036		0.278	0.324	0.249		0.331	0.322	0.325		0.274	0.333	0.23		0.287	0.328	0.269		0.333	0.324	0.345		0.307	0.253	0.233
0.032	0.027	0.034		0.051	0.065	0.048		0.044	0.034	0.043		0.027	0.026	0.041		0.043	0.043	0.047		0.042	0.032	0.031		0.278	0.277	0.268		0.348	0.32	0.339		0.203	0.261	0.213		0.288	0.278	0.256		0.386	0.33	0.329		0.218	0.281	0.252
0.015	0.056	0.033		0.124	0.065	0.048		0.037	0.182	0.031		0.012	0.057	0.04		0.114	0.07	0.048		0.037	0.201	0.042		0.228	0.225	0.246		0.227	0.313	0.325		0.219	0.267	0.232		0.238	0.235	0.257		0.229	0.364	0.342		0.213	0.262	0.233
0.004	0.011	0.044		0.041	0.035	0.048		0.032	0.025	0.029		0.005	0.014	0.03		0.046	0.023	0.049		0.041	0.03	0.043		0.232	0.226	0.23		0.34	0.335	0.327		0.233	0.136	0.235		0.205	0.242	0.258		0.351	0.332	0.338		0.147	0.171	0.222
0.025	0.055	0.038		0.064	0.043	0.044		0.028	0.096	0.044		0.017	0.053	0.037		0.058	0.051	0.051		0.044	0.089	0.028		0.235	0.278	0.229		0.194	0.233	0.365		0.229	0.273	0.217		0.248	0.24	0.286		0.199	0.293	0.296		0.251	0.268	0.241
0.11	0.048	0.038		0.026	0.053	0.053		0.052	0.109	0.035		0.114	0.038	0.039		0.032	0.061	0.039		0.062	0.106	0.037		0.273	0.286	0.259		0.277	0.287	0.361		0.23	0.204	0.223		0.284	0.272	0.262		0.287	0.328	0.295		0.199	0.246	0.233
0.025	0.022	0.032		0.087	0.04	0.047		0.042	0.04	0.035		0.03	0.037	0.041		0.094	0.027	0.044		0.037	0.05	0.035		0.249	0.265	0.26		0.238	0.304	0.309		0.174	0.202	0.221		0.253	0.254	0.253		0.287	0.315	0.346		0.153	0.196	0.217
0.007	0.034	0.041		0.09	0.057	0.047		0.07	0.029	0.042		0.007	0.037	0.035		0.086	0.056	0.045		0.078	0.031	0.027		0.288	0.268	0.271		0.343	0.318	0.32		0.208	0.188	0.214		0.332	0.267	0.253		0.329	0.333	0.333		0.219	0.199	0.225
0.041	0.056	0.036		0.052	0.129	0.049		0.05	0.029	0.033		0.041	0.048	0.04		0.06	0.161	0.044		0.044	0.031	0.037		0.215	0.224	0.253		0.32	0.32	0.324		0.159	0.137	0.154		0.212	0.231	0.253		0.357	0.321	0.329		0.154	0.144	0.28
0.038	0.032	0.029		0.089	0.078	0.035		0.058	0.055	0.028		0.032	0.044	0.042		0.07	0.06	0.055		0.051	0.051	0.039		0.254	0.226	0.262		0.438	0.313	0.314		0.231	0.198	0.224		0.253	0.281	0.248		0.482	0.294	0.338		0.222	0.202	0.21
0.006	0.02	0.043		0.046	0.043	0.045		0.029	0.075	0.03		0.009	0.013	0.031		0.046	0.042	0.045		0.026	0.095	0.036		0.399	0.287	0.261		0.318	0.335	0.328		0.194	0.243	0.186		0.47	0.293	0.267		0.317	0.344	0.32		0.212	0.249	0.247
0.04	0.036	0.037		0.038	0.053	0.026		0.337	0.042	0.035		0.041	0.033	0.035		0.045	0.033	0.064		0.33	0.032	0.03		0.275	0.285	0.26		0.335	0.319	0.316		0.184	0.282	0.19		0.291	0.274	0.251		0.35	0.328	0.331		0.202	0.305	0.244
0.12	0.021	0.033		0.152	0.057	0.047		0.039	0.072	0.028		0.136	0.02	0.038		0.168	0.053	0.041		0.042	0.093	0.038		0.233	0.249	0.255		0.255	0.301	0.304		0.19	0.184	0.252		0.241	0.265	0.249		0.276	0.295	0.342		0.196	0.179	0.182
0.018	0.035	0.038		0.063	0.022	0.037		0.041	0.063	0.026		0.021	0.043	0.033		0.072	0.017	0.052		0.057	0.076	0.039		0.274	0.283	0.248		0.273	0.299	0.299		0.224	0.237	0.238		0.237	0.235	0.249		0.268	0.295	0.34		0.262	0.234	0.192
0.019	0.032	0.035		0.046	0.043	0.042		0.022	0.031	0.034		0.01	0.054	0.037		0.051	0.045	0.047		0.028	0.026	0.029		0.261	0.269	0.262		0.293	0.297	0.32		0.259	0.216	0.218		0.244	0.261	0.248		0.294	0.324	0.32		0.205	0.216	0.209
0.071	0.039	0.032		0.025	0.045	0.057		0.028	0.03	0.044		0.051	0.03	0.04		0.014	0.044	0.029		0.038	0.021	0.02		0.262	0.252	0.271		0.244	0.289	0.314		0.208	0.213	0.226		0.297	0.246	0.233		0.294	0.29	0.321		0.197	0.239	0.197
0.02	0.016	0.038		0.041	0.033	0.038		0.047	0.037	0.027		0.017	0.016	0.03		0.041	0.039	0.048		0.038	0.032	0.034		0.207	0.223	0.187		0.277	0.322	0.32		0.205	0.206	0.219		0.213	0.212	0.309		0.264	0.306	0.316		0.23	0.201	0.205
0.074	0.021	0.045		0.045	0.04	0.043		0.042	0.042	0.031		0.069	0.026	0.024		0.042	0.039	0.043		0.046	0.05	0.031		0.283	0.229	0.261		0.203	0.304	0.34		0.189	0.24	0.224		0.274	0.273	0.24		0.209	0.409	0.295		0.21	0.205	0.199
0.023	0.01	0.04		0.055	0.024	0.035		0.106	0.038	0.027		0.021	0.009	0.027		0.049	0.026	0.049		0.092	0.047	0.035		0.253	0.251	0.25		0.321	0.289	0.326		0.199	0.231	0.196		0.246	0.262	0.24		0.306	0.34	0.306		0.208	0.249	0.225
0.035	0.012	0.034		0.048	0.047	0.036		0.046	0.05	0.028		0.034	0.018	0.034		0.059	0.041	0.049		0.039	0.06	0.034		0.307	0.265	0.245		0.292	0.289	0.308		0.195	0.202	0.208		0.293	0.262	0.249		0.307	0.308	0.322		0.212	0.202	0.214
0.017	0.02	0.037		0.052	0.041	0.039		0.076	0.016	0.028		0.022	0.021	0.032		0.054	0.043	0.042		0.087	0.016	0.032		0.216	0.212	0.278		0.312	0.279	0.293		0.201	0.182	0.212		0.214	0.21	0.218		0.316	0.31	0.337		0.227	0.182	0.208
0.041	0.033	0.037		0.012	0.039	0.052		0.019	0.009	0.027		0.037	0.031	0.032		0.019	0.03	0.031		0.025	0.01	0.034		0.259	0.268	0.258		0.22	0.225	0.302		0.163	0.217	0.237		0.239	0.251	0.226		0.24	0.247	0.326		0.148	0.238	0.18
0.053	0.058	0.027		0.013	0.041	0.043		0.029	0.131	0.027		0.053	0.054	0.038		0.023	0.039	0.039		0.032	0.103	0.034		0.237	0.25	0.248		0.296	0.322	0.32		0.356	0.233	0.247		0.241	0.255	0.242		0.326	0.315	0.306		0.291	0.221	0.172
0.071	0.031	0.032		0.021	0.052	0.045		0.017	0.062	0.032		0.075	0.026	0.035		0.022	0.06	0.036		0.023	0.062	0.027		0.298	0.278	0.244		0.343	0.391	0.314		0.196	0.242	0.22		0.288	0.289	0.241		0.335	0.49	0.31		0.216	0.216	0.198
0.018	0.042	0.028		0.137	0.108	0.037		0.057	0.052	0.028		0.024	0.048	0.039		0.121	0.085	0.044		0.049	0.055	0.029		0.241	0.317	0.248		0.265	0.311	0.311		0.186	0.253	0.201		0.241	0.274	0.244		0.293	0.323	0.308		0.2	0.276	0.212
0.016	0.02	0.034		0.025	0.05	0.049		0.021	0.029	0.027		0.014	0.023	0.034		0.039	0.052	0.031		0.023	0.031	0.029		0.28	0.254	0.247		0.303	0.289	0.323		0.226	0.188	0.219		0.313	0.267	0.252		0.28	0.276	0.297		0.221	0.162	0.194
0.029	0.024	0.028		0.028	0.023	0.037		0.024	0.023	0.03		0.031	0.028	0.037		0.024	0.017	0.043		0.047	0.023	0.025		0.223	0.187	0.234		0.266	0.325	0.332		0.226	0.267	0.219		0.21	0.217	0.252		0.282	0.368	0.287		0.212	0.279	0.192
0.038	0.034	0.029		0.067	0.03	0.044		0.026	0.026	0.022		0.044	0.028	0.036		0.064	0.045	0.037		0.027	0.035	0.031		0.238	0.251	0.256		0.289	0.295	0.292		0.264	0.166	0.219		0.224	0.269	0.238		0.264	0.291	0.322		0.192	0.184	0.189
0.061	0.028	0.033		0.035	0.112	0.041		0.034	0.022	0.026		0.073	0.03	0.031		0.041	0.11	0.037		0.031	0.023	0.027		0.217	0.295	0.239		0.324	0.311	0.321		0.175	0.258	0.198		0.232	0.385	0.241		0.347	0.345	0.29		0.205	0.264	0.21
0.043	0.02	0.031		0.024	0.042	0.039		0.051	0.04	0.025		0.047	0.023	0.036		0.022	0.045	0.038		0.054	0.04	0.028		0.229	0.28	0.235		0.476	0.266	0.309		0.181	0.276	0.191		0.235	0.267	0.252		0.357	0.3	0.303		0.213	0.258	0.212
0.02	0.039	0.03		0.205	0.046	0.042		0.029	0.057	0.03		0.02	0.035	0.03		0.209	0.042	0.035		0.035	0.073	0.025		0.246	0.255	0.228		0.247	0.285	0.282		0.198	0.251	0.205		0.229	0.246	0.248		0.246	0.316	0.329		0.185	0.311	0.197
0.014	0.052	0.024		0.045	0.036	0.038		0.049	0.048	0.027		0.015	0.054	0.032		0.035	0.038	0.038		0.043	0.061	0.027		0.224	0.205	0.252		0.307	0.275	0.3		0.166	0.232	0.195		0.203	0.196	0.23		0.294	0.294	0.309		0.167	0.228	0.189
0.033	0.031	0.032		0.049	0.04	0.038		0.054	0.027	0.034		0.04	0.03	0.03		0.053	0.035	0.038		0.05	0.026	0.018		0.379	0.291	0.246		0.326	0.314	0.295		0.19	0.17	0.185		0.368	0.276	0.235		0.323	0.302	0.314		0.182	0.158	0.195
0.022	0.02	0.034		0.041	0.041	0.039		0.013	0.013	0.029		0.021	0.027	0.027		0.051	0.033	0.037		0.014	0.012	0.022		0.255	0.265	0.239		0.283	0.299	0.303		0.249	0.221	0.181		0.234	0.259	0.242		0.302	0.305	0.305		0.2	0.226	0.195
0.011	0.02	0.027		0.06	0.073	0.038		0.018	0.047	0.02		0.01	0.02	0.03		0.053	0.08	0.037		0.021	0.039	0.032		0.262	0.253	0.241		0.316	0.286	0.291		0.119	0.152	0.203		0.269	0.276	0.243		0.31	0.295	0.314		0.096	0.172	0.17
0.028	0.027	0.035		0.037	0.032	0.049		0.237	0.053	0.027		0.027	0.03	0.024		0.034	0.038	0.027		0.179	0.047	0.024		0.229	0.271	0.236		0.295	0.297	0.314		0.168	0.168	0.19		0.227	0.272	0.235		0.366	0.32	0.289		0.171	0.165	0.18
0.013	0.016	0.03		0.069	0.027	0.037		0.019	0.027	0.023		0.021	0.012	0.021		0.076	0.03	0.04		0.023	0.03	0.029		0.249	0.251	0.238		0.406	0.376	0.308		0.177	0.243	0.181		0.257	0.243	0.243		0.518	0.362	0.291		0.185	0.227	0.188
0.078	0.064	0.032		0.021	0.04	0.041		0.058	0.03	0.029		0.076	0.054	0.027		0.019	0.052	0.035		0.056	0.023	0.022		0.26	0.241	0.246		0.286	0.285	0.292		0.181	0.212	0.196		0.238	0.251	0.223		0.29	0.312	0.308		0.176	0.201	0.169
0.025	0.032	0.036		0.046	0.037	0.041		0.078	0.046	0.029		0.022	0.025	0.028		0.041	0.011	0.036		0.084	0.062	0.021		0.264	0.247	0.261		0.253	0.297	0.303		0.179	0.167	0.178		0.254	0.238	0.217		0.266	0.331	0.297		0.188	0.169	0.183
0.042	0.032	0.025		0.068	0.028	0.04		0.053	0.016	0.025		0.04	0.029	0.032		0.068	0.028	0.034		0.056	0.024	0.022		0.317	0.251	0.224		0.297	0.267	0.283		0.19	0.244	0.187		0.255	0.237	0.231		0.284	0.287	0.315		0.186	0.215	0.173
0.026	0.033	0.033		0.114	0.09	0.032		0.031	0.059	0.03		0.025	0.027	0.027		0.104	0.112	0.042		0.042	0.049	0.018		0.25	0.281	0.223		0.253	0.27	0.295		0.199	0.229	0.185		0.241	0.286	0.256		0.263	0.322	0.304		0.178	0.233	0.173
0.018	0.023	0.018		0.009	0.051	0.04		0.061	0.039	0.022		0.025	0.026	0.041		0.018	0.038	0.033		0.061	0.052	0.025		0.269	0.27	0.24		0.303	0.418	0.3		0.18	0.182	0.177		0.281	0.197	0.227		0.264	0.352	0.295		0.176	0.189	0.174
0.012	0.054	0.038		0.116	0.109	0.039		0.034	0.04	0.02		0.009	0.045	0.022		0.12	0.095	0.034		0.033	0.038	0.028		0.159	0.169	0.259		0.442	0.336	0.307		0.168	0.161	0.179		0.186	0.173	0.215		0.327	0.416	0.285		0.13	0.193	0.168
0.076	0.033	0.026		0.018	0.033	0.035		0.031	0.026	0.022		0.087	0.03	0.032		0.025	0.042	0.037		0.035	0.023	0.024		0.25	0.281	0.23		0.317	0.263	0.283		0.16	0.212	0.165		0.232	0.245	0.23		0.319	0.275	0.306		0.153	0.217	0.181
0.04	0.03	0.021		0.095	0.02	0.044		0.027	0.052	0.021		0.055	0.035	0.035		0.105	0.016	0.029		0.057	0.029	0.024		0.236	0.24	0.231		0.261	0.264	0.27		0.17	0.16	0.174		0.234	0.231	0.232		0.271	0.274	0.319		0.173	0.157	0.17
0.015	0.024	0.029		0.042	0.053	0.035		0.025	0.026	0.022		0.014	0.044	0.028		0.045	0.052	0.038		0.038	0.041	0.024		0.225	0.238	0.225		0.331	0.28	0.292		0.159	0.163	0.173		0.234	0.227	0.222		0.326	0.3	0.294		0.165	0.186	0.169
0.022	0.031	0.023		0.052	0.044	0.039		0.021	0.019	0.022		0.022	0.027	0.034		0.048	0.072	0.033		0.021	0.02	0.02		0.254	0.258	0.233		0.286	0.296	0.277		0.168	0.169	0.158		0.252	0.239	0.224		0.292	0.29	0.305		0.156	0.192	0.184
0.018	0.039	0.025		0.034	0.026	0.034		0.06	0.021	0.023		0.021	0.043	0.032		0.037	0.041	0.038		0.076	0.027	0.018		0.223	0.256	0.23		0.331	0.27	0.28		0.151	0.148	0.175		0.216	0.238	0.217		0.312	0.268	0.302		0.146	0.183	0.166
0.021	0.063	0.025		0.073	0.168	0.032		0.106	0.03	0.02		0.018	0.057	0.03		0.055	0.148	0.039		0.12	0.042	0.022		0.218	0.245	0.234		0.61	0.32	0.296		0.164	0.176	0.171		0.218	0.231	0.224		0.498	0.302	0.283		0.169	0.183	0.172
0.04	0.027	0.025		0.058	0.031	0.037		0.048	0.023	0.023		0.034	0.032	0.027		0.068	0.022	0.033		0.053	0.022	0.018		0.261	0.24	0.21		0.3	0.286	0.289		0.157	0.14	0.169		0.22	0.22	0.236		0.302	0.303	0.286		0.161	0.191	0.168
0.024	0.037	0.024		0.059	0.035	0.034		0.046	0.022	0.024		0.029	0.028	0.029		0.056	0.026	0.035		0.041	0.021	0.016		0.211	0.227	0.22		0.254	0.249	0.259		0.14	0.15	0.158		0.209	0.24	0.232		0.461	0.293	0.315		0.141	0.156	0.174
0.011	0.018	0.038		0.014	0.01	0.025		0.052	0.038	0.017		0.017	0.023	0.018		0.012	0.013	0.043		0.047	0.039	0.021		0.246	0.248	0.224		0.35	0.294	0.297		0.256	0.149	0.17		0.223	0.231	0.253		0.379	0.312	0.276		0.271	0.169	0.157
0.054	0.017	0.028		0.075	0.114	0.032		0.055	0.038	0.025		0.059	0.014	0.031		0.084	0.111	0.037		0.073	0.02	0.012		0.325	0.208	0.23		0.279	0.253	0.313		0.155	0.211	0.151		0.379	0.194	0.225		0.326	0.3	0.255		0.185	0.206	0.174
0.024	0.02	0.019		0.128	0.038	0.037		0.062	0.061	0.018		0.019	0.025	0.025		0.125	0.038	0.031		0.052	0.073	0.02		0.224	0.236	0.211		0.263	0.195	0.265		0.161	0.162	0.17		0.202	0.227	0.223		0.254	0.234	0.295		0.2	0.178	0.152
0.083	0.032	0.025		0.065	0.046	0.03		0.019	0.033	0.017		0.088	0.027	0.027		0.039	0.052	0.036		0.018	0.033	0.019		0.219	0.232	0.213		0.259	0.29	0.277		0.131	0.208	0.14		0.22	0.227	0.222		0.247	0.247	0.281		0.146	0.205	0.18
0.022	0.062	0.026		0.046	0.036	0.038		0.103	0.044	0.02		0.024	0.081	0.025		0.062	0.039	0.027		0.108	0.019	0.014		0.215	0.241	0.217		0.342	0.299	0.291		0.152	0.194	0.148		0.246	0.231	0.236		0.369	0.297	0.268		0.154	0.201	0.169
0.049	0.029	0.029		0.025	0.026	0.026		0.023	0.03	0.019		0.052	0.03	0.025		0.03	0.026	0.039		0.025	0.031	0.014		0.219	0.226	0.208		0.277	0.26	0.273		0.128	0.234	0.141		0.229	0.224	0.234		0.292	0.27	0.285		0.157	0.258	0.173
0.01	0.02	0.034		0.066	0.047	0.037		0.014	0.027	0.013		0.011	0.018	0.017		0.043	0.05	0.027		0.012	0.024	0.016		0.245	0.235	0.223		0.282	0.32	0.296		0.162	0.163	0.149		0.227	0.231	0.219		0.288	0.318	0.259		0.177	0.183	0.156
0.052	0.076	0.025		0.073	0.044	0.033		0.042	0.082	0.011		0.081	0.084	0.022		0.059	0.032	0.031		0.031	0.046	0.017		0.236	0.237	0.226		0.3	0.263	0.298		0.153	0.214	0.154		0.214	0.262	0.207		0.322	0.26	0.255		0.149	0.224	0.146
0.022	0.026	0.025		0.01	0.024	0.031		0.009	0.013	0.014		0.02	0.023	0.028		0.015	0.026	0.033		0.011	0.012	0.014		0.192	0.244	0.226		0.272	0.267	0.297		0.133	0.156	0.153		0.189	0.22	0.214		0.309	0.293	0.256		0.135	0.158	0.145
0.085	0.035	0.028		0.025	0.086	0.029		0.009	0.006	0.017		0.061	0.039	0.022		0.027	0.084	0.035		0.007	0.008	0.01		0.211	0.198	0.207		0.271	0.281	0.269		0.135	0.239	0.163		0.223	0.218	0.208		0.283	0.279	0.284		0.122	0.173	0.134
0.036	0.026	0.024		0.038	0.023	0.03		0.012	0.008	0.008		0.029	0.019	0.025		0.026	0.021	0.035		0.014	0.01	0.016		0.171	0.187	0.217		0.284	0.339	0.258		0.171	0.162	0.157		0.177	0.193	0.212		0.275	0.303	0.293		0.151	0.16	0.136
0.037	0.029	0.025		0.052	0.033	0.033		0.02	0.009	0.012		0.037	0.024	0.023		0.041	0.051	0.031		0.017	0.007	0.011		0.264	0.273	0.206		0.298	0.246	0.291		0.131	0.143	0.157		0.213	0.259	0.22		0.272	0.263	0.257		0.134	0.152	0.132
0.028	0.012	0.02		0.019	0.084	0.031		0.023	0.003	0.01		0.04	0.016	0.032		0.017	0.086	0.032		0.013	0.003	0.012		0.26	0.279	0.216		0.216	0.265	0.269		0.142	0.183	0.15		0.306	0.244	0.21		0.235	0.259	0.275		0.325	0.187	0.134
0.027	0.056	0.022		0.027	0.035	0.03		0.018	0.049	0.013		0.035	0.044	0.029		0.024	0.031	0.029		0.025	0.045	0.01		0.193	0.215	0.196		0.289	0.292	0.265		0.149	0.201	0.146		0.189	0.224	0.21		0.324	0.258	0.275		0.161	0.204	0.139
0.014	0.016	0.022		0.082	0.028	0.03		0.015	0.031	0.013		0.017	0.02	0.022		0.091	0.027	0.03		0.026	0.03	0.009		0.17	0.171	0.157		0.194	0.235	0.248		0.136	0.161	0.14		0.168	0.203	0.265		0.2	0.348	0.286		0.143	0.143	0.14
0.043	0.044	0.035		0.08	0.033	0.024		0.024	0.022	0.008		0.06	0.036	0.015		0.067	0.036	0.037		0.013	0.027	0.011		0.216	0.239	0.206		0.31	0.217	0.24		0.14	0.172	0.127		0.214	0.229	0.216		0.332	0.206	0.291		0.136	0.154	0.15
0.033	0.036	0.023		0.032	0.02	0.03		0.021	0.029	0.008		0.026	0.038	0.022		0.029	0.027	0.03		0.016	0.037	0.012		0.229	0.271	0.19		0.234	0.249	0.252		0.132	0.172	0.13		0.235	0.249	0.226		0.253	0.295	0.272		0.14	0.182	0.147
0.058	0.048	0.024		0.005	0.02	0.032		0.015	0.025	0.006		0.069	0.048	0.026		0.009	0.023	0.025		0.011	0.021	0.011		0.195	0.219	0.199		0.324	0.289	0.276		0.17	0.223	0.134		0.19	0.206	0.196		0.391	0.3	0.245		0.143	0.178	0.129
0.031	0.031	0.024		0.036	0.046	0.031		0.015	0.01	0.009		0.037	0.026	0.025		0.026	0.029	0.027		0.029	0.009	0.008		0.205	0.204	0.205		0.257	0.266	0.258		0.174	0.156	0.136		0.199	0.205	0.211		0.266	0.269	0.261		0.173	0.138	0.124
0.022	0.019	0.022		0.045	0.103	0.025		0.148	0.018	0.008		0.019	0.019	0.024		0.051	0.137	0.031		0.134	0.017	0.009		0.181	0.194	0.202		0.257	0.232	0.248		0.105	0.157	0.139		0.191	0.213	0.2		0.264	0.257	0.27		0.122	0.14	0.113
0.019	0.027	0.025		0.009	0.038	0.024						0.018	0.025	0.023		0.007	0.044	0.033						0.196	0.22	0.214		0.22	0.248	0.244						0.231	0.22	0.199		0.237	0.226	0.266
0.029	0.02	0.022		0.028	0.029	0.03						0.036	0.014	0.025		0.038	0.024	0.024						0.193	0.194	0.207		0.225	0.191	0.267						0.188	0.188	0.206		0.237	0.216	0.241
0.023	0.027	0.018		0.023	0.089	0.029						0.021	0.027	0.024		0.021	0.07	0.025						0.195	0.204	0.208		0.246	0.229	0.243						0.211	0.209	0.201		0.258	0.231	0.259
0.019	0.016	0.027		0.021	0.232	0.027						0.019	0.017	0.018		0.029	0.179	0.026						0.329	0.202	0.224		0.213	0.244	0.243						0.29	0.186	0.189		0.288	0.251	0.259
0.026	0.046	0.026		0.04	0.054	0.029						0.028	0.038	0.019		0.059	0.042	0.024						0.202	0.184	0.19		0.231	0.216	0.252						0.215	0.191	0.222		0.281	0.286	0.244
0.032	0.068	0.023		0.093	0.026	0.024						0.031	0.079	0.023		0.078	0.031	0.028						0.207	0.197	0.216		0.193	0.195	0.244						0.237	0.195	0.192		0.196	0.228	0.244
0.031	0.022	0.022		0.044	0.033	0.023						0.036	0.03	0.021		0.027	0.033	0.028						0.17	0.178	0.227		0.117	0.225	0.212						0.174	0.174	0.182		0.111	0.277	0.267
0.017	0.058	0.025		0.046	0.036	0.019						0.014	0.03	0.021		0.038	0.032	0.033						0.209	0.219	0.197		0.284	0.243	0.242						0.208	0.205	0.216		0.286	0.247	0.236
0.032	0.033	0.023		0.035	0.028	0.021						0.026	0.024	0.024		0.034	0.025	0.031						0.15	0.156	0.169		0.228	0.236	0.242						0.17	0.155	0.234		0.23	0.254	0.233
0.018	0.026	0.022		0.014	0.022	0.035						0.025	0.021	0.021		0.024	0.02	0.016						0.21	0.199	0.198		0.252	0.24	0.252						0.19	0.189	0.207		0.307	0.226	0.213
0.08	0.022	0.024		0.041	0.026	0.023						0.086	0.018	0.02		0.043	0.019	0.027						0.204	0.226	0.201		0.274	0.223	0.233						0.211	0.204	0.197		0.255	0.235	0.229
0.018	0.021	0.02		0.044	0.018	0.023						0.027	0.023	0.022		0.041	0.022	0.027						0.174	0.179	0.197		0.237	0.213	0.228						0.177	0.17	0.213		0.231	0.226	0.234
0.023	0.038	0.023		0.029	0.054	0.027						0.019	0.032	0.02		0.019	0.044	0.021						0.201	0.194	0.19		0.24	0.225	0.23						0.206	0.202	0.203		0.341	0.236	0.225
0.025	0.055	0.018		0.027	0.036	0.023						0.026	0.034	0.025		0.024	0.027	0.026						0.238	0.271	0.204		0.234	0.217	0.225						0.212	0.24	0.195		0.263	0.214	0.224
0.022	0.017	0.022		0.014	0.015	0.023						0.022	0.017	0.019		0.019	0.021	0.025						0.204	0.196	0.186		0.174	0.206	0.202						0.186	0.206	0.213		0.193	0.214	0.236
0.109	0.015	0.024		0.069	0.056	0.022						0.091	0.013	0.019		0.061	0.037	0.027						0.193	0.21	0.191		0.183	0.199	0.236						0.206	0.201	0.201		0.177	0.211	0.188
0.03	0.014	0.019		0.022	0.024	0.025						0.032	0.015	0.024		0.016	0.028	0.022						0.214	0.218	0.203		0.152	0.231	0.195						0.234	0.211	0.202		0.204	0.216	0.222
0.035	0.011	0.03		0.073	0.022	0.023						0.05	0.02	0.012		0.07	0.023	0.025						0.235	0.211	0.227		0.267	0.189	0.214						0.258	0.181	0.169		0.379	0.216	0.195
0.014	0.015	0.028		0.03	0.04	0.023						0.009	0.017	0.014		0.028	0.029	0.023						0.2	0.227	0.187		0.146	0.197	0.204						0.179	0.196	0.211		0.151	0.204	0.202
0.007	0.03	0.03		0.024	0.016	0.024						0.012	0.026	0.014		0.023	0.014	0.022						0.187	0.198	0.19		0.203	0.252	0.158						0.177	0.237	0.197		0.27	0.212	0.247
0.021	0.039	0.019		0.027	0.025	0.023						0.019	0.033	0.025		0.028	0.023	0.023						0.198	0.184	0.209		0.223	0.216	0.214						0.208	0.194	0.184		0.243	0.229	0.189
0.021	0.035	0.025		0.032	0.066	0.025						0.02	0.025	0.019		0.023	0.064	0.021						0.182	0.188	0.188		0.174	0.171	0.193						0.176	0.191	0.195		0.152	0.171	0.208
0.008	0.009	0.023		0.024	0.012	0.024						0.012	0.006	0.018		0.031	0.007	0.023						0.218	0.222	0.2		0.168	0.201	0.215						0.23	0.214	0.192		0.164	0.204	0.185
0.013	0.025	0.024		0.089	0.025	0.033						0.009	0.019	0.015		0.101	0.026	0.014						0.192	0.195	0.188		0.23	0.231	0.196						0.193	0.202	0.193		0.338	0.223	0.203
0.009	0.008	0.022		0.057	0.042	0.026						0.009	0.008	0.017		0.066	0.056	0.019						0.22	0.199	0.191		0.255	0.189	0.21						0.228	0.214	0.194		0.2	0.171	0.182
0.014	0.016	0.029		0.029	0.051	0.022						0.014	0.013	0.013		0.044	0.064	0.024						0.185	0.19	0.188		0.194	0.214	0.187						0.206	0.194	0.196		0.19	0.206	0.197
0.058	0.041	0.019		0.027	0.011	0.027						0.058	0.041	0.02		0.02	0.019	0.018						0.206	0.199	0.207		0.168	0.157	0.195						0.232	0.195	0.179		0.154	0.149	0.185
0.031	0.063	0.017		0.023	0.021	0.023						0.028	0.035	0.018		0.025	0.02	0.021						0.207	0.193	0.193		0.143	0.252	0.183						0.221	0.197	0.191		0.139	0.195	0.197
0.04	0.022	0.02		0.024	0.059	0.024						0.038	0.019	0.022		0.02	0.045	0.019						0.222	0.183	0.211		0.177	0.187	0.191						0.169	0.177	0.174		0.171	0.179	0.187
0.016	0.026	0.022		0.022	0.024	0.022						0.024	0.026	0.02		0.023	0.022	0.022						0.19	0.203	0.191		0.145	0.154	0.21						0.195	0.186	0.192		0.145	0.157	0.167
0.016	0.008	0.019		0.013	0.026	0.02						0.017	0.018	0.017		0.012	0.041	0.023						0.173	0.184	0.207		0.222	0.206	0.187						0.169	0.175	0.18		0.219	0.226	0.185
0.009	0.029	0.021		0.006	0.013	0.023						0.01	0.018	0.018		0.007	0.008	0.02						0.219	0.214	0.196		0.13	0.199	0.147						0.21	0.219	0.189		0.122	0.234	0.222
0.023	0.025	0.019		0.026	0.027	0.02						0.024	0.038	0.02		0.035	0.025	0.022						0.197	0.162	0.194		0.155	0.189	0.182						0.204	0.175	0.187		0.211	0.227	0.187
0.024	0.016	0.021		0.024	0.035	0.017						0.025	0.022	0.018		0.023	0.017	0.024						0.193	0.222	0.182		0.199	0.205	0.194						0.194	0.207	0.2		0.22	0.196	0.17
0.03	0.018	0.02		0.039	0.025	0.021						0.026	0.015	0.018		0.033	0.024	0.022						0.228	0.185	0.192		0.196	0.163	0.176						0.209	0.198	0.181		0.196	0.19	0.187
0.043	0.008	0.023		0.018	0.014	0.028						0.034	0.01	0.016		0.017	0.011	0.014						0.197	0.199	0.187		0.282	0.167	0.187						0.196	0.19	0.192		0.215	0.164	0.177
0.013	0.014	0.021		0.018	0.033	0.018						0.009	0.015	0.018		0.021	0.032	0.023						0.335	0.283	0.196		0.166	0.177	0.175						0.286	0.299	0.169		0.158	0.189	0.184
0.007	0.012	0.017		0.024	0.022	0.021						0.01	0.012	0.016		0.029	0.02	0.019						0.173	0.19	0.181		0.149	0.145	0.184						0.171	0.172	0.196		0.145	0.16	0.175
0.014	0.019	0.026		0.024	0.024	0.021						0.019	0.018	0.013		0.023	0.019	0.019						0.181	0.183	0.192		0.202	0.179	0.181						0.178	0.178	0.179		0.218	0.182	0.173
0.012	0.016	0.015		0.033	0.028	0.023						0.013	0.015	0.021		0.04	0.027	0.018						0.189	0.212	0.177		0.259	0.185	0.18						0.189	0.209	0.195		0.253	0.175	0.165
0.012	0.006	0.025		0.027	0.053	0.018						0.012	0.005	0.011		0.028	0.043	0.022						0.19	0.173	0.181		0.208	0.173	0.17						0.188	0.181	0.188		0.26	0.172	0.167
0.015	0.023	0.019		0.019	0.023	0.022						0.006	0.017	0.019		0.018	0.014	0.016						0.236	0.183	0.183		0.16	0.133	0.159						0.199	0.181	0.184		0.152	0.179	0.179
0.022	0.024	0.015		0.041	0.031	0.023						0.017	0.022	0.017		0.038	0.025	0.015						0.176	0.164	0.186		0.198	0.179	0.168						0.182	0.19	0.182		0.225	0.176	0.167
0.012	0.028	0.017		0.012	0.064	0.02						0.018	0.034	0.019		0.017	0.065	0.018						0.186	0.181	0.181		0.166	0.223	0.155						0.192	0.192	0.183		0.151	0.149	0.179
0.029	0.021	0.018		0.035	0.027	0.018						0.029	0.019	0.02		0.033	0.029	0.018						0.198	0.187	0.183		0.148	0.173	0.166						0.197	0.187	0.181		0.144	0.17	0.168
0.061	0.015	0.019		0.048	0.032	0.021						0.053	0.017	0.016		0.042	0.015	0.015						0.186	0.184	0.17		0.16	0.168	0.161						0.18	0.194	0.183		0.158	0.198	0.174
0.049	0.067	0.022		0.02	0.014	0.019						0.073	0.054	0.015		0.019	0.018	0.018						0.216	0.175	0.174		0.172	0.151	0.196						0.18	0.168	0.191		0.162	0.14	0.136
0.044	0.011	0.019		0.021	0.011	0.017						0.035	0.011	0.017		0.026	0.011	0.018						0.181	0.181	0.185		0.168	0.159	0.164						0.177	0.176	0.175		0.171	0.161	0.165
0.014	0.019	0.016		0.021	0.024	0.017						0.015	0.01	0.016		0.015	0.031	0.017						0.162	0.185	0.17		0.192	0.155	0.163						0.194	0.228	0.189		0.182	0.159	0.164
0.013	0.015	0.016		0.01	0.016	0.02						0.022	0.009	0.021		0.016	0.014	0.011						0.183	0.201	0.183		0.213	0.167	0.167						0.163	0.166	0.169		0.201	0.157	0.154
0.052	0.023	0.016		0.025	0.036	0.017						0.051	0.025	0.016		0.025	0.026	0.014						0.147	0.159	0.155		0.129	0.134	0.161						0.153	0.176	0.189		0.122	0.142	0.159
0.01	0.022	0.014		0.037	0.026	0.016						0.016	0.016	0.017		0.026	0.017	0.017						0.183	0.176	0.181		0.167	0.153	0.146						0.185	0.175	0.175		0.162	0.156	0.172
0.007	0.028	0.017		0.094	0.023	0.015						0.009	0.03	0.016		0.064	0.019	0.015						0.251	0.209	0.174		0.123	0.142	0.167						0.175	0.172	0.176		0.124	0.132	0.144
0.047	0.021	0.014		0.036	0.016	0.014						0.039	0.018	0.017		0.041	0.013	0.014						0.183	0.165	0.181		0.154	0.135	0.161						0.203	0.166	0.169		0.134	0.134	0.145
0.02	0.011	0.016		0.025	0.059	0.016						0.015	0.019	0.014		0.016	0.068	0.013						0.192	0.168	0.17		0.122	0.105	0.149						0.187	0.195	0.166		0.112	0.108	0.155
0.029	0.019	0.016		0.022	0.029	0.016						0.041	0.019	0.014		0.024	0.015	0.012						0.184	0.195	0.172		0.136	0.128	0.147						0.171	0.164	0.175		0.133	0.142	0.151
0.014	0.023	0.012		0.018	0.016	0.013						0.016	0.018	0.015		0.02	0.015	0.013						0.156	0.162	0.18		0.158	0.154	0.17						0.151	0.152	0.17		0.154	0.148	0.128
0.028	0.015	0.015		0.052	0.015	0.011						0.024	0.026	0.013		0.044	0.015	0.013						0.385	0.204	0.188		0.2	0.135	0.146						0.333	0.233	0.164		0.304	0.134	0.147
0.008	0.015	0.015		0.046	0.024	0.013						0.009	0.013	0.015		0.036	0.024	0.011						0.17	0.187	0.159		0.125	0.132	0.155						0.181	0.184	0.178		0.123	0.139	0.138
0.008	0.012	0.015		0.018	0.012	0.01						0.01	0.012	0.016		0.02	0.015	0.013						0.168	0.161	0.174		0.194	0.121	0.147						0.174	0.171	0.161		0.172	0.13	0.143
0.008	0.009	0.013		0.015	0.015	0.01						0.019	0.011	0.016		0.014	0.018	0.011						0.158	0.185	0.162		0.129	0.111	0.15						0.176	0.158	0.179		0.119	0.117	0.14
0.027	0.011	0.021		0.004	0.013	0.007						0.027	0.011	0.009		0.006	0.015	0.015						0.177	0.165	0.171		0.176	0.129	0.143						0.178	0.169	0.167		0.166	0.106	0.143
0.031	0.032	0.015		0.023	0.021	0.012						0.03	0.02	0.014		0.019	0.022	0.01						0.181	0.174	0.165		0.156	0.143	0.146						0.187	0.184	0.179		0.158	0.141	0.137
0.01	0.019	0.011		0.023	0.042	0.011						0.009	0.012	0.017		0.034	0.011	0.012						0.195	0.165	0.161		0.14	0.144	0.137						0.221	0.164	0.17		0.137	0.131	0.134
0.009	0.023	0.016		0.009	0.006	0.01						0.013	0.023	0.012		0.009	0.009	0.011						0.16	0.185	0.155		0.177	0.12	0.135						0.162	0.176	0.171		0.163	0.126	0.132
0.011	0.031	0.011		0.016	0.01	0.012						0.01	0.022	0.017		0.018	0.01	0.008						0.173	0.178	0.166		0.212	0.138	0.137						0.165	0.172	0.171		0.21	0.128	0.128
0.044	0.013	0.015		0.007	0.008	0.011						0.036	0.013	0.012		0.011	0.004	0.009						0.166	0.169	0.16		0.211	0.143	0.148						0.167	0.168	0.179		0.257	0.097	0.116
0.011	0.004	0.02		0.008	0.008	0.014						0.008	0.009	0.009		0.009	0.014	0.005						0.162	0.152	0.176		0.132	0.181	0.14						0.165	0.169	0.159		0.116	0.142	0.122
0.022	0.005	0.007		0.02	0.032	0.011						0.023	0.005	0.022		0.02	0.041	0.006						0.167	0.173	0.167		0.142	0.132	0.13						0.17	0.169	0.161		0.147	0.134	0.129
0.012	0.011	0.015		0.005	0.008	0.01						0.007	0.007	0.015		0.003	0.008	0.006						0.196	0.176	0.163		0.184	0.119	0.122						0.172	0.165	0.167		0.145	0.118	0.128
0.037	0.013	0.011		0.019	0.015	0.007						0.043	0.014	0.016		0.022	0.009	0.009						0.163	0.163	0.152		0.137	0.122	0.131						0.157	0.156	0.161		0.138	0.12	0.119
0.02	0.022	0.016		0.033	0.02	0.008						0.029	0.016	0.008		0.025	0.007	0.007						0.193	0.175	0.18		0.114	0.1	0.135						0.171	0.154	0.144		0.089	0.105	0.11
0.005	0.003	0.014		0.013	0.007	0.01						0.006	0.004	0.01		0.029	0.007	0.007						0.131	0.124	0.166		0.197	0.109	0.127						0.135	0.135	0.156		0.176	0.099	0.114
0.024	0.016	0.013		0.015	0.021	0.007						0.016	0.032	0.01		0.027	0.018	0.007						0.152	0.153	0.16		0.089	0.102	0.127						0.159	0.161	0.163		0.083	0.113	0.114
0.054	0.009	0.012		0.006	0.008	0.008						0.095	0.008	0.012		0.007	0.009	0.007						0.161	0.178	0.165		0.153	0.116	0.119						0.15	0.167	0.159		0.144	0.112	0.109
0.009	0.013	0.012		0.026	0.015	0.006						0.009	0.012	0.012		0.036	0.008	0.008						0.158	0.162	0.157		0.181	0.105	0.113						0.16	0.16	0.157		0.17	0.101	0.11
0.049	0.017	0.011		0.013	0.005	0.005						0.069	0.02	0.013		0.021	0.007	0.008						0.165	0.192	0.161		0.117	0.128	0.112						0.148	0.154	0.161		0.113	0.12	0.113
0.009	0.026	0.012		0.015	0.024	0.005						0.013	0.027	0.012		0.009	0.009	0.008						0.159	0.158	0.15		0.125	0.099	0.121						0.155	0.167	0.157		0.115	0.096	0.098
0.007	0.026	0.013		0.012	0.033	0.007						0.012	0.022	0.01		0.019	0.025	0.005						0.158	0.187	0.169		0.328	0.104	0.111						0.161	0.202	0.141		0.371	0.112	0.103
0.003	0.006	0.016		0.007	0.009	0.005						0.004	0.006	0.006		0.007	0.01	0.004						0.162	0.164	0.153		0.153	0.099	0.108						0.162	0.157	0.16		0.158	0.09	0.104
0.011	0.017	0.008		0.02	0.008	0.004						0.009	0.012	0.013		0.033	0.008	0.004						0.155	0.149	0.15		0.167	0.122	0.105						0.152	0.155	0.156		0.182	0.1	0.1
0.027	0.012	0.015		0.003	0.006	0.001						0.02	0.009	0.006		0.003	0.014	0.003						0.159	0.16	0.156		0.087	0.08	0.099						0.161	0.15	0.152		0.079	0.079	0.09
0.013	0.045	0.011										0.015	0.028	0.009										0.14	0.161	0.144										0.152	0.164	0.152
0.021	0.022	0.011										0.011	0.014	0.008										0.192	0.164	0.156										0.167	0.145	0.152
0.007	0.006	0.005										0.004	0.007	0.016										0.161	0.156	0.147										0.162	0.164	0.152
0.006	0.007	0.008										0.008	0.009	0.013										0.153	0.15	0.145										0.153	0.153	0.149
0.003	0.024	0.009										0.003	0.011	0.012										0.154	0.154	0.145										0.153	0.135	0.158
0.026	0.015	0.009										0.028	0.007	0.011										0.137	0.128	0.158										0.143	0.125	0.139
0.024	0.022	0.006										0.025	0.011	0.011										0.128	0.128	0.142										0.126	0.132	0.148
0.003	0.005	0.009										0.002	0.008	0.009										0.131	0.157	0.144										0.125	0.134	0.131
0.031	0.004	0.005										0.058	0.006	0.01										0.143	0.117	0.142										0.145	0.142	0.132
0.009	0.017	0.007										0.004	0.027	0.009										0.13	0.176	0.134										0.166	0.147	0.136
0.006	0.008	0.007										0.007	0.008	0.006										0.112	0.123	0.126										0.126	0.125	0.132
0.007	0.03	0.004										0.008	0.021	0.01										0.123	0.131	0.134										0.127	0.124	0.137
0.01	0.01	0.012										0.016	0.016	0.003										0.124	0.138	0.134										0.12	0.128	0.136
0.009	0.025	0.008										0.017	0.018	0.006										0.128	0.127	0.131										0.131	0.132	0.133
0.014	0.006	0.005										0.006	0.005	0.006										0.169	0.113	0.132										0.206	0.145	0.126
0.011	0.018	0.006										0.011	0.015	0.006										0.121	0.138	0.128										0.128	0.124	0.124
0.019	0.004	0.005										0.014	0.007	0.007										0.114	0.123	0.122										0.113	0.118	0.128
0.034	0.008	0.005										0.038	0.011	0.007										0.132	0.108	0.124										0.131	0.104	0.125
0.002	0.015	0.005										0.005	0.009	0.005										0.133	0.132	0.124										0.156	0.135	0.122
0.011	0.004	0.003										0.017	0.005	0.004										0.109	0.117	0.108										0.113	0.116	0.119
0.004	0.004	0.006										0.011	0.006	0.003										0.142	0.127	0.118										0.145	0.122	0.11
0.004	0.002	0.003										0.003	0.003	0.003										0.125	0.087	0.117										0.116	0.088	0.112
0.011	0.006	0.002										0.008	0.005	0.004										0.161	0.127	0.107										0.187	0.136	0.116

## Sheet: Fig.S5
S5a							S5b							S5c
Day*Context (Group ID)	Trial	Position	PC1 (X)	PC2	PC3 (Y)		Day*Context (Group ID)	Trial	Time bin	PC1 (X)	F2	PC3 (Y)		Animal ID	Corridor	Corridor-shuffled		ITI	ITI-shuffled
D1*C1	1	1	-2.5921	2.55068	-2.33775		D1*C1	1	1	4.59824	-1.05982	0.27296		13118	86.7857	56.8367		70.8629	63.357
D1*C1	1	2	-15.5257	-0.934682	0.372016		D1*C1	1	2	-1.78273	-0.953905	-0.954393		13696	86.6768	57.1935		68.1442	58.9243
D1*C1	1	3	10.1916	5.51583	-2.89725		D1*C1	1	3	4.5385	-3.06038	-2.14618		13775	88.1966	51.8237		81.2057	61.1702
D1*C1	1	4	-3.37046	1.79126	-2.01023		D1*C1	1	4	4.7683	-1.32185	0.186031		13776	73.2523	56.231		69.0307	58.9243
D1*C1	1	5	2.43923	2.76421	-2.35842		D1*C1	1	5	-3.66885	-0.744608	0.100377
D1*C1	1	6	-0.442138	2.07213	-1.8137		D1*C1	1	6	2.01462	-0.458763	-2.0017
D1*C1	1	7	-8.34308	1.0605	-1.06131		D1*C1	1	7	2.12128	-0.446174	-2.88214
D1*C1	1	8	-3.79682	2.01771	-2.20215		D1*C1	1	8	-2.61751	-0.676911	-0.437701
D1*C1	1	9	8.15592	4.91024	-3.14503		D1*C1	1	9	0.499868	-0.734223	-0.384243
D1*C1	1	10	-2.1364	1.91529	-2.22892		D1*C1	1	10	0.133368	-1.86882	0.141323
D1*C1	1	11	1.92264	3.24813	-2.81951		D1*C1	1	11	-4.05202	-0.248392	0.434481
D1*C1	1	12	13.0833	6.25247	-3.71137		D1*C1	1	12	-4.38941	-0.0984671	-0.119896
D1*C1	1	13	0.0399181	2.73793	-2.69709		D1*C1	1	13	8.23731	-3.27598	-2.75507
D1*C1	1	14	-5.02536	2.17572	-1.74046		D1*C1	1	14	4.08184	-2.70448	-0.339084
D1*C1	1	15	-2.67891	2.74965	-2.4022		D1*C1	1	15	-3.71176	-0.632477	0.464608
D1*C1	1	16	-5.63525	1.45115	-1.83267		D1*C1	2	1	-3.23805	-0.291561	-0.35237
D1*C1	1	17	-3.5904	2.37769	-2.1425		D1*C1	2	2	-4.38941	-0.0984671	-0.119896
D1*C1	1	18	1.80461	3.34827	-2.80505		D1*C1	2	3	7.66559	-3.55989	-4.1946
D1*C1	2	1	-3.71523	2.05821	-2.30086		D1*C1	2	4	1.23055	-0.76004	-0.545914
D1*C1	2	2	0.453272	3.44845	-1.08432		D1*C1	2	5	-1.32137	-0.912342	0.40597
D1*C1	2	3	3.67574	2.85547	-2.61052		D1*C1	2	6	-0.846052	-0.976982	-1.07496
D1*C1	2	4	0.666695	2.20954	-2.70007		D1*C1	2	7	-0.53951	-2.15889	0.350869
D1*C1	2	5	-3.25442	0.981173	-1.66842		D1*C1	2	8	-3.58526	-0.167569	-0.640416
D1*C1	2	6	-3.24442	1.90993	-2.21996		D1*C1	2	9	-0.704172	-1.12143	-0.45073
D1*C1	2	7	-4.14978	2.09245	-2.34236		D1*C1	2	10	-3.25076	-0.687611	0.046708
D1*C1	2	8	-1.96518	2.86574	-2.52472		D1*C1	2	11	-3.11217	0.176278	1.10519
D1*C1	2	9	3.55893	3.14699	-2.93412		D1*C1	2	12	-3.74965	-0.376363	0.579266
D1*C1	2	10	-3.87686	1.53313	-2.44319		D1*C1	2	13	1.52094	-0.566827	-1.64278
D1*C1	2	11	-3.97796	1.46409	-2.45846		D1*C1	2	14	6.8548	-2.38116	-0.341541
D1*C1	2	12	4.29925	3.71253	-3.01607		D1*C1	2	15	5.98961	-2.56789	-1.92209
D1*C1	2	13	-3.11974	1.89403	-2.61784		D1*C1	3	1	7.94497	-1.3756	-0.89604
D1*C1	2	14	-3.04315	2.08581	-2.56028		D1*C1	3	2	9.12382	-1.63217	-2.89071
D1*C1	2	15	1.34292	3.56668	-2.80187		D1*C1	3	3	-0.0163416	-2.39914	-0.432269
D1*C1	2	16	5.57375	4.20169	-2.97863		D1*C1	3	4	-2.73105	-0.901656	-0.229824
D1*C1	2	17	-2.45266	1.68378	-2.30143		D1*C1	3	5	-2.67224	0.17252	-0.162552
D1*C1	2	18	-1.55924	2.40361	-2.49505		D1*C1	3	6	2.63856	-2.78176	-0.764109
D1*C1	3	1	1.07	3.71426	-2.58443		D1*C1	3	7	2.77616	-1.36854	-1.19948
D1*C1	3	2	-2.52026	3.05741	-1.8932		D1*C1	3	8	-1.72237	-0.312838	0.192033
D1*C1	3	3	-1.37544	1.69538	-1.72684		D1*C1	3	9	-0.417754	-1.42016	-0.605619
D1*C1	3	4	-3.29191	1.76249	-2.14409		D1*C1	3	10	0.143409	-1.54611	-0.481789
D1*C1	3	5	11.1753	5.52924	-3.33809		D1*C1	3	11	-2.87719	-1.34489	-0.232628
D1*C1	3	6	-4.60159	1.69096	-2.25114		D1*C1	3	12	-0.562126	-1.60395	-0.273892
D1*C1	3	7	12.7414	5.83506	-3.86916		D1*C1	3	13	-1.7212	-0.841215	-0.467342
D1*C1	3	8	1.99199	3.32916	-2.94921		D1*C1	3	14	-4.26069	0.127284	-0.647974
D1*C1	3	9	-0.987693	2.47364	-2.44415		D1*C1	3	15	-4.00196	0.315631	-0.185251
D1*C1	3	10	-4.44415	1.83639	-2.18442		D1*C1	4	1	8.58754	-3.43563	-1.00615
D1*C1	3	11	-4.70195	1.72054	-1.87722		D1*C1	4	2	10.8459	-3.9013	-4.12501
D1*C1	3	12	-7.60827	0.576808	-1.37075		D1*C1	4	3	-2.44879	-0.171231	-0.445906
D1*C1	3	13	-3.07579	2.06869	-2.28033		D1*C1	4	4	-3.36011	-0.631129	0.310313
D1*C1	3	14	-3.04624	2.49886	-2.50113		D1*C1	4	5	4.76016	-2.60341	-1.934
D1*C1	3	15	-0.209517	3.26474	-2.6242		D1*C1	4	6	3.04302	-1.26552	-2.27373
D1*C1	3	16	-2.18917	2.48124	-2.19358		D1*C1	4	7	-2.35129	-1.4621	-1.24486
D1*C1	3	17	-4.07639	1.93186	-2.18421		D1*C1	4	8	-0.412598	-0.998988	0.529795
D1*C1	3	18	1.17171	3.07592	-2.8686		D1*C1	4	9	-1.61357	-0.0438224	-0.574906
D1*C1	4	1	-4.04293	2.24733	-2.13899		D1*C1	4	10	-1.90909	-0.734919	0.641114
D1*C1	4	2	4.69229	4.81941	-1.70002		D1*C1	4	11	8.30119	-2.9073	-2.43203
D1*C1	4	3	7.43054	4.67717	-3.13126		D1*C1	4	12	-0.652184	-0.413532	0.899147
D1*C1	4	4	-1.3578	2.61855	-2.69375		D1*C1	4	13	1.00759	-1.57271	-0.245831
D1*C1	4	5	-2.30178	2.2714	-2.35892		D1*C1	4	14	-0.0412211	-2.21479	0.189761
D1*C1	4	6	-7.775	-0.0145677	-1.78553		D1*C1	4	15	-3.10225	-0.607484	0.237883
D1*C1	4	7	-3.33821	1.87861	-2.7433		D1*C1	5	1	7.06411	-0.764903	-1.57496
D1*C1	4	8	-5.6059	1.44817	-2.12061		D1*C1	5	2	-3.15739	-0.903869	-0.0576344
D1*C1	4	9	-4.17284	1.79717	-2.34496		D1*C1	5	3	2.12744	-3.60756	0.628546
D1*C1	4	10	-2.6953	2.04129	-2.39326		D1*C1	5	4	-1.93875	-1.12766	0.59521
D1*C1	4	11	0.369517	3.27511	-2.90703		D1*C1	5	5	5.61577	-1.63173	0.344264
D1*C1	4	12	-2.47345	2.13522	-2.6954		D1*C1	5	6	-1.77787	-1.23676	0.2581
D1*C1	4	13	2.06741	3.01839	-2.82273		D1*C1	5	7	0.659756	-1.19231	1.24896
D1*C1	4	14	-2.74612	2.23341	-2.50315		D1*C1	5	8	6.79468	-2.75301	-2.77536
D1*C1	4	15	-5.78102	2.10394	-2.25377		D1*C1	5	9	-3.29951	-1.14289	0.355945
D1*C1	4	16	-5.71223	1.40313	-2.52487		D1*C1	5	10	-3.52153	-0.497519	-0.381452
D1*C1	4	17	-2.87546	1.73026	-2.57129		D1*C1	5	11	0.932882	-0.92535	-0.988494
D1*C1	4	18	1.86543	3.24718	-3.13049		D1*C1	5	12	5.2798	-1.22941	0.0941479
D1*C1	5	1	-3.70584	2.14658	-2.11529		D1*C1	5	13	0.133286	-2.26471	0.850293
D1*C1	5	2	-1.06262	2.79087	-2.30348		D1*C1	5	14	-2.47044	-0.742208	-0.645748
D1*C1	5	3	4.29089	3.97427	-2.70551		D1*C1	5	15	-2.417	0.257993	-0.75004
D1*C1	5	4	0.710832	2.98857	-2.71414		D1*C1	6	1	-1.23568	-1.30142	0.616357
D1*C1	5	5	-2.78065	1.64512	-2.41944		D1*C1	6	2	7.24078	-2.06404	-0.888848
D1*C1	5	6	-6.76852	1.21579	-1.98157		D1*C1	6	3	3.19591	-1.85323	-1.07777
D1*C1	5	7	-3.79834	2.38668	-2.24299		D1*C1	6	4	2.06184	-2.25639	-0.728698
D1*C1	5	8	-1.41505	2.67984	-2.80606		D1*C1	6	5	0.870839	-0.0930073	-0.141426
D1*C1	5	9	-5.46201	1.47976	-1.65275		D1*C1	6	6	-2.82067	-0.939946	-0.614883
D1*C1	5	10	-1.68401	2.34299	-2.4375		D1*C1	6	7	3.99558	-2.35395	-0.984319
D1*C1	5	11	-3.23033	1.98795	-2.0603		D1*C1	6	8	-3.90518	0.0514724	0.585984
D1*C1	5	12	-9.95808	0.525262	-1.93202		D1*C1	6	9	2.66674	-1.773	-2.34887
D1*C1	5	13	-2.86559	1.90073	-2.41271		D1*C1	6	10	-0.742349	-0.878609	-0.623516
D1*C1	5	14	-4.86906	2.09582	-2.17979		D1*C1	6	11	1.43384	-0.65522	-2.06805
D1*C1	5	15	-6.28183	1.64176	-2.49431		D1*C1	6	12	2.42337	0.0848793	-0.0805673
D1*C1	5	16	-2.59815	2.01051	-2.61042		D1*C1	6	13	7.8811	-2.44771	1.62567
D1*C1	5	17	-9.4208	0.270978	-2.04635		D1*C1	6	14	3.01462	-4.33355	2.14223
D1*C1	5	18	-6.1835	1.18551	-2.10118		D1*C1	6	15	10.4811	-3.54221	-2.44387
D1*C1	6	1	-3.23982	2.50191	-1.94896		D1*C1	7	1	-2.19603	0.272342	-0.355769
D1*C1	6	2	-8.8107	1.0675	-1.40084		D1*C1	7	2	3.13478	-3.13715	-0.954978
D1*C1	6	3	2.1126	3.23826	-3.00861		D1*C1	7	3	10.8946	-3.28969	-2.79122
D1*C1	6	4	-2.30436	2.09446	-2.33034		D1*C1	7	4	3.73453	-3.29711	-1.53444
D1*C1	6	5	-4.21256	1.33199	-2.2482		D1*C1	7	5	-2.7353	-0.526195	1.15729
D1*C1	6	6	-5.24478	1.42029	-2.25477		D1*C1	7	6	0.23125	-1.78022	-0.066746
D1*C1	6	7	-7.32459	0.927641	-1.87061		D1*C1	7	7	-0.231568	-0.770144	0.412669
D1*C1	6	8	-6.01141	1.72268	-2.4601		D1*C1	7	8	-3.30371	-0.418083	-0.36542
D1*C1	6	9	-2.80623	1.74485	-2.5819		D1*C1	7	9	-1.43663	-1.14641	-0.648334
D1*C1	6	10	-2.99608	2.11428	-2.37022		D1*C1	7	10	4.95008	-3.1235	-1.20944
D1*C1	6	11	-3.89191	1.37938	-2.07646		D1*C1	7	11	-3.20918	-1.10228	0.623994
D1*C1	6	12	5.7263	4.34011	-2.89255		D1*C1	7	12	5.79336	-3.90881	2.33506
D1*C1	6	13	4.93854	3.19058	-2.87225		D1*C1	7	13	-0.835356	-0.705	-1.17187
D1*C1	6	14	2.91413	3.93458	-3.07228		D1*C1	7	14	4.56155	-2.16585	0.461217
D1*C1	6	15	-4.98371	2.41786	-2.36022		D1*C1	7	15	4.00531	-1.85045	-0.0375734
D1*C1	6	16	-4.71405	2.05492	-2.04091		D1*C1	8	1	3.03997	0.996387	-1.84999
D1*C1	6	17	5.51599	4.46979	-2.97246		D1*C1	8	2	4.11875	-1.3729	-1.97928
D1*C1	6	18	-3.25938	1.86515	-2.38069		D1*C1	8	3	-2.66023	-0.177351	-0.328413
D1*C1	7	1	-4.42623	2.11229	-2.25047		D1*C1	8	4	-2.5906	-1.30479	0.194291
D1*C1	7	2	28.9083	10.2213	-5.05626		D1*C1	8	5	-3.37272	-0.596806	0.409722
D1*C1	7	3	9.05855	4.66785	-3.57346		D1*C1	8	6	2.43472	-2.6761	-1.71439
D1*C1	7	4	6.01068	3.84458	-2.98473		D1*C1	8	7	-3.62393	-0.67065	0.107791
D1*C1	7	5	14.3203	5.62084	-4.02772		D1*C1	8	8	-4.26012	-0.226039	-0.11295
D1*C1	7	6	7.78566	2.9935	-3.15162		D1*C1	8	9	9.45881	-1.70933	-1.77725
D1*C1	7	7	-7.12496	0.510055	-2.11688		D1*C1	8	10	0.0274676	-0.948216	0.291726
D1*C1	7	8	-2.85036	2.57151	-3.24911		D1*C1	8	11	-3.15245	-0.491825	-0.97365
D1*C1	7	9	5.1017	3.72476	-3.15705		D1*C1	8	12	-1.32572	-1.22734	-1.12633
D1*C1	7	10	-3.55645	2.33402	-2.6408		D1*C1	8	13	4.41369	-2.23617	-1.51437
D1*C1	7	11	-5.71186	1.04846	-2.62072		D1*C1	8	14	3.3222	-2.11378	-1.2815
D1*C1	7	12	3.26841	3.67728	-3.00262		D1*C1	8	15	3.0072	-0.32631	-0.929094
D1*C1	7	13	-4.97993	1.37219	-2.18176		D1*C1	9	1	-1.77417	-0.082084	0.00255728
D1*C1	7	14	-3.08702	1.13504	-2.40166		D1*C1	9	2	6.12972	-2.17347	-2.79322
D1*C1	7	15	-7.78007	0.922247	-2.11321		D1*C1	9	3	-4.1416	-0.160681	-0.491925
D1*C1	7	16	-7.22423	0.98004	-1.79685		D1*C1	9	4	-4.03206	-0.51231	-0.253298
D1*C1	7	17	0.542108	2.96134	-2.89196		D1*C1	9	5	-3.26338	-1.12093	0.875802
D1*C1	7	18	-1.68037	2.24501	-2.83846		D1*C1	9	6	-4.06863	-0.259419	0.726527
D1*C1	8	1	-8.52547	0.84942	-2.12016		D1*C1	9	7	-4.41645	-0.00945031	0.0280363
D1*C1	8	2	2.71149	3.6697	-1.7742		D1*C1	9	8	-3.52138	-1.27624	-0.341183
D1*C1	8	3	-1.88467	1.98074	-1.73814		D1*C1	9	9	6.21718	-0.150348	-1.20296
D1*C1	8	4	-6.81154	0.570262	-2.46161		D1*C1	9	10	-1.25212	-1.56709	-0.4079
D1*C1	8	5	0.467508	2.35668	-2.92663		D1*C1	9	11	1.51994	-1.1872	-1.50389
D1*C1	8	6	-5.98894	1.51535	-2.36382		D1*C1	9	12	5.44356	-0.17383	-2.49278
D1*C1	8	7	-7.18936	1.35751	-2.61327		D1*C1	9	13	1.9401	-1.97825	0.5941
D1*C1	8	8	-3.41046	2.33126	-2.4833		D1*C1	9	14	-1.43907	-2.00106	-0.0156024
D1*C1	8	9	-10.1654	0.272021	-1.75537		D1*C1	9	15	-1.7193	-2.67834	-1.34022
D1*C1	8	10	-7.66542	0.571044	-2.05345		D1*C1	10	1	-2.94788	-0.826525	-1.19539
D1*C1	8	11	-8.04533	0.656514	-2.227		D1*C1	10	2	2.75184	-1.96026	-1.7324
D1*C1	8	12	-8.75069	0.00886684	-1.73875		D1*C1	10	3	-2.80601	0.0307166	0.549849
D1*C1	8	13	-7.40007	0.606381	-2.09511		D1*C1	10	4	0.0369012	-1.02531	-0.591953
D1*C1	8	14	-3.60676	2.07713	-2.45141		D1*C1	10	5	-3.28013	-0.256539	-0.263669
D1*C1	8	15	-7.80162	0.915232	-2.24286		D1*C1	10	6	-3.74462	-0.88757	0.338175
D1*C1	8	16	-1.81302	1.9838	-2.85462		D1*C1	10	7	6.61933	-2.31201	1.56834
D1*C1	8	17	-5.4639	1.429	-2.38586		D1*C1	10	8	-3.89006	-0.480955	-0.0708221
D1*C1	8	18	-2.19951	2.23874	-2.55757		D1*C1	10	9	1.96707	-1.94482	-0.716615
D1*C1	9	1	-7.61941	1.38089	-1.80379		D1*C1	10	10	-3.19377	-1.7203	0.454923
D1*C1	9	2	-7.12881	1.57234	-1.38954		D1*C1	10	11	12.4173	-2.44465	0.112708
D1*C1	9	3	-3.9948	1.85689	-2.30436		D1*C1	10	12	-0.441155	-3.99857	0.64384
D1*C1	9	4	-6.14629	1.29885	-2.36116		D1*C1	10	13	-2.25924	-1.46661	0.177365
D1*C1	9	5	-7.06181	-0.67469	-1.14061		D1*C1	10	14	-0.822324	-1.56535	-0.459696
D1*C1	9	6	-4.86183	1.18745	-2.28872		D1*C1	10	15	2.74832	-1.40462	-0.47062
D1*C1	9	7	-9.01535	0.406434	-2.16912		D1*C1	11	1	-1.56366	0.419218	0.632496
D1*C1	9	8	-5.49888	1.81862	-2.56023		D1*C1	11	2	9.85881	-4.49078	0.570496
D1*C1	9	9	-6.53034	1.01449	-2.6978		D1*C1	11	3	2.14298	-1.63147	0.861537
D1*C1	9	10	-5.01344	1.40034	-2.36268		D1*C1	11	4	-0.791678	-1.57395	-1.04486
D1*C1	9	11	-5.59996	1.75625	-2.51479		D1*C1	11	5	8.8611	-2.67609	-1.62448
D1*C1	9	12	9.89356	5.55181	-3.66854		D1*C1	11	6	-2.63452	-1.23708	-0.0376239
D1*C1	9	13	-8.25174	0.968	-2.24824		D1*C1	11	7	1.73597	-1.64397	-1.88474
D1*C1	9	14	-8.99172	0.544209	-2.20795		D1*C1	11	8	-1.69672	-1.53808	-0.841248
D1*C1	9	15	-8.31733	1.36029	-2.22322		D1*C1	11	9	2.41783	-1.0424	0.561731
D1*C1	9	16	-6.83404	1.50789	-2.47404		D1*C1	11	10	6.93935	-4.04972	0.108549
D1*C1	9	17	0.178349	2.82008	-3.10659		D1*C1	11	11	5.60262	-1.47046	-0.328617
D1*C1	9	18	6.38038	4.35276	-3.54801		D1*C1	11	12	-3.03579	-0.803727	0.0806547
D1*C1	10	1	-6.87288	1.37311	-2.31215		D1*C1	11	13	-2.37982	-0.668669	0.356091
D1*C1	10	2	-8.30057	0.662779	-1.54806		D1*C1	11	14	8.08976	-1.25618	-1.85718
D1*C1	10	3	-9.05585	0.473775	-1.73853		D1*C1	11	15	-0.385533	-1.77011	-0.600941
D1*C1	10	4	-2.99206	2.05669	-2.5256		D1*C1	12	1	5.98146	-0.691725	-2.21919
D1*C1	10	5	-3.3416	1.71784	-2.71371		D1*C1	12	2	5.11387	-2.57455	-3.33996
D1*C1	10	6	0.817815	2.93267	-2.463		D1*C1	12	3	-0.101628	-0.616277	-0.239954
D1*C1	10	7	-5.91544	1.21824	-1.4605		D1*C1	12	4	0.747774	-1.0695	-0.618898
D1*C1	10	8	-4.95091	1.87433	-2.74343		D1*C1	12	5	-1.30356	-0.370266	-0.285286
D1*C1	10	9	-7.42603	0.973038	-2.54267		D1*C1	12	6	-1.70317	0.549659	-0.0492842
D1*C1	10	10	-7.82394	0.598124	-2.42581		D1*C1	12	7	4.38344	-2.62242	-1.91017
D1*C1	10	11	-0.974362	2.66044	-3.07111		D1*C1	12	8	5.14277	-2.08658	-1.27628
D1*C1	10	12	-5.33837	1.94675	-2.63748		D1*C1	12	9	5.31326	-3.11896	-0.867765
D1*C1	10	13	-2.53328	1.4081	-2.67505		D1*C1	12	10	2.74101	-1.33022	-0.442529
D1*C1	10	14	-11.1203	-0.339659	-1.91979		D1*C1	12	11	6.54007	-1.06036	-2.10275
D1*C1	10	15	-6.30198	1.37605	-2.16692		D1*C1	12	12	-2.8504	-0.354313	-0.477156
D1*C1	10	16	-5.55127	1.39053	-2.1763		D1*C1	12	13	-1.79152	-1.11517	-0.795115
D1*C1	10	17	-8.17337	0.619002	-2.14622		D1*C1	12	14	3.11487	-0.577894	0.766496
D1*C1	10	18	-5.63887	1.31659	-2.38878		D1*C1	12	15	3.6683	-1.87033	-0.177739
D1*C1	11	1	-9.18588	0.362091	-1.91749		D1*C1	13	1	-0.416169	-2.06432	1.32164
D1*C1	11	2	28.9083	10.2213	-5.05626		D1*C1	13	2	4.57066	-2.43131	2.26989
D1*C1	11	3	-7.81331	0.569002	-2.50191		D1*C1	13	3	8.98845	-2.30087	0.755897
D1*C1	11	4	2.34262	3.62388	-2.9409		D1*C1	13	4	4.83494	-2.32014	-1.06797
D1*C1	11	5	-8.91407	-0.184512	-1.94184		D1*C1	13	5	-4.23985	0.0977554	0.012803
D1*C1	11	6	-11.8785	-0.679735	-1.63844		D1*C1	13	6	2.9561	-2.04639	-0.397706
D1*C1	11	7	-3.42102	1.1025	-2.44236		D1*C1	13	7	-0.00952823	-1.58926	-1.90536
D1*C1	11	8	12.8467	6.0803	-4.26166		D1*C1	13	8	7.79253	-2.62787	1.32561
D1*C1	11	9	11.5482	5.80612	-3.9791		D1*C1	13	9	3.25383	-2.02506	2.54388
D1*C1	11	10	-2.84334	2.07322	-2.69269		D1*C1	13	10	0.619705	-1.32278	-1.34585
D1*C1	11	11	3.6259	3.86664	-3.35246		D1*C1	13	11	1.92789	-1.85622	-1.39189
D1*C1	11	12	-1.25097	1.91457	-2.70041		D1*C1	13	12	-2.69915	-0.394729	0.181696
D1*C1	11	13	-6.84682	1.19206	-2.16963		D1*C1	13	13	17.7394	-6.6638	-2.19975
D1*C1	11	14	-4.22408	-0.0831822	-1.59692		D1*C1	13	14	-0.370914	-1.01613	1.46167
D1*C1	11	15	-10.2022	-0.410434	-1.74259		D1*C1	13	15	-0.800312	-0.513805	-0.751525
D1*C1	11	16	-7.67301	1.10269	-2.47901		D1*C1	14	1	-1.5529	0.724957	-0.835083
D1*C1	11	17	-7.90257	0.893462	-2.25495		D1*C1	14	2	-1.73738	-1.56155	1.52789
D1*C1	11	18	-6.06892	1.38904	-2.83379		D1*C1	14	3	7.36603	-4.65147	1.73946
D1*C1	12	1	-7.25579	1.37262	-1.94529		D1*C1	14	4	6.98122	-3.34472	-0.329889
D1*C1	12	2	-4.70063	1.97102	-2.66666		D1*C1	14	5	-3.06543	-0.760498	1.21542
D1*C1	12	3	5.02596	3.94231	-3.07674		D1*C1	14	6	-3.45822	-0.349097	0.443108
D1*C1	12	4	-7.42927	1.08892	-2.58229		D1*C1	14	7	-4.38375	-0.0725694	-0.127011
D1*C1	12	5	-7.39268	0.919198	-2.36377		D1*C1	14	8	-4.38941	-0.0984671	-0.119896
D1*C1	12	6	-8.86772	0.585825	-2.19254		D1*C1	14	9	-3.10916	-1.01334	0.173656
D1*C1	12	7	-5.22695	1.59411	-2.27257		D1*C1	14	10	11.7341	-2.70357	-2.41896
D1*C1	12	8	-5.12591	1.98002	-2.32572		D1*C1	14	11	-0.864779	-2.13632	-0.126526
D1*C1	12	9	-2.3897	2.51392	-2.80544		D1*C1	14	12	2.94013	-3.1476	2.57828
D1*C1	12	10	-6.2759	1.24825	-2.12938		D1*C1	14	13	-2.29173	-1.2417	0.483293
D1*C1	12	11	-6.75489	0.333736	-1.99841		D1*C1	14	14	2.38257	-0.829435	-0.935812
D1*C1	12	12	-7.89009	-0.398842	-2.06959		D1*C1	14	15	-3.36506	-0.111148	-0.494432
D1*C1	12	13	-9.67879	0.232714	-1.76932		D1*C1	15	1	-1.84453	1.37754	-1.63395
D1*C1	12	14	-2.05952	3.09476	-2.41778		D1*C1	15	2	0.3253	-1.56749	2.08936
D1*C1	12	15	-3.50391	2.96958	-2.8521		D1*C1	15	3	-4.15605	0.0367026	0.225986
D1*C1	12	16	-3.95396	2.05954	-2.78015		D1*C1	15	4	-4.03061	-0.204651	-0.0982778
D1*C1	12	17	-6.51733	1.29959	-2.38895		D1*C1	15	5	-0.330239	-2.15155	0.903753
D1*C1	12	18	-2.9127	1.90718	-2.67333		D1*C1	15	6	1.25026	-2.01676	0.25147
D1*C1	13	1	-5.58375	2.05854	-2.42905		D1*C1	15	7	-2.40953	-2.60936	0.823879
D1*C1	13	2	28.9083	10.2213	-5.05626		D1*C1	15	8	1.7628	-2.38647	-0.171575
D1*C1	13	3	-3.67584	1.92944	-2.7075		D1*C1	15	9	-2.30986	-1.8932	1.26305
D1*C1	13	4	6.42837	4.73132	-3.72374		D1*C1	15	10	-0.664108	-0.0503658	1.13837
D1*C1	13	5	2.70294	3.18621	-2.78966		D1*C1	15	11	-3.055	-0.420278	1.03844
D1*C1	13	6	-4.43888	1.31411	-2.49265		D1*C1	15	12	-2.67436	-0.755766	0.221122
D1*C1	13	7	-10.1583	-0.488241	-1.56928		D1*C1	15	13	-2.50967	-0.832378	0.143567
D1*C1	13	8	-8.194	1.01636	-1.86276		D1*C1	15	14	-0.31774	-1.322	1.00365
D1*C1	13	9	-9.53621	0.629739	-1.82373		D1*C1	15	15	-4.00865	-0.822185	0.153411
D1*C1	13	10	-8.32047	0.609402	-1.69008		D1*C1	16	1	-0.614504	-1.85346	-0.408827
D1*C1	13	11	-3.09723	2.09513	-2.41776		D1*C1	16	2	-0.648972	-2.51516	2.79276
D1*C1	13	12	-10.2866	-0.332747	-1.7012		D1*C1	16	3	8.05167	-2.88198	0.779023
D1*C1	13	13	-7.37366	0.900396	-2.1264		D1*C1	16	4	0.640056	-0.75584	-1.14823
D1*C1	13	14	-5.29295	1.75052	-1.95899		D1*C1	16	5	5.42518	-3.30916	-0.271481
D1*C1	13	15	-10.5748	0.687178	-1.76539		D1*C1	16	6	-1.56387	-1.8079	-0.535451
D1*C1	13	16	-5.32977	1.88336	-2.60253		D1*C1	16	7	-0.00193599	-1.13552	-0.699637
D1*C1	13	17	-5.80849	1.21383	-2.279		D1*C1	16	8	1.8307	-1.85647	2.81433
D1*C1	13	18	-1.00596	2.28363	-2.93477		D1*C1	16	9	11.1422	-2.56383	-1.32167
D1*C1	14	1	-8.10896	1.27777	-2.10919		D1*C1	16	10	-4.10603	-0.226654	0.193545
D1*C1	14	2	-8.73788	1.34363	-1.44925		D1*C1	16	11	-0.773372	-2.78161	0.142981
D1*C1	14	3	-2.45413	1.09887	-2.2336		D1*C1	16	12	2.49139	-2.57005	0.15898
D1*C1	14	4	-1.25448	2.57851	-2.98011		D1*C1	16	13	-1.50844	-1.35404	0.417562
D1*C1	14	5	-4.5722	1.31868	-2.35414		D1*C1	16	14	9.37161	-4.18777	3.21003
D1*C1	14	6	-5.35921	0.684742	-2.51606		D1*C1	16	15	-1.90354	-1.44179	1.58764
D1*C1	14	7	-8.95481	0.572674	-2.12793		D1*C1	17	1	-2.67604	0.490327	0.171915
D1*C1	14	8	-6.90669	1.70977	-2.57135		D1*C1	17	2	-1.97163	-1.57663	0.932034
D1*C1	14	9	-6.38245	0.952064	-2.29503		D1*C1	17	3	2.89364	-4.56291	4.81187
D1*C1	14	10	-9.16398	0.575699	-2.27059		D1*C1	17	4	-2.57979	-0.147237	0.653752
D1*C1	14	11	-9.34237	0.193978	-2.10599		D1*C1	17	5	-1.33007	-3.47466	2.34943
D1*C1	14	12	-7.20449	0.429819	-1.64593		D1*C1	17	6	1.17671	-1.13488	0.397236
D1*C1	14	13	-5.91822	1.95947	-2.39359		D1*C1	17	7	1.86823	-2.10099	-0.306818
D1*C1	14	14	-8.43653	1.17258	-1.72291		D1*C1	17	8	1.74325	-0.917878	0.709355
D1*C1	14	15	-5.94641	1.93807	-2.17133		D1*C1	17	9	3.80274	-1.34891	-1.63187
D1*C1	14	16	-3.68092	2.00706	-2.29459		D1*C1	17	10	-3.56105	-0.393153	0.319873
D1*C1	14	17	-4.1631	1.32201	-2.40065		D1*C1	17	11	4.40692	-2.26336	-1.80831
D1*C1	14	18	-0.869813	2.19093	-3.04144		D1*C1	17	12	7.69506	-4.64856	1.04624
D1*C1	15	1	-5.41538	1.81969	-2.0325		D1*C1	17	13	0.268745	-1.50596	1.0457
D1*C1	15	2	-16.2152	-1.47382	-1.26493		D1*C1	17	14	-3.42677	-0.712282	0.66068
D1*C1	15	3	2.49843	3.42792	-2.6834		D1*C1	17	15	-2.92662	-1.56729	-0.0194365
D1*C1	15	4	-3.34674	1.99953	-2.46799		D1*C1	18	1	8.5058	-1.53081	-1.37827
D1*C1	15	5	-6.52498	1.00882	-1.7065		D1*C1	18	2	-3.43326	0.162887	-0.736908
D1*C1	15	6	-6.11271	1.38508	-2.06862		D1*C1	18	3	-2.00837	-0.65617	-0.194021
D1*C1	15	7	-9.7967	1.01071	-2.51653		D1*C1	18	4	0.989077	-1.47228	1.11257
D1*C1	15	8	-6.1783	1.68643	-2.63478		D1*C1	18	5	-1.73266	-0.65957	0.613069
D1*C1	15	9	-8.93296	0.45253	-1.97775		D1*C1	18	6	-4.32331	-0.153673	-0.124351
D1*C1	15	10	-8.40285	0.916906	-2.19269		D1*C1	18	7	-3.81596	-0.566957	0.0154949
D1*C1	15	11	-2.31334	2.92711	-2.53391		D1*C1	18	8	2.87221	-2.76888	1.54171
D1*C1	15	12	-1.57875	2.30422	-2.697		D1*C1	18	9	-1.66034	-0.389714	-0.479271
D1*C1	15	13	-6.45884	1.10797	-1.96348		D1*C1	18	10	0.913777	-0.10045	-1.52543
D1*C1	15	14	-5.35066	1.30869	-2.90548		D1*C1	18	11	2.4483	-1.52297	-2.02491
D1*C1	15	15	-5.64041	1.78759	-2.29326		D1*C1	18	12	0.793596	-1.22534	-0.693595
D1*C1	15	16	1.38361	3.2005	-2.66617		D1*C1	18	13	-3.23957	0.327571	0.618097
D1*C1	15	17	-0.680795	2.36708	-2.5689		D1*C1	18	14	5.85709	-2.99031	0.392346
D1*C1	15	18	-3.37711	1.7345	-3.18146		D1*C1	18	15	6.71138	-1.43771	-5.37554
D1*C1	16	1	-1.63926	3.008	-1.98035		D1*C1	19	1	0.35773	-1.9367	-0.620643
D1*C1	16	2	-7.40899	1.5367	-1.26165		D1*C1	19	2	-0.71126	-0.656395	-1.13734
D1*C1	16	3	-5.67447	1.8798	-2.42872		D1*C1	19	3	6.32798	-5.21089	3.9423
D1*C1	16	4	-5.77428	1.14029	-2.14176		D1*C1	19	4	-4.13021	0.0641818	-0.186884
D1*C1	16	5	-2.33551	2.1082	-2.18193		D1*C1	19	5	-2.02976	-2.17186	2.17875
D1*C1	16	6	-6.35466	1.3027	-2.30477		D1*C1	19	6	-3.7457	-0.428466	-0.45932
D1*C1	16	7	-8.36337	0.717896	-1.94353		D1*C1	19	7	-0.057644	-1.37032	-1.13317
D1*C1	16	8	0.301801	3.65439	-2.84313		D1*C1	19	8	-4.0816	-0.412909	-0.100813
D1*C1	16	9	-7.81349	1.10413	-2.39929		D1*C1	19	9	2.68439	-1.72966	-2.18303
D1*C1	16	10	-8.43343	0.724576	-2.27245		D1*C1	19	10	-4.14846	-0.113373	0.101755
D1*C1	16	11	-7.01093	1.01738	-2.48525		D1*C1	19	11	1.62503	-3.12192	-0.17157
D1*C1	16	12	-3.00898	1.96393	-2.50276		D1*C1	19	12	5.55912	-3.9252	-0.931503
D1*C1	16	13	-3.3063	2.52858	-2.79871		D1*C1	19	13	2.01757	-0.91335	1.33428
D1*C1	16	14	-1.09447	3.01122	-2.69696		D1*C1	19	14	-0.137636	-2.05155	0.612833
D1*C1	16	15	-5.3363	1.98396	-2.5676		D1*C1	19	15	1.84418	-4.16146	3.398
D1*C1	16	16	-11.4938	-0.220212	-1.97018		D1*C2	1	1	-3.85466	-0.483992	0.271822
D1*C1	16	17	-9.43703	0.401696	-2.01175		D1*C2	1	2	-2.66226	0.493586	-0.492331
D1*C1	16	18	-0.319994	2.36494	-2.97562		D1*C2	1	3	-3.75252	-0.281298	-0.108389
D1*C1	17	1	-5.13656	2.18912	-2.22637		D1*C2	1	4	-3.5218	-0.184691	0.134601
D1*C1	17	2	2.99614	4.45402	-2.3276		D1*C2	1	5	-1.81511	-0.44071	0.656469
D1*C1	17	3	-7.16645	1.54186	-1.91224		D1*C2	1	6	1.75566	-0.525731	-0.650755
D1*C1	17	4	-5.65182	1.56639	-2.10031		D1*C2	1	7	7.09368	-3.26217	-1.31861
D1*C1	17	5	-7.83022	0.643503	-1.72814		D1*C2	1	8	1.83539	-1.77786	-0.73062
D1*C1	17	6	-1.63453	2.75373	-2.26781		D1*C2	1	9	-0.722098	-0.659953	-0.656247
D1*C1	17	7	-6.04365	1.43873	-2.10326		D1*C2	1	10	-1.57941	-0.956585	0.114365
D1*C1	17	8	-7.61026	1.08033	-2.30375		D1*C2	1	11	-2.57782	-1.20756	1.10812
D1*C1	17	9	-9.28924	-0.253126	-2.39136		D1*C2	1	12	7.86888	-2.25869	-2.25567
D1*C1	17	10	-7.36471	0.723422	-1.83123		D1*C2	1	13	0.30165	-2.55957	-0.750732
D1*C1	17	11	-1.37402	1.55122	-2.39462		D1*C2	1	14	-0.543597	-1.53802	-0.0414525
D1*C1	17	12	-7.38666	0.391339	-2.19677		D1*C2	1	15	0.0801221	-1.93727	-0.169853
D1*C1	17	13	-5.09873	1.4889	-2.37307		D1*C2	2	1	2.39122	-1.6545	1.71396
D1*C1	17	14	-7.22287	1.16073	-1.97759		D1*C2	2	2	-0.0418206	-1.19629	-1.05053
D1*C1	17	15	-1.91729	2.61242	-2.81558		D1*C2	2	3	-3.73989	-0.205286	0.375059
D1*C1	17	16	-3.9342	0.830711	-2.73046		D1*C2	2	4	9.3153	-5.0083	-2.59297
D1*C1	17	17	-3.28782	1.78443	-2.76002		D1*C2	2	5	-2.97414	-0.00814208	-0.203461
D1*C1	17	18	-11.6639	0.130063	-2.17534		D1*C2	2	6	1.59645	-0.675271	-1.26629
D1*C1	18	1	-3.54982	2.21318	-2.44851		D1*C2	2	7	-1.87514	-0.587786	-1.62772
D1*C1	18	2	28.9083	10.2213	-5.05626		D1*C2	2	8	-0.979358	-0.691202	-0.970344
D1*C1	18	3	-7.9598	-0.490905	-2.24452		D1*C2	2	9	2.5239	-1.13279	-1.1911
D1*C1	18	4	13.475	6.89928	-4.03189		D1*C2	2	10	-3.47136	-0.558358	-0.748008
D1*C1	18	5	-0.451759	2.75688	-2.47632		D1*C2	2	11	-0.289524	-0.89348	-0.870186
D1*C1	18	6	8.32643	5.00795	-2.83836		D1*C2	2	12	-2.40626	-1.53101	0.324171
D1*C1	18	7	1.81368	3.43423	-2.87387		D1*C2	2	13	0.274642	-2.93771	0.398834
D1*C1	18	8	-8.00507	1.17278	-2.234		D1*C2	2	14	9.54617	-2.55518	-2.04196
D1*C1	18	9	-9.17059	0.70174	-2.16493		D1*C2	2	15	1.20547	-0.106413	-0.852702
D1*C1	18	10	-6.52347	0.519091	-2.41899		D1*C2	3	1	6.34137	-0.684506	-4.19703
D1*C1	18	11	-8.39264	0.167307	-2.77093		D1*C2	3	2	5.39742	-1.59065	-1.72485
D1*C1	18	12	-7.01942	0.410559	-2.6908		D1*C2	3	3	-0.578488	-0.206719	-0.426889
D1*C1	18	13	-10.2928	-0.605987	-2.18637		D1*C2	3	4	1.38059	-1.58665	0.620498
D1*C1	18	14	-2.6885	2.34008	-2.59386		D1*C2	3	5	1.78749	-2.25011	-0.0543887
D1*C1	18	15	-3.62737	2.64153	-2.81673		D1*C2	3	6	-3.07127	-1.01453	-0.457876
D1*C1	18	16	-6.04706	1.42084	-2.53956		D1*C2	3	7	4.85691	-1.71528	-1.4677
D1*C1	18	17	-5.97231	1.50429	-2.36374		D1*C2	3	8	5.28242	-0.863316	-0.357388
D1*C1	18	18	-9.26204	0.610558	-2.6939		D1*C2	3	9	-2.692	-1.66634	0.640024
D1*C1	19	1	-5.63926	1.74007	-2.03751		D1*C2	3	10	-1.77764	-1.28393	-1.05267
D1*C1	19	2	-4.16046	2.1826	-1.5983		D1*C2	3	11	-0.880814	-0.782296	0.304414
D1*C1	19	3	-5.04478	0.938969	-1.74464		D1*C2	3	12	1.39215	-1.86366	-2.20491
D1*C1	19	4	-0.854104	2.51429	-3.1016		D1*C2	3	13	1.05694	-0.0994487	-1.62613
D1*C1	19	5	-8.16938	0.401409	-2.07743		D1*C2	3	14	-0.590311	-0.459807	-0.0325795
D1*C1	19	6	-4.90038	1.79222	-2.54371		D1*C2	3	15	-3.10776	-0.554855	0.0409263
D1*C1	19	7	-4.75225	1.91138	-2.79381		D1*C2	4	1	-0.716272	-1.45709	-0.901325
D1*C1	19	8	-2.60852	2.67229	-2.86251		D1*C2	4	2	-3.14881	0.0349636	-0.302978
D1*C1	19	9	-5.86811	1.49685	-2.74185		D1*C2	4	3	-4.38941	-0.0984671	-0.119896
D1*C1	19	10	-10.4196	0.194261	-1.90409		D1*C2	4	4	-3.4822	-0.206393	-0.81004
D1*C1	19	11	-7.66715	1.44397	-2.65777		D1*C2	4	5	1.78817	-0.956317	-1.11654
D1*C1	19	12	-5.96572	1.42958	-2.39169		D1*C2	4	6	-3.81519	-0.539025	-0.203212
D1*C1	19	13	-1.8587	2.68754	-2.73169		D1*C2	4	7	6.93348	-1.82744	-2.17761
D1*C1	19	14	0.67947	3.04234	-2.57035		D1*C2	4	8	-2.95765	-0.500846	-0.198216
D1*C1	19	15	-3.78666	2.26494	-2.70428		D1*C2	4	9	0.722122	-0.959794	-1.30053
D1*C1	19	16	-5.1601	1.30435	-2.42733		D1*C2	4	10	-3.59662	-0.223174	0.471906
D1*C1	19	17	-6.31874	1.22224	-1.72184		D1*C2	4	11	2.95109	-1.93569	-1.86397
D1*C1	19	18	-3.43892	1.76553	-2.66248		D1*C2	4	12	-2.14551	-1.3111	-0.841353
D1*C2	1	1	2.65579	4.62929	-1.63607		D1*C2	4	13	8.67818	-4.36493	-2.72223
D1*C2	1	2	4.8521	5.05491	-2.1022		D1*C2	4	14	-1.67987	-1.42971	-0.160101
D1*C2	1	3	0.58507	3.44829	-2.17372		D1*C2	4	15	0.231553	-1.4	-0.738938
D1*C2	1	4	0.439886	3.48827	-2.22089		D1*C2	5	1	-2.85279	0.27848	0.706685
D1*C2	1	5	-3.79028	2.39219	-1.62803		D1*C2	5	2	-3.28384	-0.125547	0.513147
D1*C2	1	6	1.09257	3.33471	-2.4349		D1*C2	5	3	-4.38941	-0.0984671	-0.119896
D1*C2	1	7	-0.185929	3.37093	-1.77525		D1*C2	5	4	-4.11132	-0.0624642	-0.359842
D1*C2	1	8	-5.70871	1.87734	-1.35059		D1*C2	5	5	-0.789934	-1.2182	-1.33639
D1*C2	1	9	-1.57631	3.06232	-2.1389		D1*C2	5	6	6.46019	-1.06049	-2.18646
D1*C2	1	10	-3.36536	2.18341	-2.25082		D1*C2	5	7	6.64794	-2.33812	0.00941042
D1*C2	1	11	-1.66389	2.5189	-1.9522		D1*C2	5	8	10.9553	-4.10608	-2.3074
D1*C2	1	12	-5.2022	1.4355	-1.95748		D1*C2	5	9	1.01415	0.32678	-2.12759
D1*C2	1	13	0.0958176	2.39041	-3.02652		D1*C2	5	10	-2.65029	0.0216611	0.150634
D1*C2	1	14	-4.93667	1.68718	-1.40241		D1*C2	5	11	0.511531	-1.43364	-0.477738
D1*C2	1	15	-4.13493	2.22089	-1.55682		D1*C2	5	12	4.02788	-1.94691	-0.238276
D1*C2	1	16	-3.35687	2.36571	-2.14416		D1*C2	5	13	-4.35963	-0.0971417	-0.114751
D1*C2	1	17	-8.20463	1.03625	-2.10566		D1*C2	5	14	-1.83228	-1.45329	-0.331572
D1*C2	1	18	-1.50535	2.40168	-2.679		D1*C2	5	15	-1.01273	-0.866357	-0.367243
D1*C2	2	1	-3.39512	2.57745	-1.97413		D1*C2	6	1	-0.767784	-1.54646	0.684435
D1*C2	2	2	0.792909	3.56485	-2.34938		D1*C2	6	2	-4.08475	-0.0403565	-0.22103
D1*C2	2	3	-3.91727	2.69794	-1.68857		D1*C2	6	3	0.227416	-2.40543	-0.495125
D1*C2	2	4	-3.38366	2.43287	-2.07848		D1*C2	6	4	-2.37171	-0.308096	-0.116571
D1*C2	2	5	-4.73764	1.8437	-2.22236		D1*C2	6	5	-2.64751	-1.01699	0.184925
D1*C2	2	6	-5.74299	1.51178	-2.39581		D1*C2	6	6	5.07143	-3.1949	-0.487627
D1*C2	2	7	-6.96828	1.70377	-0.687207		D1*C2	6	7	-3.64522	-0.245764	-0.544318
D1*C2	2	8	-0.996604	3.02569	-2.50546		D1*C2	6	8	-3.60983	-0.764862	0.222046
D1*C2	2	9	-3.87186	2.18414	-2.24117		D1*C2	6	9	4.53772	-1.95798	-3.51284
D1*C2	2	10	-1.87079	2.83167	-1.88955		D1*C2	6	10	0.174312	-0.289447	-1.37629
D1*C2	2	11	-2.16773	2.86583	-2.07895		D1*C2	6	11	2.41664	-1.08721	-0.272005
D1*C2	2	12	-5.35752	2.06862	-1.6682		D1*C2	6	12	1.63881	-1.42153	-1.68677
D1*C2	2	13	-2.36709	2.73806	-2.27279		D1*C2	6	13	6.04961	-0.132728	-1.27215
D1*C2	2	14	-5.45923	1.50306	-2.17459		D1*C2	6	14	-0.00317512	0.230227	-3.30854
D1*C2	2	15	-5.94588	1.73961	-1.86196		D1*C2	6	15	-2.65423	-0.710774	-0.856841
D1*C2	2	16	-4.75741	2.15532	-1.44671		D1*C2	7	1	-1.95742	-1.12877	0.755374
D1*C2	2	17	-2.14093	2.4265	-2.33706		D1*C2	7	2	-4.25223	0.0897649	-0.235184
D1*C2	2	18	-4.39159	2.02678	-2.32548		D1*C2	7	3	-4.38941	-0.0984671	-0.119896
D1*C2	3	1	-4.52801	2.38414	-1.13266		D1*C2	7	4	-4.38941	-0.0984671	-0.119896
D1*C2	3	2	-1.1323	3.55795	-2.19908		D1*C2	7	5	11.6914	-4.11536	-2.87397
D1*C2	3	3	-4.43388	1.96791	-1.95591		D1*C2	7	6	0.127485	-2.70896	-0.0586919
D1*C2	3	4	-1.63665	2.75367	-2.35651		D1*C2	7	7	1.69825	-0.598799	-0.0890175
D1*C2	3	5	-8.13728	1.58555	-1.09719		D1*C2	7	8	9.87412	-6.49243	0.928867
D1*C2	3	6	-3.57182	2.28201	-2.26696		D1*C2	7	9	6.51372	-3.26695	-1.88787
D1*C2	3	7	-3.05715	2.35719	-2.13865		D1*C2	7	10	0.616613	0.517745	-0.247967
D1*C2	3	8	-5.82424	1.45502	-1.84627		D1*C2	7	11	-1.71895	0.158426	-0.779538
D1*C2	3	9	-3.02697	2.30025	-2.41341		D1*C2	7	12	-1.30861	-0.166567	-0.83439
D1*C2	3	10	-6.16051	1.4037	-2.40707		D1*C2	7	13	7.22756	-0.398862	-1.14621
D1*C2	3	11	-5.17739	1.69392	-2.39407		D1*C2	7	14	-1.97187	-2.28888	-0.326986
D1*C2	3	12	-6.48652	1.1612	-1.94263		D1*C2	7	15	1.74868	0.378259	-0.487993
D1*C2	3	13	-6.24524	1.18641	-2.20255		D1*C2	8	1	2.9998	-0.504201	-0.492563
D1*C2	3	14	-7.46706	0.886534	-2.64114		D1*C2	8	2	-2.60232	-0.172001	-0.380904
D1*C2	3	15	2.27439	3.95522	-2.85656		D1*C2	8	3	-4.03081	-0.3231	0.306954
D1*C2	3	16	-5.66932	1.57174	-1.43447		D1*C2	8	4	-0.632913	-2.39315	-1.2047
D1*C2	3	17	-2.90235	2.5154	-2.41688		D1*C2	8	5	-1.41404	-0.883571	0.848044
D1*C2	3	18	-2.15434	2.4982	-2.63642		D1*C2	8	6	7.77768	-0.982495	-1.22742
D1*C2	4	1	1.98424	3.84662	-2.15926		D1*C2	8	7	-2.4497	-1.58057	2.19459
D1*C2	4	2	6.61212	4.89532	-2.87291		D1*C2	8	8	-3.28114	-0.468141	0.284072
D1*C2	4	3	-0.472956	2.64827	-2.57873		D1*C2	8	9	-1.528	0.51488	-1.23538
D1*C2	4	4	1.26924	3.38378	-2.50101		D1*C2	8	10	1.24776	-2.54028	-0.186864
D1*C2	4	5	-4.64406	2.02145	-2.45459		D1*C2	8	11	-2.31805	-0.844215	-0.101487
D1*C2	4	6	-4.33086	1.85286	-2.57415		D1*C2	8	12	-0.528381	-0.957403	-0.696533
D1*C2	4	7	-6.49073	1.375	-1.99479		D1*C2	8	13	-3.93212	-0.630725	-0.136405
D1*C2	4	8	2.63998	3.81444	-2.82251		D1*C2	8	14	-2.60383	-1.09061	0.734307
D1*C2	4	9	-2.21006	2.39401	-2.48026		D1*C2	8	15	5.08833	-1.01935	-1.16814
D1*C2	4	10	-0.929674	2.95948	-2.54214		D1*C2	9	1	10.507	-0.0774295	-0.77234
D1*C2	4	11	-6.40732	1.59299	-2.26958		D1*C2	9	2	2.75179	-2.663	-0.766986
D1*C2	4	12	-4.55919	2.15034	-2.23037		D1*C2	9	3	-2.75921	-0.445519	-0.108908
D1*C2	4	13	-2.95052	1.88412	-2.54865		D1*C2	9	4	0.393147	-1.40692	-0.0613464
D1*C2	4	14	-1.40465	2.37721	-2.23955		D1*C2	9	5	-1.38238	-1.60866	-0.556435
D1*C2	4	15	-3.78587	2.06853	-2.32403		D1*C2	9	6	-2.43519	0.274963	0.621797
D1*C2	4	16	-4.48874	1.7823	-2.1173		D1*C2	9	7	8.3634	-2.92052	-0.858827
D1*C2	4	17	-5.86719	1.58994	-2.03157		D1*C2	9	8	-2.08924	-1.16486	-0.770311
D1*C2	4	18	3.94258	4.50371	-2.92133		D1*C2	9	9	-3.97959	-0.0796956	-0.35039
D1*C2	5	1	-3.67841	2.23007	-1.68191		D1*C2	9	10	-4.00651	-0.210297	-0.276482
D1*C2	5	2	-4.14079	1.90866	-1.97318		D1*C2	9	11	0.331747	-1.59432	0.312001
D1*C2	5	3	-8.52953	0.487696	-1.40703		D1*C2	9	12	8.74128	-2.29084	-0.449841
D1*C2	5	4	1.78317	3.60042	-2.51908		D1*C2	9	13	-1.68787	-1.47179	-0.0181699
D1*C2	5	5	-6.3825	1.46456	-1.6923		D1*C2	9	14	1.82447	-1.54156	1.43422
D1*C2	5	6	1.65482	3.36982	-3.31347		D1*C2	9	15	6.26475	-2.82737	-2.55364
D1*C2	5	7	-3.35284	1.81835	-2.06772		D1*C2	10	1	-4.11836	-0.0880705	-0.100629
D1*C2	5	8	-5.75678	1.34158	-1.91068		D1*C2	10	2	0.0850889	-2.94162	1.63348
D1*C2	5	9	-8.50888	0.377191	-1.43672		D1*C2	10	3	5.31029	-3.27898	-1.47321
D1*C2	5	10	-5.57593	1.60464	-2.11705		D1*C2	10	4	4.44458	0.652686	0.846704
D1*C2	5	11	-2.19588	1.33315	-1.88562		D1*C2	10	5	-1.04629	-2.27761	0.674643
D1*C2	5	12	-3.58823	1.49406	-1.91005		D1*C2	10	6	13.5387	-2.64352	-0.278502
D1*C2	5	13	-5.30991	1.45521	-2.22932		D1*C2	10	7	-1.1934	-1.53532	-0.256709
D1*C2	5	14	-5.81103	1.40116	-2.08279		D1*C2	10	8	-1.16158	-0.740334	0.272772
D1*C2	5	15	-6.12405	1.40758	-2.15449		D1*C2	10	9	1.56277	-0.343653	-0.301148
D1*C2	5	16	-3.49853	1.97789	-2.30068		D1*C2	10	10	-3.84626	-0.156195	-0.157272
D1*C2	5	17	-3.48388	2.04668	-2.76067		D1*C2	10	11	-2.00068	-0.850844	-0.888806
D1*C2	5	18	-4.98219	1.67703	-2.27324		D1*C2	10	12	-0.0261435	-1.57245	-1.80668
D1*C2	6	1	-1.92898	3.29805	-0.932037		D1*C2	10	13	-0.644004	-2.86976	0.252888
D1*C2	6	2	-3.00356	3.57666	-1.07249		D1*C2	10	14	10.4747	-1.46194	-0.13593
D1*C2	6	3	-7.21954	1.0987	-1.52237		D1*C2	10	15	-3.87309	-0.605612	0.202256
D1*C2	6	4	-6.45895	1.33381	-1.96353		D1*C2	11	1	-0.137558	-0.964179	-1.19099
D1*C2	6	5	-7.84985	0.915843	-1.96362		D1*C2	11	2	3.996	-1.21321	-1.8759
D1*C2	6	6	-4.46324	1.49191	-2.90603		D1*C2	11	3	-3.53154	-0.0381116	0.570018
D1*C2	6	7	-7.13014	1.06903	-2.0174		D1*C2	11	4	7.35444	-2.53322	-0.763304
D1*C2	6	8	-11.7455	-0.240529	-1.70094		D1*C2	11	5	-3.70966	-0.340461	-0.277707
D1*C2	6	9	-3.68807	2.19011	-1.99814		D1*C2	11	6	4.09557	-1.07985	-1.30544
D1*C2	6	10	-4.8242	1.33015	-2.4122		D1*C2	11	7	5.04579	-2.88402	-2.13159
D1*C2	6	11	-6.8243	0.973766	-1.72786		D1*C2	11	8	3.23043	-4.35383	0.526148
D1*C2	6	12	-6.21583	0.535429	-2.05547		D1*C2	11	9	-3.85405	-0.152974	0.325705
D1*C2	6	13	5.11061	3.87542	-2.88964		D1*C2	11	10	1.90525	-0.91565	-0.516139
D1*C2	6	14	1.70655	3.07583	-2.41827		D1*C2	11	11	-3.87516	-0.869781	-0.229168
D1*C2	6	15	3.72763	3.67009	-2.50683		D1*C2	11	12	3.15854	-2.27648	-0.576689
D1*C2	6	16	-5.31601	1.22581	-1.7106		D1*C2	11	13	6.71802	-4.32453	-0.58273
D1*C2	6	17	-8.96427	0.388654	-1.82549		D1*C2	11	14	-2.46657	-1.67752	0.821649
D1*C2	6	18	-5.781	1.16561	-2.2671		D1*C2	11	15	-1.7903	-0.941309	0.395922
D1*C2	7	1	-7.33709	1.14389	-1.36694		D1*C2	12	1	10.531	-4.05992	-1.76831
D1*C2	7	2	-8.55333	1.01769	-1.41712		D1*C2	12	2	-1.90968	0.164143	0.517623
D1*C2	7	3	-3.97985	2.04226	-2.20833		D1*C2	12	3	3.8383	-0.797586	-0.786513
D1*C2	7	4	-7.4328	0.894823	-2.24414		D1*C2	12	4	4.47403	-2.19883	-2.55562
D1*C2	7	5	-5.66877	1.09862	-1.83307		D1*C2	12	5	-2.94821	-0.62328	-0.00557994
D1*C2	7	6	-8.27235	0.460194	-1.98814		D1*C2	12	6	-3.30396	0.0875675	-0.647585
D1*C2	7	7	-5.17337	1.14249	-2.17145		D1*C2	12	7	-4.18992	0.0351014	-0.27722
D1*C2	7	8	-9.07519	0.462187	-1.9725		D1*C2	12	8	8.80496	-3.93856	-2.76194
D1*C2	7	9	-5.12978	1.69815	-1.19443		D1*C2	12	9	5.16023	-2.13553	0.00582222
D1*C2	7	10	-8.47489	0.690196	-1.901		D1*C2	12	10	2.85745	0.263506	0.584936
D1*C2	7	11	-1.26731	2.56023	-2.71359		D1*C2	12	11	-0.217023	-3.71528	2.12164
D1*C2	7	12	-13.1913	-0.695693	-1.16752		D1*C2	12	12	-3.05608	-0.741041	0.842564
D1*C2	7	13	-2.43592	2.21677	-2.60771		D1*C2	12	13	11.7842	-3.65391	-1.61355
D1*C2	7	14	-10.1933	-0.120507	-1.63785		D1*C2	12	14	-1.85155	-0.898724	-0.180811
D1*C2	7	15	-8.93054	0.367869	-2.15362		D1*C2	12	15	-0.306984	-2.37463	-0.13484
D1*C2	7	16	-5.26276	1.63716	-2.43193		D1*C2	13	1	-2.73735	-0.511305	0.725031
D1*C2	7	17	-6.966	1.3381	-2.43016		D1*C2	13	2	-3.45127	0.00284094	-0.197061
D1*C2	7	18	-7.4722	1.02211	-2.35566		D1*C2	13	3	-1.26227	-1.31594	1.13211
D1*C2	8	1	-4.31805	2.37823	-2.03546		D1*C2	13	4	5.62799	-3.01353	-1.76629
D1*C2	8	2	28.9083	10.2213	-5.05626		D1*C2	13	5	0.0419945	-2.92257	1.73683
D1*C2	8	3	-5.01579	2.29035	-1.40051		D1*C2	13	6	-2.66335	-2.01174	1.64716
D1*C2	8	4	-2.94221	2.53262	-2.6259		D1*C2	13	7	-2.25772	-1.19876	-0.0631219
D1*C2	8	5	-6.37402	1.78684	-1.65595		D1*C2	13	8	10.9722	-4.36967	3.80543
D1*C2	8	6	-1.7018	2.39597	-2.82527		D1*C2	13	9	-1.08516	-0.484306	0.721103
D1*C2	8	7	-0.256916	2.89874	-2.42552		D1*C2	13	10	-0.37905	-1.11295	-0.171942
D1*C2	8	8	-4.53686	1.91189	-2.10377		D1*C2	13	11	-4.33712	-0.0836516	-0.158374
D1*C2	8	9	-6.62792	1.05676	-1.34678		D1*C2	13	12	7.5879	-1.90248	-1.46434
D1*C2	8	10	-7.98364	0.762647	-2.18404		D1*C2	13	13	-2.62258	-1.81884	0.0892246
D1*C2	8	11	-8.12621	1.02198	-2.37647		D1*C2	13	14	-0.349767	-1.88463	1.39778
D1*C2	8	12	-5.596	1.93729	-2.34412		D1*C2	13	15	0.941238	-1.04202	0.233386
D1*C2	8	13	-5.3531	2.00189	-2.18822		D1*C2	14	1	3.41832	-0.994056	-0.00916949
D1*C2	8	14	-5.82543	1.2461	-2.31369		D1*C2	14	2	3.32218	-2.24138	-0.534568
D1*C2	8	15	-9.97205	0.361231	-1.79978		D1*C2	14	3	-4.36805	-0.0954786	-0.0704001
D1*C2	8	16	-8.72877	0.726642	-1.69332		D1*C2	14	4	7.07769	-3.07429	2.38481
D1*C2	8	17	-6.92403	0.7549	-1.86681		D1*C2	14	5	-2.61137	-1.08835	-1.10719
D1*C2	8	18	-7.3216	0.957799	-2.32229		D1*C2	14	6	-2.64243	-1.15919	-0.407734
D1*C2	9	1	-6.35487	1.93868	-1.31481		D1*C2	14	7	11.3592	-2.87622	3.19816
D1*C2	9	2	-5.79009	2.07863	-1.76232		D1*C2	14	8	-4.23702	-0.214828	0.0407933
D1*C2	9	3	-6.60818	1.22924	-2.36079		D1*C2	14	9	-3.2455	-1.28162	1.01596
D1*C2	9	4	-5.84959	1.47613	-2.43053		D1*C2	14	10	-0.97673	-1.20009	0.0738102
D1*C2	9	5	-6.84628	0.840486	-1.81324		D1*C2	14	11	4.40958	-0.73314	-1.30902
D1*C2	9	6	-5.62454	1.22923	-2.48292		D1*C2	14	12	-3.2225	-0.229965	-0.472766
D1*C2	9	7	-10.5105	0.109648	-0.794726		D1*C2	14	13	5.63934	-3.68994	-0.203875
D1*C2	9	8	-8.14911	1.06914	-2.12266		D1*C2	14	14	1.45865	-1.46182	-1.40686
D1*C2	9	9	-6.78486	0.804783	-2.06229		D1*C2	14	15	-1.91903	-0.119112	1.30078
D1*C2	9	10	-11.4833	-0.259812	-1.86945		D1*C2	15	1	6.42236	-3.71062	1.49401
D1*C2	9	11	-9.70774	0.426345	-2.11621		D1*C2	15	2	-0.0448859	-0.751492	-0.180994
D1*C2	9	12	-9.06613	0.955051	-2.35009		D1*C2	15	3	-3.70793	-0.191494	0.894221
D1*C2	9	13	-9.01811	0.617377	-2.47367		D1*C2	15	4	-3.00121	-1.18148	0.556602
D1*C2	9	14	-5.7014	1.44036	-2.09202		D1*C2	15	5	-2.84199	-0.907207	-0.326554
D1*C2	9	15	-8.84829	0.789981	-2.14228		D1*C2	15	6	-1.72619	-0.702679	0.065001
D1*C2	9	16	-8.14726	1.42978	-1.90294		D1*C2	15	7	-2.59991	-0.931975	-0.433851
D1*C2	9	17	-0.44113	2.84126	-2.58118		D1*C2	15	8	7.49306	-4.35264	-1.66066
D1*C2	9	18	1.18124	3.38434	-2.96503		D1*C2	15	9	-3.23125	-0.100002	0.260856
D1*C2	10	1	-10.9021	0.198341	-0.450643		D1*C2	15	10	-0.695388	-0.213648	1.4789
D1*C2	10	2	-7.35074	1.03162	-2.12213		D1*C2	15	11	3.54672	-2.38987	0.307499
D1*C2	10	3	-5.34565	1.21648	-2.22989		D1*C2	15	12	-2.66713	-0.313605	0.0764782
D1*C2	10	4	-15.0866	-1.11395	-1.9135		D1*C2	15	13	2.07327	-2.89859	-0.6311
D1*C2	10	5	-13.1782	-0.496207	-1.01116		D1*C2	15	14	-4.1935	-0.154418	0.0191002
D1*C2	10	6	-2.7918	2.01095	-2.80401		D1*C2	15	15	-2.42054	-1.34285	-1.32928
D1*C2	10	7	-4.96813	1.81935	-2.30411		D1*C2	16	1	-3.36294	-0.593338	0.266298
D1*C2	10	8	-5.78838	1.01217	-2.35485		D1*C2	16	2	0.419192	-3.21977	0.18673
D1*C2	10	9	-11.1826	0.270444	-1.05713		D1*C2	16	3	-4.11715	-0.447948	-0.054256
D1*C2	10	10	1.1756	3.30075	-2.81328		D1*C2	16	4	-4.37261	-0.0977192	-0.116993
D1*C2	10	11	7.32447	4.7059	-3.27952		D1*C2	16	5	4.20817	-1.57261	-0.268555
D1*C2	10	12	-8.70005	0.621615	-2.0062		D1*C2	16	6	-0.454687	0.212005	-1.21672
D1*C2	10	13	-8.01406	1.00005	-2.16262		D1*C2	16	7	3.0225	-1.05779	-2.08206
D1*C2	10	14	-0.750923	3.11332	-2.49329		D1*C2	16	8	0.358899	-0.624939	-0.384636
D1*C2	10	15	-12.0702	-0.242448	-1.69216		D1*C2	16	9	5.2514	-3.92234	0.129056
D1*C2	10	16	-10.7384	0.432673	-2.22808		D1*C2	16	10	-4.09882	-0.0532392	0.0504887
D1*C2	10	17	-11.4801	0.0987988	-1.98609		D1*C2	16	11	4.47964	-2.86036	2.05888
D1*C2	10	18	1.00511	3.44433	-3.22529		D1*C2	16	12	5.88298	-1.53991	-1.68484
D1*C2	11	1	-6.2775	1.57899	-2.10832		D1*C2	16	13	1.36628	-1.05644	-1.71913
D1*C2	11	2	-10.9608	0.411938	-1.48759		D1*C2	16	14	-3.80823	-0.608483	-0.038085
D1*C2	11	3	-5.16519	1.84403	-2.20435		D1*C2	16	15	-3.15823	-1.2147	-0.523807
D1*C2	11	4	-3.8557	1.82142	-2.6664		D1*C2	17	1	-4.38941	-0.0984671	-0.119896
D1*C2	11	5	-6.79985	1.80468	-1.58196		D1*C2	17	2	-4.22134	-0.116141	-0.286115
D1*C2	11	6	-5.6911	1.81575	-2.43255		D1*C2	17	3	-4.38941	-0.0984671	-0.119896
D1*C2	11	7	-0.702608	3.17903	-2.72919		D1*C2	17	4	-4.06186	-0.17803	-0.176348
D1*C2	11	8	-4.99296	1.79124	-2.49401		D1*C2	17	5	5.75172	-2.24749	-2.14683
D1*C2	11	9	-5.39661	1.49344	-1.48089		D1*C2	17	6	6.09047	-1.6987	-0.0464947
D1*C2	11	10	-6.98403	1.12891	-2.24845		D1*C2	17	7	11.3896	-1.68549	-4.72705
D1*C2	11	11	-4.1754	1.70513	-2.48827		D1*C2	17	8	-1.64356	-1.26063	-0.427771
D1*C2	11	12	-12.8417	0.308487	-1.52712		D1*C2	17	9	4.22101	-0.0465371	-2.55686
D1*C2	11	13	-10.0754	0.091659	-1.99954		D1*C2	17	10	2.88984	-0.338338	-1.25466
D1*C2	11	14	-7.11538	1.28418	-2.00579		D1*C2	17	11	-2.39844	-0.922975	-0.756634
D1*C2	11	15	-4.28613	1.89991	-2.38219		D1*C2	17	12	-2.16108	-1.24792	0.285206
D1*C2	11	16	-10.5023	0.546154	-2.26537		D1*C2	17	13	-1.42458	-1.04809	-0.692596
D1*C2	11	17	4.26036	3.68106	-2.94711		D1*C2	17	14	-2.57342	-0.789093	-0.832782
D1*C2	11	18	-4.18102	2.10058	-2.21603		D1*C2	17	15	1.36562	-3.64021	-0.350996
D1*C2	12	1	-8.10595	1.52586	-1.28997		D1*C2	18	1	4.78048	-2.47814	0.222328
D1*C2	12	2	-1.29643	3.58485	-1.63982		D1*C2	18	2	-1.74677	-1.13876	1.09956
D1*C2	12	3	-2.68394	2.0538	-2.10093		D1*C2	18	3	-2.60865	-0.585532	1.10121
D1*C2	12	4	-6.63796	0.560901	-2.08789		D1*C2	18	4	2.99027	-1.34349	-1.40398
D1*C2	12	5	-8.71843	1.2161	-1.97038		D1*C2	18	5	-0.777323	-0.835235	0.108254
D1*C2	12	6	-1.81474	2.92337	-2.82036		D1*C2	18	6	16.4015	-3.73603	-2.88525
D1*C2	12	7	-7.7647	1.42116	-2.05558		D1*C2	18	7	0.386654	-2.1492	-0.127065
D1*C2	12	8	-8.57066	0.986926	-2.10077		D1*C2	18	8	-2.12366	-0.0055269	-0.625562
D1*C2	12	9	-0.430882	3.19358	-1.94776		D1*C2	18	9	-0.65791	-2.10231	-1.00542
D1*C2	12	10	-8.62547	0.609741	-1.87171		D1*C2	18	10	2.64061	-2.34163	1.93881
D1*C2	12	11	-5.02168	1.75759	-2.31952		D1*C2	18	11	-1.53239	-1.65013	-0.51913
D1*C2	12	12	-7.26002	1.54098	-2.23574		D1*C2	18	12	6.31355	-4.40171	0.508987
D1*C2	12	13	-9.58377	0.865129	-2.27305		D1*C2	18	13	-1.97745	-0.833939	0.159087
D1*C2	12	14	-10.5795	0.515262	-2.1277		D1*C2	18	14	-4.01253	-0.142041	-0.209964
D1*C2	12	15	-7.4693	1.2189	-2.12012		D1*C2	18	15	-3.01361	-1.46162	0.505655
D1*C2	12	16	-4.14196	2.79217	-2.12388		D1*C2	19	1	-2.54962	0.936315	-1.49433
D1*C2	12	17	-9.58479	0.715729	-2.29811		D1*C2	19	2	-4.38941	-0.0984671	-0.119896
D1*C2	12	18	-9.42068	0.460099	-2.02413		D1*C2	19	3	0.250365	-1.37682	0.723192
D1*C2	13	1	-7.28712	1.91927	-0.942131		D1*C2	19	4	2.46371	-1.6066	1.23408
D1*C2	13	2	13.7873	7.05086	-3.22604		D1*C2	19	5	11.0336	-3.3946	0.782828
D1*C2	13	3	1.99155	4.00876	-2.95559		D1*C2	19	6	6.4694	-2.18784	-3.99224
D1*C2	13	4	2.95535	4.92356	-2.90751		D1*C2	19	7	3.93525	-1.54691	-3.41686
D1*C2	13	5	2.53242	4.90876	-2.68322		D1*C2	19	8	-0.49089	-1.9353	-1.27383
D1*C2	13	6	-10.0199	0.570381	-2.02832		D1*C2	19	9	-3.35051	-0.725501	-1.27785
D1*C2	13	7	-8.7242	0.941364	-1.71288		D1*C2	19	10	-2.34338	-0.150945	0.132953
D1*C2	13	8	-3.87685	2.10734	-2.57617		D1*C2	19	11	-2.09677	-0.158392	0.756053
D1*C2	13	9	10.621	7.03708	-3.56824		D1*C2	19	12	-4.2634	0.0399048	0.315764
D1*C2	13	10	-6.07555	1.92557	-2.65205		D1*C2	19	13	0.833072	-1.90487	0.311831
D1*C2	13	11	-7.97862	1.14745	-2.28363		D1*C2	19	14	5.02708	-3.42432	2.5892
D1*C2	13	12	-7.34643	1.54544	-2.09809		D1*C2	19	15	0.422086	-2.33039	-0.250779
D1*C2	13	13	-5.75922	1.45528	-2.65534		D1*C3	1	1	-1.56749	1.9214	-1.53667
D1*C2	13	14	-12.5955	-0.369357	-2.32824		D1*C3	1	2	3.04204	-2.39949	-0.987332
D1*C2	13	15	-7.28394	1.4219	-2.22623		D1*C3	1	3	5.80632	-2.55466	0.703066
D1*C2	13	16	-2.83923	2.83586	-2.73118		D1*C3	1	4	2.48739	-3.74346	-1.28833
D1*C2	13	17	-11.0936	-0.0463556	-1.95029		D1*C3	1	5	-0.434911	0.395227	-0.92564
D1*C2	13	18	-11.6623	0.152155	-2.07846		D1*C3	1	6	-1.90864	-1.79634	-0.888737
D1*C2	14	1	-5.11746	2.25921	-2.07705		D1*C3	1	7	-0.633025	-0.97094	-1.68168
D1*C2	14	2	-5.16508	1.98337	-1.95013		D1*C3	1	8	-0.477273	-2.16319	-0.297996
D1*C2	14	3	-4.5604	1.92466	-2.61085		D1*C3	1	9	0.82821	-0.69692	-0.715712
D1*C2	14	4	-2.18774	2.976	-2.8968		D1*C3	1	10	-0.598922	-1.05507	-0.311091
D1*C2	14	5	2.79564	3.97881	-2.50404		D1*C3	1	11	-1.52858	-1.05879	-0.263671
D1*C2	14	6	-9.81471	0.660649	-1.9164		D1*C3	1	12	3.0748	-1.51962	-0.265311
D1*C2	14	7	-11.5321	0.164274	-1.74285		D1*C3	1	13	-0.426561	-1.38511	0.973115
D1*C2	14	8	-8.68987	0.992093	-2.18145		D1*C3	1	14	-0.585201	-0.467744	-0.212526
D1*C2	14	9	-6.57107	1.69401	-2.1955		D1*C3	1	15	0.0278195	-1.42487	0.545232
D1*C2	14	10	-10.5404	0.743233	-2.14668		D1*C3	2	1	2.94497	-2.17188	-2.87476
D1*C2	14	11	-9.86445	0.571097	-2.00198		D1*C3	2	2	-3.62874	-0.259543	-0.358294
D1*C2	14	12	-6.55299	1.43771	-2.34733		D1*C3	2	3	-1.39504	0.222316	2.4863
D1*C2	14	13	5.3927	4.7546	-3.12175		D1*C3	2	4	-3.93729	-0.553957	-0.350364
D1*C2	14	14	-5.1538	2.01163	-2.06649		D1*C3	2	5	-3.25693	-0.100416	-0.616384
D1*C2	14	15	1.25981	3.53523	-2.50189		D1*C3	2	6	-3.93844	-0.0698933	0.266273
D1*C2	14	16	-1.69372	2.86606	-2.6076		D1*C3	2	7	-1.45743	-0.466054	0.90884
D1*C2	14	17	-7.63444	1.44966	-2.09141		D1*C3	2	8	7.83732	-3.84747	-3.23228
D1*C2	14	18	-2.30293	2.33844	-2.07708		D1*C3	2	9	-1.51502	-1.18684	0.979971
D1*C2	15	1	-5.43531	2.06128	-1.84308		D1*C3	2	10	1.23109	-1.53606	-0.727732
D1*C2	15	2	9.26804	5.71598	-3.04493		D1*C3	2	11	2.77878	-2.20615	-0.41469
D1*C2	15	3	-5.72028	1.734	-2.56386		D1*C3	2	12	-0.79708	-1.1365	-0.357252
D1*C2	15	4	-11.9318	0.291466	-2.17489		D1*C3	2	13	-1.10542	-0.58448	-0.0842727
D1*C2	15	5	-0.559741	2.77645	-2.81151		D1*C3	2	14	0.541045	-1.90936	-1.24981
D1*C2	15	6	-8.23784	1.18279	-2.68204		D1*C3	2	15	-3.01561	-0.868654	-0.456661
D1*C2	15	7	-7.516	1.57078	-1.95904		D1*C3	3	1	-2.59387	-0.418111	0.455011
D1*C2	15	8	-3.51745	2.32888	-2.69188		D1*C3	3	2	-1.05641	-0.782007	-1.52502
D1*C2	15	9	0.213418	3.63785	-2.42324		D1*C3	3	3	0.655526	-2.44436	-0.36857
D1*C2	15	10	-8.45673	0.99222	-2.13415		D1*C3	3	4	-3.16242	0.135703	-0.307771
D1*C2	15	11	-5.07934	1.49804	-2.42514		D1*C3	3	5	0.764043	-1.13263	-1.07377
D1*C2	15	12	7.30624	5.30311	-3.31305		D1*C3	3	6	-4.27342	-0.176945	0.100712
D1*C2	15	13	-6.2802	1.62515	-2.60036		D1*C3	3	7	-2.1183	-1.18195	-1.05926
D1*C2	15	14	-2.34934	2.71799	-2.71831		D1*C3	3	8	9.93673	-3.91901	-0.191987
D1*C2	15	15	-4.72616	2.21154	-2.49535		D1*C3	3	9	-0.036948	-0.599331	-0.663577
D1*C2	15	16	2.55568	4.28762	-2.98786		D1*C3	3	10	4.45714	-3.63404	-1.4885
D1*C2	15	17	-3.78368	2.5705	-2.55259		D1*C3	3	11	-2.90523	-1.04073	0.463488
D1*C2	15	18	-7.31366	1.10823	-2.31821		D1*C3	3	12	-2.79674	-1.36921	0.44984
D1*C2	16	1	-1.13214	3.4006	-1.61904		D1*C3	3	13	-3.14648	-1.1812	-0.414579
D1*C2	16	2	-11.3803	0.307749	-1.41498		D1*C3	3	14	11.0836	-1.77734	-0.227283
D1*C2	16	3	-8.43289	0.931152	-1.9717		D1*C3	3	15	-1.50482	-1.12129	-1.34052
D1*C2	16	4	-6.81988	1.58712	-2.02427		D1*C3	4	1	-3.89636	-0.479243	0.304356
D1*C2	16	5	-11.6178	0.435956	-1.70634		D1*C3	4	2	-1.63366	-1.04592	-0.0654923
D1*C2	16	6	-9.97594	0.855082	-1.78769		D1*C3	4	3	-4.10915	-0.118965	-0.178192
D1*C2	16	7	-9.23552	0.936647	-1.92452		D1*C3	4	4	-3.16033	-0.426247	-0.294816
D1*C2	16	8	-10.137	0.613012	-1.74187		D1*C3	4	5	2.77625	-0.741573	-2.07125
D1*C2	16	9	-5.24868	1.71366	-2.16313		D1*C3	4	6	6.85577	-3.19109	-2.58091
D1*C2	16	10	-5.9826	1.4188	-2.09895		D1*C3	4	7	-3.25209	-0.393064	-0.30951
D1*C2	16	11	-5.06072	1.3893	-2.26946		D1*C3	4	8	7.91869	-3.28551	-2.05824
D1*C2	16	12	-9.33765	0.885857	-1.61733		D1*C3	4	9	-1.63496	-0.817485	-0.551686
D1*C2	16	13	-7.14111	1.17522	-2.6535		D1*C3	4	10	-3.31273	-0.545085	0.587858
D1*C2	16	14	11.586	5.86112	-4.4161		D1*C3	4	11	5.68875	-0.531548	-1.70481
D1*C2	16	15	-2.82276	2.46309	-2.95816		D1*C3	4	12	-0.657407	-0.69661	-0.093182
D1*C2	16	16	-2.36133	2.59152	-2.2676		D1*C3	4	13	-2.19585	-1.05061	-0.652667
D1*C2	16	17	-11.1437	0.17546	-1.96061		D1*C3	4	14	-2.7054	-0.431852	-0.462578
D1*C2	16	18	-6.40823	1.2755	-2.45494		D1*C3	4	15	1.74396	-2.86026	-1.25045
D1*C2	17	1	-11.0302	0.68491	-1.07343		D1*C3	5	1	-3.05512	-1.01183	-0.657496
D1*C2	17	2	-5.4688	2.18252	-1.61467		D1*C3	5	2	3.67309	-1.52023	-0.748015
D1*C2	17	3	-9.66179	0.7128	-1.41101		D1*C3	5	3	-3.25998	-0.0755209	-0.943914
D1*C2	17	4	-10.8463	0.371431	-2.11899		D1*C3	5	4	-0.0487256	-0.133217	-0.872572
D1*C2	17	5	-2.41404	1.92376	-2.32946		D1*C3	5	5	-2.2446	-1.36183	-0.866115
D1*C2	17	6	-5.90933	1.71484	-2.58786		D1*C3	5	6	-3.8196	-0.582266	-0.477711
D1*C2	17	7	-10.4763	0.494343	-1.8255		D1*C3	5	7	2.87778	-2.47506	-1.39719
D1*C2	17	8	-5.54598	1.53472	-2.2902		D1*C3	5	8	-0.589738	0.15046	-1.49339
D1*C2	17	9	-5.84301	1.60633	-2.0027		D1*C3	5	9	4.6982	-3.88669	0.845181
D1*C2	17	10	-3.64412	1.87919	-2.22826		D1*C3	5	10	-3.36352	-0.236914	0.0507255
D1*C2	17	11	-7.74934	0.557948	-2.12965		D1*C3	5	11	3.15262	-1.51324	-1.17685
D1*C2	17	12	-2.91905	2.58977	-2.63669		D1*C3	5	12	-0.498518	-0.880748	-0.886813
D1*C2	17	13	-5.46367	1.71075	-2.44834		D1*C3	5	13	-2.71503	-1.23357	0.207212
D1*C2	17	14	-8.47206	0.876869	-2.4113		D1*C3	5	14	-2.08824	-1.95291	0.29331
D1*C2	17	15	-6.76462	1.40614	-2.0714		D1*C3	5	15	-3.62584	-0.385856	-0.472687
D1*C2	17	16	2.19981	4.4133	-2.64497		D1*C3	6	1	-0.197472	-0.40629	-2.05338
D1*C2	17	17	-9.05015	1.35311	-2.24028		D1*C3	6	2	-0.322049	-0.619174	-1.08665
D1*C2	17	18	-4.36033	2.13145	-2.2758		D1*C3	6	3	-1.55721	-0.243335	-0.246384
D1*C2	18	1	-4.11657	2.44644	-1.99906		D1*C3	6	4	0.908688	-0.159837	-0.532045
D1*C2	18	2	-0.431016	3.47365	-2.40989		D1*C3	6	5	-1.65933	-0.446698	-0.256249
D1*C2	18	3	-1.98715	2.58658	-1.69448		D1*C3	6	6	-1.82791	-1.14445	-0.0376957
D1*C2	18	4	3.24931	4.0166	-2.74366		D1*C3	6	7	1.54921	-1.89074	-0.593102
D1*C2	18	5	1.59043	4.47455	-2.435		D1*C3	6	8	-3.48553	-0.0808111	-1.14538
D1*C2	18	6	-0.117778	3.18434	-2.46761		D1*C3	6	9	-2.60744	-1.08335	-0.684904
D1*C2	18	7	-4.57733	1.65083	-1.82285		D1*C3	6	10	-0.816123	-0.745359	-1.45155
D1*C2	18	8	-6.4147	1.40898	-2.39545		D1*C3	6	11	3.83115	-1.12725	-1.87967
D1*C2	18	9	0.324666	3.34369	-2.666		D1*C3	6	12	4.82079	0.0837783	-2.37479
D1*C2	18	10	-5.11825	2.07503	-2.33583		D1*C3	6	13	0.965988	-1.87208	-1.72595
D1*C2	18	11	-9.64183	1.06555	-2.2128		D1*C3	6	14	-3.11777	-0.0715448	0.230687
D1*C2	18	12	-10.8751	0.633382	-2.43819		D1*C3	6	15	-3.98036	-0.00761111	-0.133632
D1*C2	18	13	-10.7989	0.344078	-2.18656		D1*C3	7	1	12.9509	-1.38969	-3.59748
D1*C2	18	14	-6.60474	1.34731	-2.06239		D1*C3	7	2	-0.478602	-1.13775	-1.00918
D1*C2	18	15	-10.7899	0.557835	-1.90373		D1*C3	7	3	-3.2905	-0.277165	0.41499
D1*C2	18	16	-2.70021	2.53867	-2.53763		D1*C3	7	4	-1.25288	-2.08246	-0.258154
D1*C2	18	17	-2.38552	2.52755	-2.846		D1*C3	7	5	4.31473	-1.20522	-0.0985467
D1*C2	18	18	-2.9351	1.88873	-3.42289		D1*C3	7	6	-1.14101	-1.03601	0.060879
D1*C2	19	1	-4.56828	2.35439	-1.97151		D1*C3	7	7	0.504734	-3.75555	-0.784634
D1*C2	19	2	0.206553	3.43678	-2.51283		D1*C3	7	8	4.99714	-0.598889	-2.73287
D1*C2	19	3	-0.449534	2.69018	-2.50615		D1*C3	7	9	-2.93396	-0.315235	0.0853781
D1*C2	19	4	-9.11502	1.072	-1.88249		D1*C3	7	10	-3.12487	-0.210247	0.879403
D1*C2	19	5	-3.0915	2.1481	-2.09102		D1*C3	7	11	-2.80487	-0.747172	1.05187
D1*C2	19	6	-9.16061	1.30037	-1.53046		D1*C3	7	12	4.84388	-2.98102	-1.03325
D1*C2	19	7	-5.10788	1.86278	-2.11252		D1*C3	7	13	7.5795	-0.248375	-2.83005
D1*C2	19	8	-5.47272	2.11131	-1.87591		D1*C3	7	14	5.16429	-4.40601	-0.990509
D1*C2	19	9	-2.9957	2.42001	-2.02816		D1*C3	7	15	2.62542	-1.95603	-0.862249
D1*C2	19	10	-3.40733	2.2136	-2.18647		D1*C3	8	1	4.15345	-1.26043	-2.55148
D1*C2	19	11	-3.6558	1.86654	-2.15118		D1*C3	8	2	-3.63905	0.215322	0.0139395
D1*C2	19	12	-1.43852	3.24407	-2.44691		D1*C3	8	3	1.28197	-2.32831	0.178983
D1*C2	19	13	-3.19077	2.43335	-2.1455		D1*C3	8	4	-2.05529	1.25019	1.34036
D1*C2	19	14	-2.88908	2.42799	-2.32289		D1*C3	8	5	-3.86911	-0.401514	-0.31863
D1*C2	19	15	-4.07701	2.04875	-2.24468		D1*C3	8	6	-4.07021	-0.156957	-0.130042
D1*C2	19	16	8.21949	5.77289	-3.09978		D1*C3	8	7	-2.21136	-0.151908	-0.927724
D1*C2	19	17	3.12143	4.21469	-2.87391		D1*C3	8	8	-3.59579	-0.0113741	-0.47159
D1*C2	19	18	-4.30143	2.09216	-2.05234		D1*C3	8	9	-0.976387	-1.21152	-0.873595
D1*C3	1	1	-5.73284	2.24744	-1.57585		D1*C3	8	10	-1.32391	-1.57016	-0.868039
D1*C3	1	2	-5.76196	1.87265	-1.45896		D1*C3	8	11	5.84237	-1.1568	0.869292
D1*C3	1	3	-0.285186	3.34314	-2.70139		D1*C3	8	12	1.72421	-1.64337	-0.732562
D1*C3	1	4	8.05792	4.67767	-2.92791		D1*C3	8	13	-3.69148	-0.694157	0.780102
D1*C3	1	5	-5.4445	1.59891	-2.3909		D1*C3	8	14	-3.87586	-0.683896	-0.484486
D1*C3	1	6	-3.7452	2.38247	-2.44409		D1*C3	8	15	-1.31175	-1.15944	-0.414209
D1*C3	1	7	8.40025	5.19415	-3.32988		D1*C3	9	1	-0.664681	0.83741	-1.18322
D1*C3	1	8	-6.09598	0.633473	-2.5212		D1*C3	9	2	-3.56295	-0.496819	-0.174857
D1*C3	1	9	-3.02218	2.3392	-2.18712		D1*C3	9	3	-3.17938	-1.37239	-0.0343851
D1*C3	1	10	3.45506	4.57369	-2.57486		D1*C3	9	4	10.4127	-2.04274	-2.36787
D1*C3	1	11	-0.243398	3.93128	-2.62816		D1*C3	9	5	-3.69018	-0.42072	0.336341
D1*C3	1	12	-2.88057	2.40899	-2.4316		D1*C3	9	6	-3.45773	-0.563469	0.46081
D1*C3	1	13	-5.96189	1.37701	-2.36725		D1*C3	9	7	-2.95288	0.0104797	-0.274647
D1*C3	1	14	14.1638	6.77407	-3.81582		D1*C3	9	8	0.95959	-2.2164	0.745283
D1*C3	1	15	-2.58574	1.585	-3.00714		D1*C3	9	9	-1.72079	-0.0751316	-0.826793
D1*C3	1	16	-0.562982	2.98641	-2.11851		D1*C3	9	10	-3.35035	-0.21094	-0.510432
D1*C3	1	17	-0.416022	3.15782	-2.11003		D1*C3	9	11	-0.796275	-2.23161	0.448425
D1*C3	1	18	-3.52127	1.90388	-2.50259		D1*C3	9	12	5.40294	-3.85173	0.972566
D1*C3	2	1	1.30516	3.74423	-1.89304		D1*C3	9	13	-4.02104	-0.414655	0.318233
D1*C3	2	2	-7.98058	1.42536	-0.196879		D1*C3	9	14	-0.397291	-1.29699	0.618448
D1*C3	2	3	-4.57801	2.35875	-1.83039		D1*C3	9	15	-3.19557	-0.228399	0.103147
D1*C3	2	4	3.072	3.87838	-2.41336		D1*C3	10	1	12.6148	-1.78797	0.201168
D1*C3	2	5	-3.64721	2.10361	-2.67565		D1*C3	10	2	0.952136	-1.94839	-0.396561
D1*C3	2	6	-2.28913	1.92678	-2.37477		D1*C3	10	3	-0.80561	-0.306435	0.392004
D1*C3	2	7	2.88458	3.53189	-2.60106		D1*C3	10	4	-1.52519	-1.32571	-0.466681
D1*C3	2	8	8.77064	3.85736	-4.48224		D1*C3	10	5	2.95066	-2.83649	-0.869713
D1*C3	2	9	-0.325934	1.96978	-2.74016		D1*C3	10	6	-0.141685	-2.41763	0.645094
D1*C3	2	10	-4.90781	1.99912	-1.28669		D1*C3	10	7	0.787178	-2.55416	-0.800189
D1*C3	2	11	-2.53629	2.53646	-1.99119		D1*C3	10	8	2.80927	-2.18138	-0.741442
D1*C3	2	12	-7.73171	0.654013	-1.85844		D1*C3	10	9	3.4643	-1.89487	0.265103
D1*C3	2	13	-6.33603	1.43121	-2.28773		D1*C3	10	10	-1.4799	0.0201864	-1.69277
D1*C3	2	14	-3.60029	2.11678	-2.45395		D1*C3	10	11	-1.28254	-1.03039	-1.89183
D1*C3	2	15	-7.33065	1.2834	-2.16567		D1*C3	10	12	-2.18739	-0.473487	-1.44573
D1*C3	2	16	0.589082	3.77516	-2.5398		D1*C3	10	13	-2.48208	0.128702	-0.29088
D1*C3	2	17	-6.95572	1.41306	-1.45875		D1*C3	10	14	2.76992	0.235786	-3.79705
D1*C3	2	18	-1.58534	1.82889	-2.16199		D1*C3	10	15	-0.862028	-1.09902	0.426862
D1*C3	3	1	-3.54975	2.47121	-2.05232		D1*C3	11	1	-3.37633	0.36562	-0.272703
D1*C3	3	2	28.9083	10.2213	-5.05626		D1*C3	11	2	-0.897696	0.154362	-1.90265
D1*C3	3	3	-6.50663	1.44094	-1.60822		D1*C3	11	3	5.93221	-0.346465	1.37479
D1*C3	3	4	-1.26911	2.38164	-2.53085		D1*C3	11	4	2.48536	-3.12671	-2.35977
D1*C3	3	5	-2.82844	2.51418	-2.52683		D1*C3	11	5	-3.59834	-0.938318	-1.42996
D1*C3	3	6	-3.5686	2.05898	-2.20238		D1*C3	11	6	-3.38236	-0.700545	-0.368483
D1*C3	3	7	-1.28459	2.22328	-2.70501		D1*C3	11	7	-4.38941	-0.0984671	-0.119896
D1*C3	3	8	-4.56101	1.41474	-2.02197		D1*C3	11	8	-4.17489	-0.181138	-0.167788
D1*C3	3	9	0.0525982	3.65549	-1.78423		D1*C3	11	9	-3.22726	-0.515573	-0.47843
D1*C3	3	10	-3.04965	2.56237	-1.77254		D1*C3	11	10	-2.72378	-0.324926	0.515931
D1*C3	3	11	-6.22142	1.61411	-1.99264		D1*C3	11	11	9.96904	-1.1352	-3.88891
D1*C3	3	12	-2.18395	2.34488	-2.42247		D1*C3	11	12	1.35844	-2.16519	-0.406854
D1*C3	3	13	-5.89435	1.74019	-1.95371		D1*C3	11	13	-3.68545	-0.652757	-0.108778
D1*C3	3	14	-4.63723	2.36836	-2.15604		D1*C3	11	14	2.52584	-1.8568	-0.706815
D1*C3	3	15	-4.69292	1.41447	-2.49933		D1*C3	11	15	6.94712	-1.96535	-1.18165
D1*C3	3	16	-3.91388	2.23519	-1.97129		D1*C3	12	1	-3.10084	-0.577606	1.15121
D1*C3	3	17	7.53703	5.14141	-2.80642		D1*C3	12	2	7.14612	-3.2267	4.87675
D1*C3	3	18	-6.7057	1.58939	-1.31339		D1*C3	12	3	0.419926	-2.16061	0.588239
D1*C3	4	1	-3.99644	2.24653	-2.25832		D1*C3	12	4	-0.632149	-2.52703	0.224977
D1*C3	4	2	1.43416	3.86361	-2.90429		D1*C3	12	5	1.73272	-1.67148	1.05381
D1*C3	4	3	-1.40768	2.7376	-2.35826		D1*C3	12	6	-2.98537	-1.31376	0.665435
D1*C3	4	4	3.94063	3.96891	-3.30807		D1*C3	12	7	7.47174	-2.76336	-0.592158
D1*C3	4	5	-5.31858	1.27894	-2.42136		D1*C3	12	8	0.0527691	-1.43271	1.11784
D1*C3	4	6	-3.6401	2.00957	-2.47741		D1*C3	12	9	1.67457	-1.16658	-1.96044
D1*C3	4	7	2.04209	3.77317	-3.00373		D1*C3	12	10	3.71922	-1.24213	0.605242
D1*C3	4	8	-1.2149	2.34805	-2.15091		D1*C3	12	11	-0.778954	-0.540705	-1.42018
D1*C3	4	9	-1.14554	2.42737	-2.04328		D1*C3	12	12	13.3855	-6.45553	2.21336
D1*C3	4	10	-3.33868	2.8348	-1.87555		D1*C3	12	13	-0.976586	-0.9565	-0.365845
D1*C3	4	11	-6.21774	0.97804	-1.94451		D1*C3	12	14	2.73844	-1.54722	-0.970323
D1*C3	4	12	-6.71223	1.44362	-2.24437		D1*C3	12	15	5.75702	-3.53731	0.358585
D1*C3	4	13	-2.24056	2.6248	-2.52436		D1*C3	13	1	7.27016	-2.77615	-1.94436
D1*C3	4	14	-4.79544	1.4081	-2.33784		D1*C3	13	2	0.198591	-0.675477	1.12528
D1*C3	4	15	-6.23644	-0.386421	-2.95108		D1*C3	13	3	-4.38941	-0.0984671	-0.119896
D1*C3	4	16	-6.72673	0.877088	-2.01276		D1*C3	13	4	1.97362	-1.18153	-1.39593
D1*C3	4	17	-4.43729	2.13009	-1.57356		D1*C3	13	5	6.22355	-4.82394	1.64775
D1*C3	4	18	-5.29179	1.47594	-1.9331		D1*C3	13	6	1.0647	-0.0356782	-0.671108
D1*C3	5	1	-7.41027	1.12688	-1.2539		D1*C3	13	7	-0.265802	0.266908	-0.84136
D1*C3	5	2	-5.45976	1.65411	-1.5891		D1*C3	13	8	-0.116445	-0.436205	0.185746
D1*C3	5	3	-0.616296	2.97337	-2.70058		D1*C3	13	9	-1.3979	-0.416489	-0.401989
D1*C3	5	4	2.71747	3.75241	-2.74971		D1*C3	13	10	1.15182	-2.25609	0.490464
D1*C3	5	5	-5.59368	1.47238	-2.39831		D1*C3	13	11	-0.261756	-1.98832	0.41774
D1*C3	5	6	-7.00497	1.43548	-1.98743		D1*C3	13	12	-3.34829	-1.14898	0.137686
D1*C3	5	7	-6.21944	1.09862	-1.99493		D1*C3	13	13	-4.38941	-0.0984671	-0.119896
D1*C3	5	8	2.61253	3.90698	-2.86831		D1*C3	13	14	-4.13218	-0.0709873	-0.040777
D1*C3	5	9	-5.20134	1.7224	-1.79389		D1*C3	13	15	-1.60946	-2.12765	1.60724
D1*C3	5	10	-0.960962	3.18062	-2.21813		D1*C3	14	1	4.7697	-0.650155	-2.84588
D1*C3	5	11	0.451349	2.29119	-3.3124		D1*C3	14	2	-3.10168	-0.251546	-0.425891
D1*C3	5	12	-4.07591	1.4008	-2.93291		D1*C3	14	3	-2.7754	-0.858884	-0.929449
D1*C3	5	13	-2.37738	2.32545	-2.35499		D1*C3	14	4	-4.1483	0.0998466	0.58324
D1*C3	5	14	-5.70308	1.73426	-2.22007		D1*C3	14	5	-3.38141	-0.940329	-0.187824
D1*C3	5	15	-3.402	1.35625	-2.33741		D1*C3	14	6	-1.84287	-0.541433	-0.767923
D1*C3	5	16	-4.45983	1.81492	-2.35629		D1*C3	14	7	-0.857259	-1.44018	0.938965
D1*C3	5	17	-7.52395	1.44764	-1.55379		D1*C3	14	8	-1.84147	-1.77224	-0.385059
D1*C3	5	18	-9.05112	0.641928	-2.02101		D1*C3	14	9	-4.38941	-0.0984671	-0.119896
D1*C3	6	1	-4.26698	2.37078	-1.43326		D1*C3	14	10	-4.44411	0.358943	0.560172
D1*C3	6	2	2.95237	4.25711	-1.4924		D1*C3	14	11	-1.21558	-0.736966	0.189107
D1*C3	6	3	6.05425	4.75077	-2.69886		D1*C3	14	12	8.18732	-1.05427	-1.70398
D1*C3	6	4	-0.384254	2.97089	-2.58033		D1*C3	14	13	10.1196	-4.83041	-1.27571
D1*C3	6	5	-8.30367	0.774934	-2.39874		D1*C3	14	14	1.28682	-1.78199	-1.02809
D1*C3	6	6	-5.04565	1.88464	-2.30864		D1*C3	14	15	-1.79755	-1.18877	-0.618296
D1*C3	6	7	2.86062	3.66447	-3.04095		D1*C3	15	1	0.869085	3.88816	-2.40477
D1*C3	6	8	-2.5481	2.24351	-1.92608		D1*C3	15	2	14.1722	-4.89567	-0.418606
D1*C3	6	9	-3.85914	2.15122	-1.43035		D1*C3	15	3	-1.84655	-0.759543	-0.193432
D1*C3	6	10	-2.94502	2.10912	-2.04706		D1*C3	15	4	1.26861	-2.55791	1.07102
D1*C3	6	11	-6.14809	1.29515	-2.37367		D1*C3	15	5	13.8772	-4.67893	2.46473
D1*C3	6	12	-3.8134	1.73662	-2.15417		D1*C3	15	6	-1.67201	-1.33913	-1.06876
D1*C3	6	13	-1.35655	2.63394	-2.58571		D1*C3	15	7	0.741026	-2.28847	-0.339523
D1*C3	6	14	2.63128	4.01286	-2.64385		D1*C3	15	8	-1.03354	-1.5597	-0.404401
D1*C3	6	15	-4.27219	1.09791	-2.83698		D1*C3	15	9	2.3045	-2.09982	-1.83076
D1*C3	6	16	-3.17508	2.304	-2.48805		D1*C3	15	10	-3.82955	-0.459319	-0.574265
D1*C3	6	17	-5.57228	1.94821	-2.06232		D1*C3	15	11	-0.584273	-2.42087	2.64364
D1*C3	6	18	-5.93831	1.04399	-2.60375		D1*C3	15	12	1.43456	-1.22763	-2.1691
D1*C3	7	1	-6.60675	1.41157	-1.35945		D1*C3	15	13	11.1389	-4.69501	-1.7872
D1*C3	7	2	-8.05114	1.52521	-0.856974		D1*C3	15	14	0.792738	-0.560186	0.468641
D1*C3	7	3	-4.74276	1.66151	-0.849472		D1*C3	15	15	2.35734	-1.30833	-2.06457
D1*C3	7	4	-7.62677	-0.287962	-1.07574		D1*C3	16	1	12.3473	-3.38775	-0.770181
D1*C3	7	5	-8.98362	0.218756	-1.58153		D1*C3	16	2	2.16994	-2.38254	1.07109
D1*C3	7	6	-4.94337	1.24726	-2.43509		D1*C3	16	3	3.17407	-2.39427	1.47235
D1*C3	7	7	-6.75016	1.73302	-1.83685		D1*C3	16	4	-2.72863	-1.08548	-1.00142
D1*C3	7	8	17.9121	7.49035	-4.14387		D1*C3	16	5	-3.51509	-0.835964	0.585689
D1*C3	7	9	12.2621	5.93396	-3.77326		D1*C3	16	6	6.42894	-3.03278	-0.624172
D1*C3	7	10	23.9104	8.63055	-4.87135		D1*C3	16	7	-2.66031	-0.588264	-0.940424
D1*C3	7	11	2.06995	2.57169	-1.98611		D1*C3	16	8	-4.38941	-0.0984671	-0.119896
D1*C3	7	12	-2.78617	1.556	-2.1186		D1*C3	16	9	7.24981	-1.61778	0.251841
D1*C3	7	13	-6.92037	0.697355	-1.97179		D1*C3	16	10	7.52511	-3.05086	-0.813486
D1*C3	7	14	-0.125766	2.78603	-2.54414		D1*C3	16	11	2.10382	-1.5045	-0.084612
D1*C3	7	15	9.51336	5.65334	-3.38845		D1*C3	16	12	-3.30095	-1.13497	-0.464209
D1*C3	7	16	-2.55817	1.94955	-2.22818		D1*C3	16	13	4.61635	-4.84648	3.0979
D1*C3	7	17	1.66798	1.94847	-2.94883		D1*C3	16	14	-3.67871	-0.384343	-0.361481
D1*C3	7	18	-5.86968	0.514068	-1.87177		D1*C3	16	15	-4.07782	0.0258486	0.0075772
D1*C3	8	1	-6.40818	1.42789	-1.75471		D1*C3	17	1	-0.648731	1.18169	-2.08295
D1*C3	8	2	-5.30611	1.68368	-1.60434		D1*C3	17	2	12.97	-5.25016	0.559223
D1*C3	8	3	-2.29779	2.69859	-2.13207		D1*C3	17	3	-1.36473	-1.65331	1.60691
D1*C3	8	4	0.830579	2.78851	-2.3046		D1*C3	17	4	-1.70813	-0.699762	0.0608223
D1*C3	8	5	-2.66208	1.40747	-2.60521		D1*C3	17	5	2.39414	-2.44912	0.410656
D1*C3	8	6	-4.72508	2.20478	-1.8183		D1*C3	17	6	2.1226	-0.653466	-0.488788
D1*C3	8	7	-4.9587	1.5636	-2.43961		D1*C3	17	7	-1.68221	-2.15753	-1.10884
D1*C3	8	8	12.5985	5.55631	-3.26221		D1*C3	17	8	3.58739	-0.874463	-1.10663
D1*C3	8	9	-4.21214	1.91242	-2.17588		D1*C3	17	9	-1.81667	0.271576	-0.316622
D1*C3	8	10	-10.0146	-0.0615889	-1.25087		D1*C3	17	10	2.00252	-0.159723	-0.785096
D1*C3	8	11	16.8912	4.86496	-3.73487		D1*C3	17	11	2.96378	-1.9398	-0.255965
D1*C3	8	12	-0.759132	1.08776	-2.85881		D1*C3	17	12	2.82399	-3.24696	-3.64938
D1*C3	8	13	-3.69258	2.0625	-2.32768		D1*C3	17	13	6.67291	-1.9019	-1.24759
D1*C3	8	14	1.28179	3.76224	-2.307		D1*C3	17	14	-0.51611	-1.07932	-0.711752
D1*C3	8	15	8.48812	5.21496	-3.51205		D1*C3	17	15	-3.90681	-0.752998	0.0980696
D1*C3	8	16	1.98746	4.92484	-1.94622		D1*C3	18	1	4.05283	-3.32829	-0.357403
D1*C3	8	17	-2.1963	3.58953	-1.86443		D1*C3	18	2	3.59017	-1.89566	-1.02274
D1*C3	8	18	-8.58667	0.554096	-1.99396		D1*C3	18	3	0.0852875	-0.514356	1.12674
D1*C3	9	1	-7.18789	1.72099	-1.72697		D1*C3	18	4	1.32893	-2.79671	1.66584
D1*C3	9	2	-7.3666	1.35403	-1.71495		D1*C3	18	5	6.96907	-0.870823	-4.22454
D1*C3	9	3	-13.8553	-0.475871	-0.901253		D1*C3	18	6	-1.5305	-0.745527	0.508138
D1*C3	9	4	1.91199	3.30706	-2.5276		D1*C3	18	7	1.21757	-0.0202154	-0.889041
D1*C3	9	5	-7.61278	1.28214	-2.11132		D1*C3	18	8	2.86011	-0.652615	-2.50685
D1*C3	9	6	-6.46255	1.40254	-2.04679		D1*C3	18	9	1.99915	-1.4816	-1.81492
D1*C3	9	7	-5.80694	1.79926	-2.33264		D1*C3	18	10	-0.391472	-2.22165	0.293142
D1*C3	9	8	-5.05121	1.13826	-1.88097		D1*C3	18	11	12.5487	-4.59425	3.56922
D1*C3	9	9	1.56937	2.38705	-2.71601		D1*C3	18	12	-1.1282	-2.91694	-0.120677
D1*C3	9	10	-7.01644	1.53787	-2.03652		D1*C3	18	13	2.44895	-1.68117	-0.223684
D1*C3	9	11	-7.77428	0.0852676	-1.97916		D1*C3	18	14	9.9402	-2.96341	-2.59734
D1*C3	9	12	-9.21353	0.143564	-2.10598		D1*C3	18	15	-2.76303	0.118111	0.453885
D1*C3	9	13	-5.8402	1.57349	-2.20614		D1*C3	19	1	-1.32504	-0.60089	2.20186
D1*C3	9	14	-6.68252	1.1176	-2.02387		D1*C3	19	2	10.1018	-3.57795	-0.150868
D1*C3	9	15	-3.81832	1.67177	-2.55658		D1*C3	19	3	-1.89103	-0.683021	0.378277
D1*C3	9	16	-6.81976	0.915995	-2.33898		D1*C3	19	4	2.24753	-1.67006	-1.18082
D1*C3	9	17	-6.83087	1.2051	-2.45555		D1*C3	19	5	-2.44679	-1.28424	0.472493
D1*C3	9	18	-8.76049	0.415599	-1.92633		D1*C3	19	6	-4.38941	-0.0984671	-0.119896
D1*C3	10	1	-11.4788	0.126132	-1.76639		D1*C3	19	7	0.203102	-0.92277	-0.174025
D1*C3	10	2	-9.04932	1.0103	-2.15108		D1*C3	19	8	-3.6563	-0.133515	0.67088
D1*C3	10	3	-8.49841	1.32028	-2.20203		D1*C3	19	9	2.34539	-2.47484	-2.21547
D1*C3	10	4	-3.19718	2.24567	-2.39603		D1*C3	19	10	4.7979	-2.44864	-0.279029
D1*C3	10	5	-8.1706	1.01719	-2.17964		D1*C3	19	11	-2.61898	-1.25068	-1.02093
D1*C3	10	6	-4.80318	1.35054	-2.07354		D1*C3	19	12	4.14822	-1.49858	-0.168043
D1*C3	10	7	-5.46052	1.64009	-2.06676		D1*C3	19	13	0.655827	-1.04337	-0.0378823
D1*C3	10	8	-8.05305	1.06915	-2.54589		D1*C3	19	14	-3.0226	-1.28732	0.179189
D1*C3	10	9	-4.7899	1.90274	-2.31044		D1*C3	19	15	-2.34626	-0.509019	0.586819
D1*C3	10	10	-10.0511	0.504897	-1.87423		D4*C1	1	1	-0.38143	2.71554	-2.46945
D1*C3	10	11	-9.0309	0.307504	-2.06323		D4*C1	1	2	-0.257374	1.05015	-1.17695
D1*C3	10	12	-6.19143	1.38645	-2.6128		D4*C1	1	3	-2.12835	1.25672	-0.554533
D1*C3	10	13	-7.59508	0.770418	-2.12674		D4*C1	1	4	2.38167	3.50953	-2.37324
D1*C3	10	14	-6.02512	1.34503	-2.52283		D4*C1	1	5	3.23035	1.00425	-0.721614
D1*C3	10	15	2.47393	3.80791	-2.74523		D4*C1	1	6	-2.01421	2.15819	-1.63774
D1*C3	10	16	-4.7261	1.94069	-2.10161		D4*C1	1	7	-3.93602	0.493344	-0.551248
D1*C3	10	17	-2.09566	2.50358	-2.60358		D4*C1	1	8	1.24117	2.46724	-1.82439
D1*C3	10	18	-8.97743	0.279572	-1.67091		D4*C1	1	9	1.19538	1.18582	-1.44955
D1*C3	11	1	-7.3382	1.30729	-1.86966		D4*C1	1	10	0.178658	2.79747	-1.60883
D1*C3	11	2	-5.27725	2.23527	-2.24963		D4*C1	1	11	-2.03969	0.58275	-1.46172
D1*C3	11	3	-7.14596	1.31011	-2.11513		D4*C1	1	12	1.91781	3.52585	-3.4872
D1*C3	11	4	-6.5831	0.314968	-2.52229		D4*C1	1	13	-2.90416	0.763444	-0.987064
D1*C3	11	5	-11.3174	-0.13832	-1.99457		D4*C1	1	14	-2.85346	1.54596	-0.231119
D1*C3	11	6	-10.0562	1.07706	-1.89744		D4*C1	1	15	-3.87319	0.624017	-0.014596
D1*C3	11	7	-2.98631	2.63488	-3.07996		D4*C1	2	1	-0.742828	-0.129157	0.684956
D1*C3	11	8	5.06499	4.48651	-3.32577		D4*C1	2	2	10.3832	0.920785	0.858909
D1*C3	11	9	-7.61305	1.32161	-1.7862		D4*C1	2	3	-1.20084	-0.354542	2.15681
D1*C3	11	10	-10.3727	0.350049	-1.92827		D4*C1	2	4	0.140814	1.65571	-0.266888
D1*C3	11	11	-3.76727	1.04516	-2.38111		D4*C1	2	5	-2.49883	0.249868	0.465113
D1*C3	11	12	-7.09292	1.09933	-2.1679		D4*C1	2	6	2.92573	2.22338	-1.01657
D1*C3	11	13	-5.25545	2.28468	-1.71365		D4*C1	2	7	-3.45648	0.875517	0.139354
D1*C3	11	14	-7.55104	1.40292	-1.65651		D4*C1	2	8	1.24173	1.67807	-0.946584
D1*C3	11	15	7.29631	5.17579	-3.09733		D4*C1	2	9	0.585125	2.7251	-1.03356
D1*C3	11	16	1.68446	3.49468	-3.01164		D4*C1	2	10	0.498524	0.296003	0.475397
D1*C3	11	17	-8.33141	0.838734	-1.97133		D4*C1	2	11	-2.86386	0.0524073	-0.162721
D1*C3	11	18	-8.03087	-0.300174	-2.29799		D4*C1	2	12	6.50944	5.80648	-5.74975
D1*C3	12	1	-9.43552	1.16882	-1.71803		D4*C1	2	13	-3.69762	0.839203	-0.360547
D1*C3	12	2	-7.78241	0.771233	-1.54432		D4*C1	2	14	3.41946	1.64372	-0.182661
D1*C3	12	3	-6.6993	1.37197	-1.94188		D4*C1	2	15	8.58525	6.72136	-4.69493
D1*C3	12	4	3.59111	3.39442	-3.30117		D4*C1	3	1	-4.28966	0.453185	0.00548481
D1*C3	12	5	-9.5328	0.686742	-2.20475		D4*C1	3	2	-3.8981	0.107597	0.228588
D1*C3	12	6	-0.407119	2.63496	-2.56657		D4*C1	3	3	-3.33003	0.939908	-0.201649
D1*C3	12	7	-7.46724	1.18686	-2.32241		D4*C1	3	4	8.00447	3.77296	-3.75328
D1*C3	12	8	-7.95914	0.622535	-2.03568		D4*C1	3	5	-1.44662	3.23069	-1.88728
D1*C3	12	9	-7.66526	1.27307	-2.12743		D4*C1	3	6	-4.05649	0.657511	-0.221757
D1*C3	12	10	-8.68831	0.762364	-1.90633		D4*C1	3	7	-3.62444	1.57341	-0.907219
D1*C3	12	11	-13.4909	-0.240546	-1.20268		D4*C1	3	8	-4.08424	0.3374	-0.467846
D1*C3	12	12	-8.90906	0.866248	-2.32865		D4*C1	3	9	-3.45175	0.710825	-0.737937
D1*C3	12	13	-10.3312	0.251482	-1.86444		D4*C1	3	10	7.01209	6.12717	-5.72324
D1*C3	12	14	-9.23459	0.489923	-2.31765		D4*C1	3	11	-3.63715	1.22243	-0.402848
D1*C3	12	15	-7.99869	0.357151	-2.69377		D4*C1	3	12	0.391486	2.67434	-2.41156
D1*C3	12	16	-6.43739	1.07726	-2.66885		D4*C1	3	13	-3.73809	1.96658	-1.03944
D1*C3	12	17	-8.40347	0.657987	-1.92648		D4*C1	3	14	-3.25238	1.08112	-0.497709
D1*C3	12	18	0.928205	2.95857	-2.57387		D4*C1	3	15	-1.3173	1.00295	0.944948
D1*C3	13	1	-9.74686	1.35534	-1.70648		D4*C1	4	1	6.96908	5.1738	-4.40662
D1*C3	13	2	-7.95921	1.40931	-2.35705		D4*C1	4	2	-0.40193	1.58711	-1.48484
D1*C3	13	3	-11.1503	0.35623	-1.75877		D4*C1	4	3	-0.044341	2.18482	0.101007
D1*C3	13	4	-8.55586	0.0590898	-1.62691		D4*C1	4	4	-0.0349298	1.33112	0.111133
D1*C3	13	5	-3.80864	2.28475	-2.04184		D4*C1	4	5	-3.49698	0.908617	-0.861849
D1*C3	13	6	-12.8225	-0.0189676	-1.61409		D4*C1	4	6	7.41511	6.69239	-4.20176
D1*C3	13	7	-5.05635	1.37613	-2.41959		D4*C1	4	7	5.23274	3.81389	-2.68882
D1*C3	13	8	-6.45862	0.271875	-2.4742		D4*C1	4	8	-2.71518	0.752196	0.0744507
D1*C3	13	9	-6.93498	1.19149	-1.98526		D4*C1	4	9	0.92124	3.29453	-3.47243
D1*C3	13	10	-10.5003	-0.132912	-2.20301		D4*C1	4	10	8.18461	3.77263	-5.74147
D1*C3	13	11	-0.622883	2.50895	-2.73081		D4*C1	4	11	6.53018	5.27439	-2.32623
D1*C3	13	12	-7.44201	0.915264	-2.29099		D4*C1	4	12	-3.27371	1.28017	-0.800209
D1*C3	13	13	-7.89228	1.14909	-2.01535		D4*C1	4	13	0.642267	2.15113	-3.34811
D1*C3	13	14	-11.4479	0.010616	-2.17827		D4*C1	4	14	0.326999	2.42131	-2.32129
D1*C3	13	15	-8.85393	0.53258	-2.64341		D4*C1	4	15	1.25437	0.8722	-0.324849
D1*C3	13	16	-4.17937	2.57132	-2.30889		D4*C1	5	1	3.45874	2.87097	-2.30321
D1*C3	13	17	-4.66406	2.34752	-2.39572		D4*C1	5	2	-2.47751	0.53178	-0.604982
D1*C3	13	18	-9.81106	0.187124	-1.72847		D4*C1	5	3	-4.19426	0.845941	-0.736456
D1*C3	14	1	-6.10625	1.98052	-1.83688		D4*C1	5	4	1.51751	2.79694	-2.6402
D1*C3	14	2	-7.22412	1.28329	-2.20351		D4*C1	5	5	1.55003	3.18569	-1.62313
D1*C3	14	3	-7.12446	1.48828	-2.08777		D4*C1	5	6	7.24234	2.77384	-2.59255
D1*C3	14	4	0.578367	2.72553	-2.34292		D4*C1	5	7	-3.3716	1.02722	0.0132891
D1*C3	14	5	-7.7653	0.49914	-2.258		D4*C1	5	8	-2.24936	0.676973	-0.0389409
D1*C3	14	6	-4.2236	1.67582	-2.49818		D4*C1	5	9	-3.50001	0.987389	-0.102807
D1*C3	14	7	-10.0476	0.381017	-1.84386		D4*C1	5	10	-3.71748	1.10839	-0.645061
D1*C3	14	8	2.03369	3.38711	-3.25885		D4*C1	5	11	8.61423	5.05669	-4.64643
D1*C3	14	9	4.54868	4.73033	-2.73156		D4*C1	5	12	-4.14567	1.01112	-1.26598
D1*C3	14	10	-3.64931	2.22186	-2.51864		D4*C1	5	13	-3.73941	0.92995	-0.312278
D1*C3	14	11	-3.46448	1.09562	-2.19702		D4*C1	5	14	5.1828	4.34913	-4.1174
D1*C3	14	12	-9.91844	-0.0675445	-1.78138		D4*C1	5	15	-2.99918	0.693192	-0.264507
D1*C3	14	13	-7.78344	1.11314	-2.13129		D4*C1	6	1	-4.34602	0.570859	-0.14578
D1*C3	14	14	-12.0182	-0.884518	-2.2791		D4*C1	6	2	5.45267	4.59193	-4.22912
D1*C3	14	15	-5.26411	1.5649	-2.53155		D4*C1	6	3	-1.9829	1.58171	-1.42638
D1*C3	14	16	0.161273	3.39531	-2.74978		D4*C1	6	4	2.17662	-1.30042	-2.31215
D1*C3	14	17	-7.34466	1.42088	-2.12051		D4*C1	6	5	0.189635	1.31959	-1.38251
D1*C3	14	18	-7.63484	1.15737	-2.22256		D4*C1	6	6	-2.61746	2.82831	-1.18136
D1*C3	15	1	-3.95145	2.3841	-1.97191		D4*C1	6	7	-1.58318	1.7755	-1.38603
D1*C3	15	2	-13.0484	-0.176024	-1.80037		D4*C1	6	8	8.30975	3.60688	-3.26725
D1*C3	15	3	-12.3734	0.272175	-1.83437		D4*C1	6	9	-2.1257	0.325615	-1.40225
D1*C3	15	4	-5.33697	1.67554	-2.12269		D4*C1	6	10	-2.71155	0.562479	-0.172605
D1*C3	15	5	-7.60086	1.10903	-2.3606		D4*C1	6	11	-3.67738	1.20267	-1.43014
D1*C3	15	6	-13.8879	-0.550454	-1.7464		D4*C1	6	12	-3.73589	0.246108	-0.13758
D1*C3	15	7	-4.12996	1.98873	-2.36173		D4*C1	6	13	-4.40322	0.559421	-0.209369
D1*C3	15	8	-5.13954	1.69672	-2.19703		D4*C1	6	14	-4.39198	1.46904	1.02893
D1*C3	15	9	5.02852	5.24453	-3.52672		D4*C1	6	15	-4.38659	0.604647	-0.163076
D1*C3	15	10	-7.05094	1.30217	-2.48912		D4*C1	7	1	-3.47745	1.86192	-1.37684
D1*C3	15	11	-6.74875	0.531552	-1.82265		D4*C1	7	2	5.76828	3.98465	-2.64095
D1*C3	15	12	-5.90957	1.15975	-2.19061		D4*C1	7	3	-3.36217	0.760389	-1.99706
D1*C3	15	13	-6.77909	1.1525	-2.01287		D4*C1	7	4	2.31465	4.92409	-3.78945
D1*C3	15	14	-6.27686	1.23816	-2.60223		D4*C1	7	5	2.4872	2.16519	-2.17903
D1*C3	15	15	-0.642429	2.53799	-3.02713		D4*C1	7	6	-1.58242	1.61468	-0.632061
D1*C3	15	16	-7.6136	1.32411	-2.48997		D4*C1	7	7	5.71039	2.20751	-2.9094
D1*C3	15	17	-2.51754	3.07627	-2.04151		D4*C1	7	8	-2.2987	0.850604	-0.761377
D1*C3	15	18	-0.963633	1.75396	-2.40486		D4*C1	7	9	-0.63253	0.756345	-0.140791
D1*C3	16	1	-5.25037	1.72527	-1.94532		D4*C1	7	10	5.67979	4.83237	-2.13834
D1*C3	16	2	-5.26218	1.87905	-1.74781		D4*C1	7	11	2.90581	-0.456612	-0.599159
D1*C3	16	3	0.545693	3.2903	-2.55097		D4*C1	7	12	-2.76252	1.09298	-0.212404
D1*C3	16	4	-10.7708	0.00933862	-1.42515		D4*C1	7	13	-2.05062	2.11651	-1.72934
D1*C3	16	5	-6.20225	0.934692	-2.08843		D4*C1	7	14	9.05355	3.77388	-1.94963
D1*C3	16	6	-4.92671	1.57421	-2.55278		D4*C1	7	15	-2.26043	1.09199	-1.18727
D1*C3	16	7	-5.72574	0.9599	-2.19444		D4*C1	8	1	1.57766	2.01193	-2.20982
D1*C3	16	8	-8.84635	-0.47578	-0.902353		D4*C1	8	2	-1.67905	1.32939	-0.621319
D1*C3	16	9	1.3047	3.33757	-2.43607		D4*C1	8	3	-0.0752471	2.76482	-2.33867
D1*C3	16	10	1.54006	4.06783	-2.49501		D4*C1	8	4	-3.8269	1.09861	-0.446674
D1*C3	16	11	-2.99787	0.820349	-2.37434		D4*C1	8	5	1.29643	1.52022	-2.18462
D1*C3	16	12	-7.10002	0.849159	-2.68946		D4*C1	8	6	2.38436	2.49713	-4.29813
D1*C3	16	13	-6.08063	1.43616	-2.3158		D4*C1	8	7	-1.78673	2.23991	-1.27772
D1*C3	16	14	-8.43792	0.770421	-1.88226		D4*C1	8	8	6.34897	3.6709	-3.09551
D1*C3	16	15	-4.31934	1.73802	-2.53449		D4*C1	8	9	-4.06745	0.86672	-0.286585
D1*C3	16	16	-2.80022	2.40398	-1.2764		D4*C1	8	10	-2.0829	0.765625	-0.138738
D1*C3	16	17	-9.70671	1.14117	-1.68892		D4*C1	8	11	-3.57014	0.933735	0.765114
D1*C3	16	18	-7.70531	0.691439	-2.10979		D4*C1	8	12	0.170897	1.23376	1.01178
D1*C3	17	1	-4.80751	1.89306	-1.90791		D4*C1	8	13	-2.32278	1.15461	0.0574061
D1*C3	17	2	28.9083	10.2213	-5.05626		D4*C1	8	14	-4.30322	0.576238	-0.0300325
D1*C3	17	3	-4.42209	1.44478	-1.6559		D4*C1	8	15	-3.80579	0.465246	0.0788563
D1*C3	17	4	-0.992269	2.87669	-2.4207		D4*C1	9	1	5.26041	3.56768	-3.6428
D1*C3	17	5	-8.1736	0.545466	-2.3438		D4*C1	9	2	-1.47124	1.42284	-1.57213
D1*C3	17	6	-4.3611	1.84072	-2.5048		D4*C1	9	3	-4.17485	0.441449	-0.0388999
D1*C3	17	7	-4.71584	2.19268	-2.33996		D4*C1	9	4	13.9051	3.65256	-1.82886
D1*C3	17	8	-2.22935	1.91038	-2.39331		D4*C1	9	5	-1.9309	0.740231	0.0417563
D1*C3	17	9	3.4362	3.73238	-2.89303		D4*C1	9	6	-3.83309	1.17058	-0.354815
D1*C3	17	10	-11.2535	-0.104696	-1.69947		D4*C1	9	7	-3.50486	1.62286	-1.83187
D1*C3	17	11	3.75242	1.10996	-3.36129		D4*C1	9	8	3.1107	3.19626	-2.93951
D1*C3	17	12	-11.0562	-0.530004	-1.90859		D4*C1	9	9	-3.22466	1.03829	-0.829518
D1*C3	17	13	-10.74	-0.111743	-1.86307		D4*C1	9	10	1.82113	2.96403	-3.30271
D1*C3	17	14	-4.56059	1.89418	-2.55709		D4*C1	9	11	-3.72018	1.04939	-0.634119
D1*C3	17	15	6.55153	4.97754	-3.75441		D4*C1	9	12	-3.3068	0.779715	-1.17822
D1*C3	17	16	1.53901	4.42721	-3.15571		D4*C1	9	13	-1.97935	1.32581	-1.42936
D1*C3	17	17	-10.5105	0.636449	-1.77703		D4*C1	9	14	-2.35934	1.02203	-0.920932
D1*C3	17	18	-5.9217	1.45329	-2.37061		D4*C1	9	15	-2.76777	0.677789	-0.905025
D1*C3	18	1	-6.25163	1.61995	-2.63154		D4*C1	10	1	-4.12466	0.875525	-0.444395
D1*C3	18	2	-7.52307	0.946299	-1.98777		D4*C1	10	2	0.80514	3.6305	-3.43087
D1*C3	18	3	-10.1725	0.19679	-1.71186		D4*C1	10	3	5.24971	2.49554	-1.19556
D1*C3	18	4	8.97036	5.33929	-3.8453		D4*C1	10	4	-2.78448	1.48243	-0.439051
D1*C3	18	5	-4.61553	2.16812	-2.7139		D4*C1	10	5	-3.62433	1.37332	-0.640321
D1*C3	18	6	1.17695	3.66136	-2.87419		D4*C1	10	6	-1.47357	0.273332	-0.182886
D1*C3	18	7	-5.56759	1.99383	-2.41925		D4*C1	10	7	-1.286	0.508567	-1.87148
D1*C3	18	8	-7.49008	-0.0880546	-1.12456		D4*C1	10	8	5.68374	5.05478	-2.7119
D1*C3	18	9	-5.1535	1.82716	-2.57532		D4*C1	10	9	-4.15356	0.56431	-0.19583
D1*C3	18	10	-7.72175	0.117725	-1.9371		D4*C1	10	10	3.91403	2.11975	0.164989
D1*C3	18	11	-0.0287105	3.08443	-3.12639		D4*C1	10	11	5.14943	2.47556	-0.257694
D1*C3	18	12	-2.72084	2.44317	-2.9957		D4*C1	10	12	3.22076	4.19506	-3.85322
D1*C3	18	13	-9.13636	0.966722	-1.93891		D4*C1	10	13	-3.22122	1.22389	-0.671563
D1*C3	18	14	-5.83122	1.88626	-1.91305		D4*C1	10	14	-4.22953	0.839927	-0.0470554
D1*C3	18	15	-6.08156	1.20837	-2.58687		D4*C1	10	15	-4.36338	0.75032	0.0578486
D1*C3	18	16	-0.236462	3.68786	-2.56753		D4*C1	11	1	-1.13612	2.6604	-0.466332
D1*C3	18	17	-5.06641	2.09655	-2.4175		D4*C1	11	2	-3.88743	0.654471	-0.425401
D1*C3	18	18	2.15497	3.51842	-3.00618		D4*C1	11	3	-1.96723	0.996299	-1.03032
D1*C3	19	1	-6.46414	1.70574	-1.74139		D4*C1	11	4	0.564383	3.21714	-3.55176
D1*C3	19	2	-12.3959	0.146363	-1.31437		D4*C1	11	5	-0.428468	1.46023	-0.0922615
D1*C3	19	3	-9.4337	0.871351	-1.84217		D4*C1	11	6	0.191773	1.28451	-0.338581
D1*C3	19	4	-2.68734	1.83185	-1.92783		D4*C1	11	7	0.00725111	3.00755	-2.40805
D1*C3	19	5	-2.40361	2.32818	-2.35523		D4*C1	11	8	-4.39037	0.543986	-0.218782
D1*C3	19	6	-3.58535	2.37218	-2.25083		D4*C1	11	9	-4.39191	0.507433	-0.105151
D1*C3	19	7	-11.2965	0.0584033	-1.52509		D4*C1	11	10	-4.10017	0.575584	-0.0355037
D1*C3	19	8	-1.35398	3.29555	-2.61201		D4*C1	11	11	-4.43236	1.19207	0.687019
D1*C3	19	9	-3.97883	3.07432	-2.30421		D4*C1	11	12	-4.44993	0.735488	0.0767963
D1*C3	19	10	-9.90354	0.854678	-2.01415		D4*C1	11	13	-4.45841	0.675666	0.0661985
D1*C3	19	11	-7.23647	1.23875	-1.79921		D4*C1	11	14	-4.33626	1.10993	0.482866
D1*C3	19	12	-6.88448	1.2459	-2.12631		D4*C1	11	15	-3.43366	1.20682	1.03988
D1*C3	19	13	-5.08518	1.65612	-2.24971		D4*C1	12	1	1.34163	1.0842	-0.751826
D1*C3	19	14	-3.26283	2.30151	-2.32257		D4*C1	12	2	0.192729	4.89875	-4.13297
D1*C3	19	15	-2.53326	2.44629	-2.26888		D4*C1	12	3	-3.51748	1.13961	-0.934829
D1*C3	19	16	1.76557	4.14598	-2.93448		D4*C1	12	4	4.81443	4.20857	-2.6193
D1*C3	19	17	-7.38029	1.26176	-1.93415		D4*C1	12	5	-2.54531	0.690681	-0.240085
D1*C3	19	18	0.195402	2.85198	-2.37513		D4*C1	12	6	-1.72175	1.5945	0.111506
D4*C1	1	1	8.72852	-1.54404	-0.567807		D4*C1	12	7	1.0419	1.89284	-1.71884
D4*C1	1	2	7.00525	-3.00222	-0.969905		D4*C1	12	8	-0.0450855	1.05014	-0.865211
D4*C1	1	3	5.08594	-2.71243	-0.780754		D4*C1	12	9	-3.79515	0.6613	-0.0943301
D4*C1	1	4	12.3124	-0.287664	-1.52861		D4*C1	12	10	-3.07699	0.712038	-1.23492
D4*C1	1	5	11.8494	-0.408156	-0.790517		D4*C1	12	11	-3.87765	0.435466	0.0719365
D4*C1	1	6	7.70486	-2.80079	-1.16616		D4*C1	12	12	2.08334	3.62663	-0.991666
D4*C1	1	7	5.93804	-3.11977	-0.685038		D4*C1	12	13	5.50383	1.76078	-2.1377
D4*C1	1	8	7.53257	-2.78478	-1.46398		D4*C1	12	14	-1.3055	1.9051	0.301221
D4*C1	1	9	4.71194	-4.76954	-0.891133		D4*C1	12	15	-0.266445	1.44755	-0.813885
D4*C1	1	10	6.75932	-2.14824	-1.14156		D4*C1	13	1	-2.63287	-0.391823	-0.25605
D4*C1	1	11	10.35	-0.722087	-2.08723		D4*C1	13	2	12.5637	2.66133	0.621099
D4*C1	1	12	14.2232	1.10754	-1.80716		D4*C1	13	3	1.2333	2.09349	0.596992
D4*C1	1	13	5.21046	-4.10715	-0.912122		D4*C1	13	4	5.44336	1.32616	0.58257
D4*C1	1	14	7.88644	-1.94533	-1.57839		D4*C1	13	5	2.65025	0.429718	0.972641
D4*C1	1	15	14.8375	1.93801	-1.82183		D4*C1	13	6	5.1808	0.102097	2.09061
D4*C1	1	16	6.41367	-3.69773	-1.98415		D4*C1	13	7	-4.13557	0.484698	-0.352203
D4*C1	1	17	6.16835	-3.4439	-1.46205		D4*C1	13	8	3.84562	4.34882	-2.80283
D4*C1	1	18	12.3513	0.159728	-2.0234		D4*C1	13	9	1.749	2.45185	-2.93422
D4*C1	2	1	13.1232	0.382988	-1.54429		D4*C1	13	10	-1.02641	1.65339	-1.47907
D4*C1	2	2	12.1103	-0.839781	-1.68882		D4*C1	13	11	-1.92156	0.804612	-1.10173
D4*C1	2	3	1.92306	-6.30866	0.31929		D4*C1	13	12	-0.498767	1.88989	-0.827958
D4*C1	2	4	9.77742	-1.39044	-1.65303		D4*C1	13	13	2.67492	2.23997	-1.05996
D4*C1	2	5	3.38164	-5.75791	-0.618988		D4*C1	13	14	-3.69164	0.857243	-0.570995
D4*C1	2	6	0.0370239	-6.83548	-0.541641		D4*C1	13	15	-3.46565	1.10343	-0.707481
D4*C1	2	7	2.33838	-5.9635	-0.337283		D4*C1	14	1	1.17228	2.59139	0.217447
D4*C1	2	8	2.90838	-6.10216	-0.84332		D4*C1	14	2	-3.41679	1.11325	-0.759928
D4*C1	2	9	4.14334	-5.12937	-0.924224		D4*C1	14	3	-2.92793	0.84867	-0.388346
D4*C1	2	10	4.20759	-5.78228	-0.803016		D4*C1	14	4	-1.57057	-1.52677	0.321354
D4*C1	2	11	11.6601	-0.659219	-2.15784		D4*C1	14	5	-1.44793	1.08614	0.677401
D4*C1	2	12	4.36925	-5.18293	-0.816793		D4*C1	14	6	3.04479	1.27654	-0.517352
D4*C1	2	13	5.90974	-3.65464	-1.34619		D4*C1	14	7	-3.6627	1.26554	-0.694585
D4*C1	2	14	1.41235	-6.68508	-0.0903396		D4*C1	14	8	-4.23217	0.511069	-0.168101
D4*C1	2	15	8.19196	-2.94176	-2.20122		D4*C1	14	9	-4.50576	0.797793	0.338392
D4*C1	2	16	5.28129	-4.38292	-1.96661		D4*C1	14	10	-4.24509	0.98955	0.230901
D4*C1	2	17	10.468	-1.40904	-1.8923		D4*C1	14	11	-4.4177	0.720646	0.0257762
D4*C1	2	18	7.92293	-2.50789	-1.32167		D4*C1	14	12	-4.10383	0.265721	-0.194381
D4*C1	3	1	12.7537	0.272743	-1.05934		D4*C1	14	13	-4.00481	0.549628	0.102746
D4*C1	3	2	11.8865	-0.347498	-2.00895		D4*C1	14	14	-4.39366	0.536623	-0.135206
D4*C1	3	3	4.30859	-5.34208	-1.18052		D4*C1	14	15	3.86591	3.22235	0.989143
D4*C1	3	4	3.43838	-5.19021	-0.888169		D4*C2	1	1	0.315779	-0.686554	0.898144
D4*C1	3	5	6.00624	-4.71524	-1.51087		D4*C2	1	2	-3.50849	-0.464158	0.129783
D4*C1	3	6	4.5912	-4.58645	-0.53201		D4*C2	1	3	2.87728	2.37539	-2.9489
D4*C1	3	7	12.9758	1.33667	-2.24666		D4*C2	1	4	10.8606	4.08604	-1.0004
D4*C1	3	8	1.03778	-6.45335	0.135342		D4*C2	1	5	-1.72117	0.296165	-0.660351
D4*C1	3	9	4.41665	-4.77549	-0.701233		D4*C2	1	6	-2.99216	0.615518	-0.205858
D4*C1	3	10	4.08274	-5.23589	-0.801733		D4*C2	1	7	-4.38057	0.188888	0.30754
D4*C1	3	11	14.8498	1.47607	-1.74411		D4*C2	1	8	-4.26398	0.459949	0.635272
D4*C1	3	12	2.5266	-6.03519	0.362705		D4*C2	1	9	-3.93776	0.2898	0.979078
D4*C1	3	13	5.07209	-4.91908	-0.83627		D4*C2	1	10	-4.31544	0.351264	0.427294
D4*C1	3	14	4.03576	-4.62823	-0.324351		D4*C2	1	11	-4.4049	-0.0692719	-0.0650878
D4*C1	3	15	2.22398	-6.13751	-0.289973		D4*C2	1	12	-4.40491	0.204632	0.311018
D4*C1	3	16	3.92273	-5.06212	-1.32882		D4*C2	1	13	-2.81966	0.756851	0.695645
D4*C1	3	17	3.60714	-5.59533	-0.541406		D4*C2	1	14	-4.37408	0.227111	0.312573
D4*C1	3	18	11.1	-1.02586	-2.5289		D4*C2	1	15	-3.63423	0.0263688	-0.274558
D4*C1	4	1	21.6311	5.71143	-3.11306		D4*C2	2	1	-3.19519	0.305907	0.472222
D4*C1	4	2	8.06738	-3.51624	-2.10857		D4*C2	2	2	0.0179596	-1.92781	-0.0855854
D4*C1	4	3	3.06164	-5.41477	-1.31013		D4*C2	2	3	2.12316	2.71315	1.29108
D4*C1	4	4	6.69653	-3.70078	-1.27164		D4*C2	2	4	-4.29875	0.0605342	-0.491833
D4*C1	4	5	4.40681	-5.28784	-0.684812		D4*C2	2	5	-1.2904	0.177028	0.272628
D4*C1	4	6	8.034	-2.65047	-1.54385		D4*C2	2	6	3.74536	1.37197	0.343315
D4*C1	4	7	9.17501	-1.16421	-0.527793		D4*C2	2	7	-2.59074	-0.586504	0.56976
D4*C1	4	8	2.54992	-5.41732	-0.0657079		D4*C2	2	8	-4.18839	0.0151999	0.15455
D4*C1	4	9	5.75766	-4.19587	-1.65309		D4*C2	2	9	-4.31594	0.887586	1.16418
D4*C1	4	10	4.19615	-5.10216	-0.58558		D4*C2	2	10	-3.97624	0.339648	0.705596
D4*C1	4	11	4.2142	-5.05086	-0.607207		D4*C2	2	11	-4.23619	0.0333379	0.426335
D4*C1	4	12	4.45958	-5.1649	-0.59544		D4*C2	2	12	-4.44302	0.00262274	0.0698801
D4*C1	4	13	1.47023	-6.27685	-0.640195		D4*C2	2	13	-3.76829	-0.309949	0.5896
D4*C1	4	14	5.24585	-3.98871	-0.692249		D4*C2	2	14	-4.18588	0.328267	0.184915
D4*C1	4	15	1.503	-6.58867	-0.618427		D4*C2	2	15	-2.91158	1.07703	0.109789
D4*C1	4	16	6.20968	-3.88592	-1.2596		D4*C2	3	1	-3.59265	-0.37971	0.226118
D4*C1	4	17	6.33426	-3.70074	-1.37685		D4*C2	3	2	-0.975427	-1.22288	1.63098
D4*C1	4	18	8.01673	-2.86419	-1.51131		D4*C2	3	3	-3.3602	0.34381	0.184445
D4*C1	5	1	13.6209	0.69076	-1.53933		D4*C2	3	4	7.03491	3.08592	-0.582596
D4*C1	5	2	10.3232	-2.10393	-1.24674		D4*C2	3	5	3.66539	0.327674	-1.04713
D4*C1	5	3	5.45996	-4.594	-1.11619		D4*C2	3	6	-2.80369	1.24494	-0.164816
D4*C1	5	4	4.68083	-4.08642	-0.316439		D4*C2	3	7	-3.5914	-0.355002	-0.380684
D4*C1	5	5	-0.0364483	-7.50174	0.48048		D4*C2	3	8	-3.70983	-0.101835	-0.360028
D4*C1	5	6	3.87068	-5.22316	-1.24115		D4*C2	3	9	-4.00289	0.752366	0.99745
D4*C1	5	7	3.00313	-5.56218	-0.570788		D4*C2	3	10	-4.36561	0.192852	-0.0711435
D4*C1	5	8	6.08172	-3.72236	-0.663932		D4*C2	3	11	-4.3253	0.352824	0.438812
D4*C1	5	9	8.05436	-3.52767	-1.71547		D4*C2	3	12	-4.28922	0.364474	0.581233
D4*C1	5	10	1.41261	-7.3304	-0.210213		D4*C2	3	13	-3.50255	0.28791	0.246943
D4*C1	5	11	12.2348	0.0862012	-1.39931		D4*C2	3	14	-4.43661	-0.0094642	0.0471892
D4*C1	5	12	3.62837	-5.50759	-0.103449		D4*C2	3	15	-4.401	0.283746	0.415929
D4*C1	5	13	3.70026	-5.17634	-0.340836		D4*C2	4	1	6.22642	3.01946	-3.03117
D4*C1	5	14	5.51422	-3.96422	-0.710122		D4*C2	4	2	4.68679	1.62601	-2.04636
D4*C1	5	15	4.04149	-4.80816	-0.48706		D4*C2	4	3	1.76869	1.39638	-1.38021
D4*C1	5	16	9.2821	-2.16326	-2.24753		D4*C2	4	4	-0.194383	1.56016	0.599011
D4*C1	5	17	1.85456	-6.25148	-0.412575		D4*C2	4	5	-3.15391	0.179406	-0.851381
D4*C1	5	18	4.08695	-5.15261	-0.391916		D4*C2	4	6	3.52705	0.489457	-0.0951828
D4*C1	6	1	17.5239	3.26324	-2.3965		D4*C2	4	7	1.18075	1.15367	-0.0664227
D4*C1	6	2	13.8473	1.02147	-2.22344		D4*C2	4	8	-4.35224	0.00265591	-0.0163889
D4*C1	6	3	-0.541365	-8.24558	0.295072		D4*C2	4	9	-4.45187	0.516592	0.784013
D4*C1	6	4	2.97578	-6.31683	-0.522578		D4*C2	4	10	-4.4596	0.0338826	0.128564
D4*C1	6	5	0.831308	-7.48	-0.257164		D4*C2	4	11	-4.3059	-0.140786	0.0580074
D4*C1	6	6	1.01995	-6.76053	-0.17213		D4*C2	4	12	-4.14935	0.583895	0.202057
D4*C1	6	7	-0.103949	-7.71646	0.124823		D4*C2	4	13	-3.15257	0.767623	0.450679
D4*C1	6	8	3.30877	-5.5259	-1.01762		D4*C2	4	14	-3.62212	0.530085	0.594808
D4*C1	6	9	9.51599	-2.18281	-2.42352		D4*C2	4	15	-4.15397	0.0861919	0.117295
D4*C1	6	10	0.994908	-7.16614	-0.007171		D4*C2	5	1	4.29769	2.11931	0.626261
D4*C1	6	11	8.01938	-2.71479	-0.791996		D4*C2	5	2	4.07537	1.59628	-1.981
D4*C1	6	12	13.0427	0.35518	-1.45142		D4*C2	5	3	-4.00901	0.119075	-0.034572
D4*C1	6	13	1.33566	-6.47845	0.179103		D4*C2	5	4	-3.40398	-0.0012787	-1.03856
D4*C1	6	14	3.14209	-5.52384	-0.377409		D4*C2	5	5	-3.59878	-0.499066	-0.345967
D4*C1	6	15	2.58678	-6.02106	-0.38771		D4*C2	5	6	-4.00367	0.925709	1.16492
D4*C1	6	16	5.58921	-3.62683	-1.65369		D4*C2	5	7	-4.08053	0.0120192	-0.0331487
D4*C1	6	17	4.54358	-4.56235	-0.8771		D4*C2	5	8	-4.37016	0.108397	0.145847
D4*C1	6	18	4.36942	-4.82171	-0.634449		D4*C2	5	9	-4.20247	0.283263	0.61929
D4*C1	7	1	19.0156	4.89553	-2.68972		D4*C2	5	10	15.0407	4.88125	-1.69149
D4*C1	7	2	17.0267	3.41401	-3.13521		D4*C2	5	11	7.22369	3.65677	-3.20324
D4*C1	7	3	6.11325	-3.47106	-1.509		D4*C2	5	12	2.10255	1.7658	0.0142445
D4*C1	7	4	0.810386	-6.82998	-0.352786		D4*C2	5	13	-3.95695	-0.187829	0.351763
D4*C1	7	5	10.2185	-2.4025	-2.35726		D4*C2	5	14	-0.485998	0.172922	-0.131357
D4*C1	7	6	2.71093	-6.16807	-0.600422		D4*C2	5	15	-0.495473	-0.498807	-0.0927475
D4*C1	7	7	-2.09954	-8.62629	0.60725		D4*C2	6	1	-2.40691	0.115068	-0.753696
D4*C1	7	8	10.0261	-1.474	-1.29419		D4*C2	6	2	8.97465	1.09859	0.387521
D4*C1	7	9	4.60629	-4.97393	-0.709289		D4*C2	6	3	-4.08322	0.666506	-0.504418
D4*C1	7	10	4.53585	-4.9183	-0.6007		D4*C2	6	4	-4.33461	-0.0983687	-0.0635073
D4*C1	7	11	10.3522	-1.33711	-1.23749		D4*C2	6	5	-0.0845064	1.23094	-1.89619
D4*C1	7	12	14.3738	0.644598	-0.453609		D4*C2	6	6	-2.48729	1.35254	0.159635
D4*C1	7	13	0.810915	-7.04149	0.408401		D4*C2	6	7	-0.71548	2.08542	0.458268
D4*C1	7	14	-1.72137	-8.59431	0.399508		D4*C2	6	8	-3.51302	0.623133	1.4562
D4*C1	7	15	4.3113	-4.97837	-1.18897		D4*C2	6	9	-4.44534	0.133272	0.251469
D4*C1	7	16	7.75378	-2.9743	-1.43899		D4*C2	6	10	-3.69869	0.134752	0.896773
D4*C1	7	17	1.13454	-7.37977	-0.490015		D4*C2	6	11	-4.30991	0.424578	0.5227
D4*C1	7	18	5.37097	-3.68527	-0.747851		D4*C2	6	12	-4.40695	-0.0653888	-0.0577981
D4*C1	8	1	2.6376	-5.78853	-0.157701		D4*C2	6	13	0.339347	0.389743	0.149012
D4*C1	8	2	5.41374	-4.91146	-1.61291		D4*C2	6	14	-2.68495	0.475392	-0.203705
D4*C1	8	3	7.68395	-3.31201	-1.65692		D4*C2	6	15	-4.38941	-0.0984671	-0.119896
D4*C1	8	4	7.60998	-3.10181	-1.07719		D4*C2	7	1	0.557556	0.636095	-0.600646
D4*C1	8	5	3.67088	-5.7235	-0.248989		D4*C2	7	2	-3.13148	-0.497142	-1.06875
D4*C1	8	6	-2.93874	-9.81071	0.340459		D4*C2	7	3	-2.57413	1.71493	0.700593
D4*C1	8	7	6.39266	-2.8135	0.0895837		D4*C2	7	4	-1.56422	-0.0497736	0.527728
D4*C1	8	8	2.44096	-5.79682	-0.24163		D4*C2	7	5	-3.95216	-0.542108	-0.27012
D4*C1	8	9	3.34994	-5.82806	-0.23789		D4*C2	7	6	-4.26913	-0.20055	0.131183
D4*C1	8	10	0.066792	-8.10833	-0.220858		D4*C2	7	7	-4.27697	0.60184	0.908441
D4*C1	8	11	5.33228	-4.17066	-0.396941		D4*C2	7	8	-4.38941	-0.0984671	-0.119896
D4*C1	8	12	2.84257	-6.36578	-0.912127		D4*C2	7	9	-4.44312	0.00279841	0.0702098
D4*C1	8	13	-0.282089	-7.88449	0.151702		D4*C2	7	10	-3.54197	0.297742	0.276634
D4*C1	8	14	0.0541158	-7.37522	-0.0314971		D4*C2	7	11	-1.58815	0.538627	0.506797
D4*C1	8	15	0.240147	-7.39306	-0.229543		D4*C2	7	12	-4.11361	0.450841	0.807833
D4*C1	8	16	11.9566	-0.596046	-3.20622		D4*C2	7	13	-4.41972	-0.0413274	-0.0126275
D4*C1	8	17	2.1028	-6.14279	-0.635713		D4*C2	7	14	4.96073	0.362578	-1.99827
D4*C1	8	18	11.7858	-0.261787	-2.31206		D4*C2	7	15	5.86095	3.48575	-1.92176
D4*C1	9	1	8.61128	-1.95803	-0.338158		D4*C2	8	1	-3.74382	0.300739	1.05907
D4*C1	9	2	4.5911	-4.08594	-0.101778		D4*C2	8	2	5.01575	0.636777	-0.649477
D4*C1	9	3	-1.71309	-8.16784	0.36		D4*C2	8	3	12.4736	2.92299	0.629744
D4*C1	9	4	1.99148	-5.58343	0.4611		D4*C2	8	4	-4.03406	-0.14878	0.200379
D4*C1	9	5	5.94471	-3.97798	-0.700864		D4*C2	8	5	-3.46806	0.122639	-0.204749
D4*C1	9	6	1.942	-5.97038	0.232019		D4*C2	8	6	-4.26298	0.0932912	-0.17316
D4*C1	9	7	4.47838	-4.1242	-0.501399		D4*C2	8	7	-4.35678	0.930713	1.26223
D4*C1	9	8	0.73724	-6.92501	-0.392538		D4*C2	8	8	-4.43773	0.0715637	0.159511
D4*C1	9	9	6.56428	-3.40473	-1.36183		D4*C2	8	9	-4.42195	0.0284943	0.0853714
D4*C1	9	10	0.692123	-6.86113	-0.0410551		D4*C2	8	10	-4.37171	0.21591	0.294941
D4*C1	9	11	4.80791	-3.89449	-0.746835		D4*C2	8	11	-4.42659	-0.0283578	0.0117203
D4*C1	9	12	8.75749	-2.1785	-1.33875		D4*C2	8	12	-3.80913	0.259046	0.708117
D4*C1	9	13	2.48926	-5.67353	-0.381249		D4*C2	8	13	13.1915	4.31877	-1.15882
D4*C1	9	14	3.40003	-5.35182	-0.194964		D4*C2	8	14	4.19493	0.778939	-1.29351
D4*C1	9	15	7.43132	-2.9428	-1.45557		D4*C2	8	15	-1.34655	1.33865	-0.24176
D4*C1	9	16	15.3822	1.56363	-3.5441		D4*C2	9	1	-3.55318	0.157599	0.145481
D4*C1	9	17	1.27071	-6.51642	-0.0493345		D4*C2	9	2	-3.6232	-0.0444453	0.723894
D4*C1	9	18	11.9517	0.41295	-1.25401		D4*C2	9	3	-3.95196	0.913997	1.34606
D4*C1	10	1	7.14308	-2.85833	-0.46675		D4*C2	9	4	-4.38941	-0.0984671	-0.119896
D4*C1	10	2	10.5866	-1.45313	-0.79362		D4*C2	9	5	-4.3044	0.155099	0.302172
D4*C1	10	3	0.224246	-7.00506	0.232463		D4*C2	9	6	-3.84224	0.505712	-0.0253682
D4*C1	10	4	-1.04638	-7.59945	1.00889		D4*C2	9	7	-3.72279	0.652741	0.668064
D4*C1	10	5	-0.669117	-6.96985	1.10769		D4*C2	9	8	-2.91478	-0.412714	0.193942
D4*C1	10	6	0.993262	-6.02768	0.0318999		D4*C2	9	9	6.08096	3.11541	1.65776
D4*C1	10	7	3.50652	-5.05073	-0.139007		D4*C2	9	10	1.11115	0.37714	1.14126
D4*C1	10	8	5.14391	-4.00648	-0.326301		D4*C2	9	11	4.59549	0.957076	-1.25957
D4*C1	10	9	-0.00835129	-7.1494	0.556251		D4*C2	9	12	-1.77337	1.3555	-0.737226
D4*C1	10	10	1.21022	-6.28807	0.00933928		D4*C2	9	13	-3.23189	-0.39375	-0.864504
D4*C1	10	11	0.201328	-6.90077	0.503714		D4*C2	9	14	-1.88599	0.136303	0.301234
D4*C1	10	12	0.642449	-6.94089	0.545296		D4*C2	9	15	-4.06064	-0.124836	-0.017378
D4*C1	10	13	1.11491	-6.16272	0.119162		D4*C2	10	1	0.622986	1.80079	-2.45063
D4*C1	10	14	2.10597	-5.42306	0.279909		D4*C2	10	2	-3.82697	0.468691	-0.0824807
D4*C1	10	15	6.87772	-3.28449	-1.14548		D4*C2	10	3	-3.53675	0.092706	-0.862402
D4*C1	10	16	12.6476	0.399768	-2.76191		D4*C2	10	4	-4.32586	-0.086787	-0.0438288
D4*C1	10	17	3.05091	-5.60456	-0.237406		D4*C2	10	5	-4.16901	1.07897	1.54157
D4*C1	10	18	9.01907	-1.44423	-1.44107		D4*C2	10	6	-4.3639	0.372566	0.502618
D4*C1	11	1	6.20597	-3.24873	-0.116734		D4*C2	10	7	-4.3965	-0.0364211	0.104997
D4*C1	11	2	0.998619	-6.66481	-0.112549		D4*C2	10	8	-4.005	0.210274	0.243994
D4*C1	11	3	0.75896	-6.96089	0.021395		D4*C2	10	9	-0.395321	2.33061	0.158102
D4*C1	11	4	-0.738712	-7.38241	0.167758		D4*C2	10	10	1.9436	0.97951	0.567019
D4*C1	11	5	2.7435	-5.10168	0.3715		D4*C2	10	11	-3.60454	0.370463	0.770221
D4*C1	11	6	1.61544	-6.14656	-0.0768579		D4*C2	10	12	-3.44494	0.116063	0.87802
D4*C1	11	7	2.67354	-4.72703	-0.207043		D4*C2	10	13	-2.31164	-0.0843926	1.28101
D4*C1	11	8	1.07019	-6.32034	0.323452		D4*C2	10	14	-4.38941	-0.0984671	-0.119896
D4*C1	11	9	10.5416	-0.8998	-1.72438		D4*C2	10	15	-3.02811	-0.567873	-0.510571
D4*C1	11	10	4.59663	-4.7209	-0.617677		D4*C2	11	1	-3.57788	0.611711	1.50209
D4*C1	11	11	5.08294	-4.07477	-0.358637		D4*C2	11	2	-4.37382	0.139104	0.191485
D4*C1	11	12	0.843773	-6.97736	0.249165		D4*C2	11	3	5.29733	2.10918	-0.754785
D4*C1	11	13	1.05005	-6.35897	0.0614071		D4*C2	11	4	4.87535	1.89352	-0.870494
D4*C1	11	14	0.218749	-6.58223	0.309626		D4*C2	11	5	-3.942	0.0628559	-0.0629719
D4*C1	11	15	1.24246	-6.3254	0.458929		D4*C2	11	6	-4.07984	-0.0523958	0.24742
D4*C1	11	16	6.71256	-3.30584	-1.12659		D4*C2	11	7	12.102	2.67346	1.56201
D4*C1	11	17	2.23435	-6.09276	0.0341887		D4*C2	11	8	-3.90836	-0.539927	0.470592
D4*C1	11	18	3.90742	-5.97764	0.0512554		D4*C2	11	9	-1.35584	-0.272598	0.594209
D4*C1	12	1	10.9996	-0.460033	-1.01314		D4*C2	11	10	-0.622771	0.92467	-0.542417
D4*C1	12	2	7.56281	-2.99155	-1.51791		D4*C2	11	11	-2.76383	0.512349	-0.409333
D4*C1	12	3	1.91371	-5.87199	-0.89407		D4*C2	11	12	13.9258	6.01966	-3.60007
D4*C1	12	4	3.1583	-5.17228	-0.837433		D4*C2	11	13	-3.52323	0.798783	-0.420009
D4*C1	12	5	12.4118	-0.238159	-2.2021		D4*C2	11	14	-0.629118	0.777374	-1.14975
D4*C1	12	6	2.34984	-5.55969	-0.275262		D4*C2	11	15	-2.73199	1.01021	-0.987576
D4*C1	12	7	4.5735	-4.09765	-0.470934		D4*C2	12	1	-1.98893	0.29506	0.638266
D4*C1	12	8	8.4912	-1.58	-0.484166		D4*C2	12	2	-4.24262	0.0450509	-0.424921
D4*C1	12	9	11.5197	-1.16797	-2.40802		D4*C2	12	3	-3.8675	0.34548	1.06423
D4*C1	12	10	4.29036	-5.08646	-0.184888		D4*C2	12	4	-4.38941	-0.0984671	-0.119896
D4*C1	12	11	6.83666	-3.24767	-0.294085		D4*C2	12	5	-3.2626	-1.26802	-0.689973
D4*C1	12	12	5.56604	-3.96568	-0.24956		D4*C2	12	6	-4.39506	0.275999	0.399648
D4*C1	12	13	0.398302	-7.02045	0.196474		D4*C2	12	7	-4.1932	0.049217	0.379786
D4*C1	12	14	7.02488	-2.59112	-1.41117		D4*C2	12	8	-0.793713	-0.882989	-0.0792679
D4*C1	12	15	-0.0707689	-7.3686	0.0532626		D4*C2	12	9	4.24678	3.20109	-0.431746
D4*C1	12	16	5.4369	-4.1626	-0.362496		D4*C2	12	10	-0.510059	1.52659	-0.270533
D4*C1	12	17	1.85714	-6.29322	0.18483		D4*C2	12	11	8.19454	1.94454	-0.476349
D4*C1	12	18	4.6379	-4.71483	-0.40834		D4*C2	12	12	-2.60262	-0.785005	-0.709158
D4*C1	13	1	4.13841	-4.50871	0.880591		D4*C2	12	13	1.53879	1.32535	0.130736
D4*C1	13	2	5.2811	-4.09648	-1.77594		D4*C2	12	14	-3.70223	-0.18572	0.178847
D4*C1	13	3	0.44748	-6.8567	-0.0227717		D4*C2	12	15	-3.95081	-0.163419	-0.13978
D4*C1	13	4	3.13917	-5.2667	-0.449811		D4*C2	13	1	-3.90305	1.06134	1.56202
D4*C1	13	5	3.57861	-6.03008	-0.409532		D4*C2	13	2	-4.50053	0.111055	0.27344
D4*C1	13	6	1.89543	-5.81836	-0.139128		D4*C2	13	3	-4.27663	0.0224507	0.122523
D4*C1	13	7	2.46216	-5.21865	0.2083		D4*C2	13	4	-4.22042	0.361225	0.350634
D4*C1	13	8	1.99279	-5.73505	0.324016		D4*C2	13	5	-4.42574	-0.0299655	0.00870208
D4*C1	13	9	1.38376	-6.06003	0.504021		D4*C2	13	6	-3.65053	-0.349576	-0.127495
D4*C1	13	10	5.76229	-3.65485	-0.682422		D4*C2	13	7	2.14407	1.42235	2.42823
D4*C1	13	11	7.34737	-2.43849	-0.830504		D4*C2	13	8	8.55318	3.94371	-2.105
D4*C1	13	12	0.920936	-6.61628	0.468105		D4*C2	13	9	4.29494	0.217409	-0.172081
D4*C1	13	13	2.8067	-5.68101	-0.0114077		D4*C2	13	10	-0.859184	0.635497	-0.984724
D4*C1	13	14	9.46284	-1.98522	-1.36899		D4*C2	13	11	-1.28283	-0.51011	-0.233368
D4*C1	13	15	2.81298	-5.40285	0.471261		D4*C2	13	12	-3.18505	0.178366	-0.0433341
D4*C1	13	16	0.0579756	-7.1646	-0.032268		D4*C2	13	13	3.53672	0.908166	-1.0656
D4*C1	13	17	0.649247	-6.96228	0.248965		D4*C2	13	14	-3.44276	0.199171	0.033775
D4*C1	13	18	7.74248	-2.70414	-0.599892		D4*C2	13	15	4.18032	1.67403	1.10193
D4*C1	14	1	7.26703	-2.77497	-0.905618		D4*C2	14	1	-3.87454	0.242302	-0.183405
D4*C1	14	2	18.6052	4.14096	-2.72428		D4*C2	14	2	-3.888	0.192811	-0.76786
D4*C1	14	3	9.72847	-0.969058	-1.61588		D4*C2	14	3	-4.06891	0.44232	0.643685
D4*C1	14	4	-0.029328	-6.83183	-0.480414		D4*C2	14	4	-4.32142	0.885514	1.16655
D4*C1	14	5	3.76913	-4.60222	-0.97856		D4*C2	14	5	-4.43499	-0.0125261	0.0414411
D4*C1	14	6	2.43172	-5.45431	-0.696341		D4*C2	14	6	-4.36019	0.183234	0.239122
D4*C1	14	7	3.26648	-5.08551	-0.287576		D4*C2	14	7	-4.15302	-0.189504	-0.164996
D4*C1	14	8	1.39332	-5.83481	0.0445153		D4*C2	14	8	-4.2491	0.460256	0.604224
D4*C1	14	9	9.64911	-1.12616	-1.3293		D4*C2	14	9	-0.793972	1.46218	1.13887
D4*C1	14	10	7.97614	-2.46105	-0.809204		D4*C2	14	10	8.02977	2.05581	-0.057081
D4*C1	14	11	5.07048	-3.98973	-0.469595		D4*C2	14	11	1.75021	-0.137718	-1.12065
D4*C1	14	12	1.98311	-6.31282	0.408995		D4*C2	14	12	-3.87577	0.611155	-1.21207
D4*C1	14	13	5.69428	-4.09916	-0.924767		D4*C2	14	13	5.38522	-0.0609084	-0.251052
D4*C1	14	14	2.66919	-5.16979	-0.766326		D4*C2	14	14	3.38778	0.115955	0.958881
D4*C1	14	15	2.85326	-5.31565	0.197865		D4*C2	14	15	-2.05287	1.06829	0.0588608
D4*C1	14	16	5.6399	-3.72447	-1.00007		D4*C3	1	1	5.18517	-0.721758	1.94609
D4*C1	14	17	1.54434	-6.20603	0.414832		D4*C3	1	2	3.48533	0.26781	1.71509
D4*C1	14	18	10.096	-0.955291	-1.61927		D4*C3	1	3	6.04911	-0.268383	2.64114
D4*C2	1	1	17.0749	3.39804	-2.3166		D4*C3	1	4	-2.09021	-0.308197	0.316117
D4*C2	1	2	4.48447	-3.87173	-0.791497		D4*C3	1	5	4.11147	-0.0108828	0.421996
D4*C2	1	3	16.6032	3.17259	-3.72502		D4*C3	1	6	1.19521	0.771034	0.634532
D4*C2	1	4	19.7766	4.56386	-3.53319		D4*C3	1	7	0.681192	2.36157	-2.95377
D4*C2	1	5	2.452	-5.7563	-1.55002		D4*C3	1	8	-3.93425	0.516072	-0.433284
D4*C2	1	6	3.65229	-4.18152	-1.39103		D4*C3	1	9	1.17252	-0.822848	1.43684
D4*C2	1	7	7.71933	-2.84372	-1.66124		D4*C3	1	10	-2.93722	0.112901	-0.0992918
D4*C2	1	8	0.197745	-7.39185	-0.160915		D4*C3	1	11	8.51162	2.08969	0.295572
D4*C2	1	9	12.1467	0.608805	-2.98961		D4*C3	1	12	-0.977632	0.510048	-1.09283
D4*C2	1	10	12.0579	0.13429	-3.85855		D4*C3	1	13	-1.18208	1.85723	-0.955164
D4*C2	1	11	10.7764	-0.63585	-2.42598		D4*C3	1	14	3.49595	3.38505	-1.79226
D4*C2	1	12	-0.162532	-6.63631	-0.814103		D4*C3	1	15	2.00385	-0.971161	0.597948
D4*C2	1	13	1.10039	-5.54756	-0.555275		D4*C3	2	1	0.335795	-1.0557	0.0272864
D4*C2	1	14	0.44584	-6.86068	-0.577476		D4*C3	2	2	3.87409	0.801292	0.0792694
D4*C2	1	15	3.67626	-4.43942	-0.875846		D4*C3	2	3	-4.10278	-0.0823913	-0.373947
D4*C2	1	16	8.459	-1.35296	-2.70572		D4*C3	2	4	-3.82812	-0.489656	-0.404082
D4*C2	1	17	4.26179	-4.72378	-1.13312		D4*C3	2	5	0.714761	0.945399	-1.35679
D4*C2	1	18	1.83338	-5.77798	-0.365798		D4*C3	2	6	5.26435	0.428039	1.86311
D4*C2	2	1	4.27867	-5.46091	-1.01828		D4*C3	2	7	-3.45979	-0.097257	-0.242543
D4*C2	2	2	5.10663	-4.33371	-1.12834		D4*C3	2	8	-2.58961	-0.250659	-0.0886578
D4*C2	2	3	3.04459	-5.38847	-0.985384		D4*C3	2	9	-4.06064	0.202379	-0.875129
D4*C2	2	4	5.14793	-4.0354	-1.59653		D4*C3	2	10	7.04614	2.02576	-0.242543
D4*C2	2	5	4.39316	-4.6965	-1.52379		D4*C3	2	11	-3.12391	0.675523	-0.666879
D4*C2	2	6	5.62867	-3.9094	-2.27776		D4*C3	2	12	-1.36469	-0.475173	-0.329632
D4*C2	2	7	2.03097	-6.32972	-0.968926		D4*C3	2	13	4.12513	0.386688	1.62046
D4*C2	2	8	4.47899	-4.63796	-1.0517		D4*C3	2	14	-3.54364	-0.291956	0.168021
D4*C2	2	9	8.9901	-0.801328	-2.51087		D4*C3	2	15	-1.11746	-0.0145422	-0.396294
D4*C2	2	10	4.35797	-4.02694	-2.28037		D4*C3	3	1	9.12996	1.11295	-4.85007
D4*C2	2	11	2.3249	-5.84946	-1.19874		D4*C3	3	2	-3.66347	-0.0791348	-0.406532
D4*C2	2	12	7.24014	-2.32109	-2.11965		D4*C3	3	3	5.65085	0.562558	1.19873
D4*C2	2	13	2.66751	-5.72768	-1.58413		D4*C3	3	4	-2.61797	0.346008	-1.04934
D4*C2	2	14	2.9475	-5.71208	-0.502328		D4*C3	3	5	2.36685	0.276438	0.722272
D4*C2	2	15	4.43905	-4.70361	-0.948799		D4*C3	3	6	-3.5828	-0.307844	-0.271794
D4*C2	2	16	3.69778	-5.37687	-0.256342		D4*C3	3	7	1.73043	1.22533	1.07418
D4*C2	2	17	4.83726	-4.04999	-1.03503		D4*C3	3	8	-1.62108	1.09758	-1.05002
D4*C2	2	18	2.78561	-5.82765	-0.247982		D4*C3	3	9	1.78635	0.578745	0.504426
D4*C2	3	1	2.27464	-6.37638	-0.807092		D4*C3	3	10	-2.7822	0.124722	-0.191881
D4*C2	3	2	2.85295	-5.68907	-0.588097		D4*C3	3	11	2.78769	0.416738	-1.23655
D4*C2	3	3	4.31122	-5.10734	-0.954361		D4*C3	3	12	-3.17718	-0.0310252	0.368304
D4*C2	3	4	3.7272	-5.72476	-1.33716		D4*C3	3	13	-1.34186	0.746575	0.586721
D4*C2	3	5	3.02332	-5.58111	-1.01077		D4*C3	3	14	-3.48127	1.03227	1.63562
D4*C2	3	6	2.38125	-5.91106	-1.11472		D4*C3	3	15	-4.45402	0.290333	0.475384
D4*C2	3	7	1.65228	-7.3705	-0.47133		D4*C3	4	1	9.35803	4.09281	-2.31988
D4*C2	3	8	7.56487	-2.25944	-0.884645		D4*C3	4	2	1.32641	2.18786	-3.00681
D4*C2	3	9	7.82008	-0.910713	-2.31917		D4*C3	4	3	-3.33064	-1.05131	-0.69786
D4*C2	3	10	5.42695	-3.81828	-0.938515		D4*C3	4	4	3.22039	1.19341	-0.608361
D4*C2	3	11	15.2806	1.87517	-3.22474		D4*C3	4	5	5.65713	0.636777	-0.745486
D4*C2	3	12	11.3228	-0.208371	-2.57561		D4*C3	4	6	0.72962	0.446929	0.748942
D4*C2	3	13	2.38885	-5.44829	-1.31617		D4*C3	4	7	-2.2946	0.495033	-0.812219
D4*C2	3	14	2.13001	-5.28346	-0.751801		D4*C3	4	8	-1.0026	0.984892	-0.402467
D4*C2	3	15	5.19953	-4.20109	-0.924948		D4*C3	4	9	-2.46123	1.15027	-0.757049
D4*C2	3	16	5.5005	-4.08989	-1.60691		D4*C3	4	10	-4.18159	0.796015	1.06419
D4*C2	3	17	3.87438	-4.71092	-0.930808		D4*C3	4	11	4.28871	0.428827	-0.45242
D4*C2	3	18	4.67172	-4.50261	-1.10916		D4*C3	4	12	0.0347604	0.524503	-0.0231737
D4*C2	4	1	5.07971	-4.52938	-1.0782		D4*C3	4	13	1.04139	1.63759	-2.0346
D4*C2	4	2	-0.822437	-8.35291	-0.171025		D4*C3	4	14	-1.43517	0.767152	-1.6566
D4*C2	4	3	2.78789	-5.95095	-1.35751		D4*C3	4	15	6.23421	1.65078	0.428462
D4*C2	4	4	14.5599	1.2239	-3.11772		D4*C3	5	1	6.29311	-0.615665	0.278447
D4*C2	4	5	5.15571	-2.96873	-2.00878		D4*C3	5	2	-3.4332	0.333011	0.0599277
D4*C2	4	6	5.72686	-3.53428	-1.36727		D4*C3	5	3	-4.16005	0.225357	-0.191441
D4*C2	4	7	-1.52133	-8.44998	-0.176022		D4*C3	5	4	5.48116	0.528067	-0.278473
D4*C2	4	8	1.81674	-6.78909	-1.00908		D4*C3	5	5	-3.86767	0.923131	-1.90745
D4*C2	4	9	1.86567	-5.56283	-0.940964		D4*C3	5	6	-0.567449	1.32728	-0.453248
D4*C2	4	10	6.50656	-3.58835	-1.33279		D4*C3	5	7	3.70254	3.87269	-2.88025
D4*C2	4	11	1.63499	-6.52931	-0.591202		D4*C3	5	8	-3.74027	0.730039	0.157955
D4*C2	4	12	3.13791	-4.67645	-1.57937		D4*C3	5	9	-4.25327	0.162436	0.379314
D4*C2	4	13	1.80518	-6.38307	-1.08712		D4*C3	5	10	-4.38941	-0.0984671	-0.119896
D4*C2	4	14	4.10719	-5.18381	-1.29855		D4*C3	5	11	-4.0406	0.292696	1.1382
D4*C2	4	15	3.13535	-5.81161	-0.927672		D4*C3	5	12	-4.42745	-0.0267345	0.0147677
D4*C2	4	16	7.6521	-3.35778	-2.17095		D4*C3	5	13	-4.3955	0.0602078	0.10377
D4*C2	4	17	1.03217	-6.92919	-1.06866		D4*C3	5	14	-2.93809	-0.0848322	-0.262634
D4*C2	4	18	1.06154	-6.26173	-0.511413		D4*C3	5	15	6.38564	1.70236	-0.67962
D4*C2	5	1	12.112	0.189058	-1.87178		D4*C3	6	1	-1.55376	1.75408	-1.24624
D4*C2	5	2	-0.928138	-7.37099	0.00683626		D4*C3	6	2	4.77786	0.0140724	1.78527
D4*C2	5	3	7.55519	-2.53699	-1.6742		D4*C3	6	3	2.05313	-0.174395	0.23584
D4*C2	5	4	2.55493	-6.49269	-1.18101		D4*C3	6	4	-0.342211	-0.569847	0.774722
D4*C2	5	5	-1.22298	-8.57185	0.00285438		D4*C3	6	5	-1.40108	0.217084	0.00712352
D4*C2	5	6	-1.17112	-8.2368	-0.556		D4*C3	6	6	3.45551	1.68027	-0.446397
D4*C2	5	7	3.29487	-5.53892	-0.724706		D4*C3	6	7	6.45102	2.00619	-2.66078
D4*C2	5	8	10.5093	-1.08414	-1.8208		D4*C3	6	8	-0.404957	0.205472	0.184023
D4*C2	5	9	0.86126	-6.6987	-0.0778125		D4*C3	6	9	-2.64844	-0.32204	0.0804748
D4*C2	5	10	-0.63374	-6.25759	0.154717		D4*C3	6	10	-3.38217	-0.159823	-0.329017
D4*C2	5	11	0.697044	-6.88481	-0.55672		D4*C3	6	11	5.36969	3.84986	-2.25288
D4*C2	5	12	0.753459	-7.18591	-0.25525		D4*C3	6	12	2.95824	2.73777	-1.11885
D4*C2	5	13	0.589391	-6.60575	-0.0987659		D4*C3	6	13	-4.18925	-0.0704624	0.343915
D4*C2	5	14	-0.0552786	-8.23315	-0.512103		D4*C3	6	14	-3.2322	0.692684	1.02171
D4*C2	5	15	0.410874	-7.74771	-0.271107		D4*C3	6	15	-3.33093	0.184172	-0.532471
D4*C2	5	16	4.54117	-5.07831	-0.92591		D4*C3	7	1	12.7032	5.46887	-3.68717
D4*C2	5	17	5.79396	-3.90633	-1.08216		D4*C3	7	2	4.56622	1.48861	-2.27138
D4*C2	5	18	2.64974	-5.35095	-0.386203		D4*C3	7	3	-3.58951	-0.00949444	-0.203171
D4*C2	6	1	2.57764	-5.6042	-0.643075		D4*C3	7	4	-0.300632	1.38102	0.201428
D4*C2	6	2	12.1929	0.315185	-2.05907		D4*C3	7	5	-0.0513106	1.28388	-1.24336
D4*C2	6	3	1.65962	-6.09059	-0.548085		D4*C3	7	6	5.83703	2.00121	-2.28885
D4*C2	6	4	12.808	1.10686	-2.86075		D4*C3	7	7	-1.25335	1.31631	1.2203
D4*C2	6	5	4.97255	-3.36499	-1.28245		D4*C3	7	8	1.86003	0.874963	-0.394253
D4*C2	6	6	5.61644	-2.7355	-0.985808		D4*C3	7	9	-4.07053	-0.0718134	-0.347564
D4*C2	6	7	4.05644	-3.51316	-0.97399		D4*C3	7	10	1.64256	-0.0186416	0.341487
D4*C2	6	8	2.8533	-5.52181	-0.632482		D4*C3	7	11	0.721947	0.178189	-0.973381
D4*C2	6	9	-1.15785	-7.19091	-0.415894		D4*C3	7	12	2.3514	1.67855	-0.559428
D4*C2	6	10	5.12281	-3.73265	-1.09274		D4*C3	7	13	2.01151	0.275324	-0.129934
D4*C2	6	11	7.39769	-2.85321	-1.16591		D4*C3	7	14	-3.1547	0.708164	-0.911211
D4*C2	6	12	2.72441	-5.36414	-1.42352		D4*C3	7	15	4.51864	1.7309	-0.769298
D4*C2	6	13	13.4379	1.4793	-3.43163		D4*C3	8	1	-3.93942	-0.346575	0.235786
D4*C2	6	14	2.5466	-5.536	-0.920191		D4*C3	8	2	-3.84254	-0.364227	0.165856
D4*C2	6	15	1.23795	-6.41055	-0.200064		D4*C3	8	3	-4.3569	0.424986	0.690495
D4*C2	6	16	1.80175	-6.55228	0.974707		D4*C3	8	4	-3.89023	0.240715	0.293866
D4*C2	6	17	8.39198	-1.39263	-1.45424		D4*C3	8	5	-3.74136	0.831772	0.00578234
D4*C2	6	18	4.72074	-4.19933	-0.862979		D4*C3	8	6	-4.32749	-0.164714	-0.123772
D4*C2	7	1	1.63464	-5.95708	-0.739496		D4*C3	8	7	-4.37576	0.371518	0.512452
D4*C2	7	2	3.87244	-4.4857	-1.42855		D4*C3	8	8	-4.38941	-0.0984671	-0.119896
D4*C2	7	3	2.92093	-4.91112	-0.545757		D4*C3	8	9	-4.37872	0.117132	0.165977
D4*C2	7	4	2.98083	-5.14216	-0.390229		D4*C3	8	10	-4.08808	0.169336	-0.336467
D4*C2	7	5	-1.3638	-6.44956	-0.351034		D4*C3	8	11	-3.52664	0.271968	-0.244003
D4*C2	7	6	1.80423	-6.53657	-1.09583		D4*C3	8	12	-0.718316	0.816557	-1.82792
D4*C2	7	7	-0.535032	-7.64085	-0.109631		D4*C3	8	13	6.6198	1.09026	1.05239
D4*C2	7	8	5.2192	-4.03871	-1.18232		D4*C3	8	14	9.31374	2.96044	-0.896487
D4*C2	7	9	6.29829	-3.12944	-1.92689		D4*C3	8	15	-2.647	1.1196	-0.870948
D4*C2	7	10	-1.80075	-8.0978	0.414767		D4*C3	9	1	1.20881	0.786619	-0.605189
D4*C2	7	11	6.04793	-3.56586	-0.906406		D4*C3	9	2	-4.21816	-0.152404	-0.391758
D4*C2	7	12	2.67355	-4.58014	-0.609222		D4*C3	9	3	-3.97086	0.704513	1.0946
D4*C2	7	13	-0.344615	-7.3507	-0.164326		D4*C3	9	4	-4.29122	0.456383	0.634684
D4*C2	7	14	-2.35702	-8.89458	0.157926		D4*C3	9	5	1.91932	2.33043	0.83896
D4*C2	7	15	-1.77052	-8.3246	-0.0327857		D4*C3	9	6	2.83185	1.73099	-2.94913
D4*C2	7	16	-1.19499	-7.96985	-0.741461		D4*C3	9	7	4.27294	0.566134	0.487467
D4*C2	7	17	-0.853959	-7.44282	-0.385767		D4*C3	9	8	0.594454	0.882591	-0.102679
D4*C2	7	18	-3.19317	-8.77856	0.248692		D4*C3	9	9	-3.72212	0.327866	-0.386103
D4*C2	8	1	4.96524	-4.46686	-1.04703		D4*C3	9	10	7.9804	2.13266	-0.248971
D4*C2	8	2	1.08571	-6.2136	-0.26533		D4*C3	9	11	-3.25711	-0.516766	-0.208892
D4*C2	8	3	2.54366	-5.67131	-0.37953		D4*C3	9	12	3.99477	2.17214	0.831579
D4*C2	8	4	3.28712	-5.22895	-1.27186		D4*C3	9	13	-4.24816	-0.0329768	-0.155307
D4*C2	8	5	0.0262556	-6.47469	-0.524159		D4*C3	9	14	3.36155	1.87979	-1.29178
D4*C2	8	6	3.46319	-4.45839	-1.00468		D4*C3	9	15	0.752602	0.245917	-0.000414465
D4*C2	8	7	0.242287	-7.01083	-0.161916		D4*C3	10	1	-3.46099	-0.0402218	0.845781
D4*C2	8	8	9.58813	-1.85857	-0.693809		D4*C3	10	2	-3.06075	0.515276	0.104832
D4*C2	8	9	2.50854	-5.69151	-0.34953		D4*C3	10	3	-2.34193	1.40488	-0.194032
D4*C2	8	10	0.954126	-6.40977	-0.00364112		D4*C3	10	4	4.07553	0.990826	-1.66451
D4*C2	8	11	1.22031	-7.22142	-0.294151		D4*C3	10	5	1.75355	2.18647	0.0290402
D4*C2	8	12	2.2545	-4.84138	-0.647058		D4*C3	10	6	2.08115	0.647533	-1.44014
D4*C2	8	13	4.49422	-4.0592	-1.1316		D4*C3	10	7	-0.6276	1.291	2.67239
D4*C2	8	14	2.22014	-6.03472	-0.590036		D4*C3	10	8	0.891783	0.234338	-0.49343
D4*C2	8	15	1.91803	-6.10323	-0.314471		D4*C3	10	9	-1.04578	0.281176	0.607432
D4*C2	8	16	-1.02052	-7.30802	0.285166		D4*C3	10	10	-3.7115	0.0903629	0.0925179
D4*C2	8	17	9.08334	-0.889391	-1.66897		D4*C3	10	11	-1.57184	-0.271825	-0.333096
D4*C2	8	18	8.25808	-1.59698	-1.96033		D4*C3	10	12	-4.00364	0.363943	-1.04921
D4*C2	9	1	0.476303	-6.5932	0.318611		D4*C3	10	13	3.82162	1.42243	0.56221
D4*C2	9	2	1.80196	-5.82095	0.119459		D4*C3	10	14	-0.830191	-0.110999	-1.21013
D4*C2	9	3	0.815282	-6.37811	-0.0867467		D4*C3	10	15	9.20564	3.49742	1.4558
D4*C2	9	4	1.49599	-6.27964	-0.279722		D4*C3	11	1	3.23816	1.43954	0.21766
D4*C2	9	5	3.51653	-4.37749	0.0330333		D4*C3	11	2	-1.99642	2.51851	0.472483
D4*C2	9	6	-1.10658	-6.66316	0.171025		D4*C3	11	3	-4.24608	0.243501	0.243396
D4*C2	9	7	-1.9443	-8.04702	0.153537		D4*C3	11	4	-2.02654	2.86778	-1.59848
D4*C2	9	8	-0.430047	-7.68695	0.984088		D4*C3	11	5	-2.32977	-0.363537	1.68119
D4*C2	9	9	1.85923	-5.50298	-0.121989		D4*C3	11	6	-4.10064	1.24484	1.70317
D4*C2	9	10	1.52762	-6.25017	-0.168319		D4*C3	11	7	-4.38941	-0.0984671	-0.119896
D4*C2	9	11	8.53276	-1.95755	-1.3224		D4*C3	11	8	-4.3363	0.414294	0.533673
D4*C2	9	12	1.28616	-5.65403	-0.669824		D4*C3	11	9	-4.38941	-0.0984671	-0.119896
D4*C2	9	13	11.3324	0.141141	-2.34516		D4*C3	11	10	-3.03361	0.21526	0.334077
D4*C2	9	14	10.6651	-1.56892	-2.52752		D4*C3	11	11	11.899	3.07536	-0.641623
D4*C2	9	15	10.7705	-1.28574	-2.40491		D4*C3	11	12	-3.92508	-0.126409	0.427738
D4*C2	9	16	5.66942	-2.67144	-1.32256		D4*C3	11	13	-3.07372	-0.181242	0.330932
D4*C2	9	17	10.1629	-0.219707	-1.53836		D4*C3	11	14	-0.570854	0.683373	-0.672722
D4*C2	9	18	6.63254	-2.4621	-1.33774		D4*C3	11	15	2.55684	1.01002	1.23373
D4*C2	10	1	3.32236	-5.37868	-0.693575		D4*C3	12	1	-4.37912	0.244705	-0.0944375
D4*C2	10	2	3.41645	-4.71338	-0.942991		D4*C3	12	2	-3.95596	-0.161033	0.380599
D4*C2	10	3	1.18048	-6.62618	-0.332076		D4*C3	12	3	-3.19389	-0.146144	0.86464
D4*C2	10	4	0.624719	-6.35853	1.24075		D4*C3	12	4	3.48393	2.47314	-0.168335
D4*C2	10	5	2.70751	-4.14701	-0.758867		D4*C3	12	5	9.44508	1.94132	0.142171
D4*C2	10	6	2.55196	-5.22433	-0.430796		D4*C3	12	6	0.935702	1.26274	0.0824709
D4*C2	10	7	3.43802	-5.47973	-0.61839		D4*C3	12	7	-3.54072	-0.63755	-0.223924
D4*C2	10	8	1.52423	-6.64022	0.287415		D4*C3	12	8	-0.726497	0.774909	1.17552
D4*C2	10	9	12.4155	0.87084	-2.33978		D4*C3	12	9	-2.15565	0.315924	-0.278521
D4*C2	10	10	-1.46134	-6.12988	0.51864		D4*C3	12	10	-1.93795	-0.0793187	0.860083
D4*C2	10	11	6.79801	-3.11688	-1.04063		D4*C3	12	11	-1.47353	1.27852	-0.315235
D4*C2	10	12	-1.68277	-7.95107	0.0126365		D4*C3	12	12	1.59622	0.0439421	-1.39156
D4*C2	10	13	0.63316	-7.02049	0.609667		D4*C3	12	13	-0.85352	1.48652	-0.152435
D4*C2	10	14	-2.08066	-9.04659	0.226683		D4*C3	12	14	5.93265	1.33614	1.76766
D4*C2	10	15	1.68572	-6.22133	-0.183872		D4*C3	12	15	-2.80502	0.480658	0.114394
D4*C2	10	16	1.42073	-5.74018	1.44673		D4*C3	13	1	-0.267353	1.68392	1.5576
D4*C2	10	17	-1.72943	-7.47667	0.474383		D4*C3	13	2	-2.32906	-0.353658	1.04599
D4*C2	10	18	3.97055	-4.29395	-0.857076		D4*C3	13	3	7.65214	1.82585	-0.0308473
D4*C2	11	1	9.2972	-1.9543	-1.48711		D4*C3	13	4	-2.02803	0.352038	-0.102997
D4*C2	11	2	10.8199	0.340431	-1.84294		D4*C3	13	5	-3.98991	-0.208845	0.113425
D4*C2	11	3	2.36061	-5.2384	-0.595011		D4*C3	13	6	2.93967	1.14694	0.573579
D4*C2	11	4	5.48453	-3.51345	-1.75244		D4*C3	13	7	-3.56065	0.600599	-1.06786
D4*C2	11	5	2.02036	-5.09246	-1.28164		D4*C3	13	8	-4.31088	-0.106704	-0.0414619
D4*C2	11	6	4.36137	-4.51495	-1.87154		D4*C3	13	9	-4.28227	0.91711	1.24266
D4*C2	11	7	1.43732	-6.43435	-0.722564		D4*C3	13	10	5.40958	2.16144	0.497096
D4*C2	11	8	2.77203	-5.55855	-0.569149		D4*C3	13	11	4.93657	0.869561	-1.84536
D4*C2	11	9	2.11267	-5.2848	-0.260966		D4*C3	13	12	-0.601834	1.59368	-1.17503
D4*C2	11	10	8.30111	-1.48764	-1.97713		D4*C3	13	13	-2.53153	0.144032	-0.9123
D4*C2	11	11	10.8372	-0.440954	-2.40519		D4*C3	13	14	-3.20252	-0.495572	1.0483
D4*C2	11	12	-2.12798	-7.61952	-0.818744		D4*C3	13	15	-2.98265	-0.216984	1.04051
D4*C2	11	13	3.88571	-4.18569	-1.64066		D4*C3	14	1	5.84879	1.22952	0.0171062
D4*C2	11	14	2.75597	-5.54175	-0.857105		D4*C3	14	2	-2.93024	0.0407065	-0.307948
D4*C2	11	15	5.687	-5.51932	-1.49121		D4*C3	14	3	-4.38941	-0.0984671	-0.119896
D4*C2	11	16	2.85934	-3.72582	-0.82702		D4*C3	14	4	-3.89141	0.637135	0.150343
D4*C2	11	17	-3.25152	-7.79288	0.747497		D4*C3	14	5	-4.56049	0.224106	0.485671
D4*C2	11	18	9.32844	-1.2301	-1.88654		D4*C3	14	6	-4.45954	0.247992	0.422495
D4*C2	12	1	4.55643	-4.48376	-0.55493		D4*C3	14	7	-4.36475	0.133475	0.175136
D4*C2	12	2	5.0263	-4.26466	-1.26603		D4*C3	14	8	-4.37988	0.270658	0.377886
D4*C2	12	3	-0.295457	-7.54726	-0.433151		D4*C3	14	9	-3.77405	-0.453369	0.0395239
D4*C2	12	4	6.87729	-3.15941	-1.66791		D4*C3	14	10	-4.00006	-0.105557	-0.17202
D4*C2	12	5	5.56369	-4.38383	-2.16994		D4*C3	14	11	11.8098	2.86863	1.82538
D4*C2	12	6	10.2396	-0.12342	-2.18352		D4*C3	14	12	2.40752	1.59401	-2.15465
D4*C2	12	7	0.504611	-6.68262	-0.218125		D4*C3	14	13	-1.01896	-1.6021	0.880873
D4*C2	12	8	2.62081	-5.55094	-0.485059		D4*C3	14	14	-3.53251	-0.59696	-0.272204
D4*C2	12	9	-1.97473	-7.6961	-0.10809		D4*C3	14	15	-4.38941	-0.0984671	-0.119896
D4*C2	12	10	-1.69331	-7.70507	0.128616		D7*C1	1	1	4.18751	0.191168	1.83286
D4*C2	12	11	2.39084	-5.6652	-0.755894		D7*C1	1	2	-0.3405	1.46582	-1.6441
D4*C2	12	12	2.86062	-5.26235	-0.464483		D7*C1	1	3	4.22325	2.92118	-1.44485
D4*C2	12	13	3.36502	-4.75307	-0.478505		D7*C1	1	4	-3.96631	-0.318665	0.161263
D4*C2	12	14	0.622052	-6.86554	-0.228254		D7*C1	1	5	-3.74117	-0.0512608	0.826197
D4*C2	12	15	2.52408	-5.65049	-0.0989742		D7*C1	1	6	-4.19978	0.141385	0.219197
D4*C2	12	16	4.97526	-3.24388	-0.346939		D7*C1	1	7	-4.34627	-0.043906	-0.0427597
D4*C2	12	17	2.13926	-4.23573	-0.0858782		D7*C1	1	8	-3.99666	0.185516	1.17645
D4*C2	12	18	4.96658	-3.26397	-1.01884		D7*C1	1	9	-4.1753	0.19166	0.530378
D4*C2	13	1	4.31366	-4.25017	-0.592107		D7*C1	1	10	-4.15211	-0.0499685	0.0888792
D4*C2	13	2	6.78877	-2.62786	-0.665315		D7*C1	1	11	10.1281	4.92167	0.00481049
D4*C2	13	3	-0.678708	-6.82943	0.817853		D7*C1	1	12	-1.94085	0.0212539	-0.531089
D4*C2	13	4	0.360705	-6.11178	0.383635		D7*C1	1	13	-4.28919	0.162314	0.581442
D4*C2	13	5	-0.864331	-6.59631	0.475756		D7*C1	1	14	-4.01644	0.425469	0.791785
D4*C2	13	6	5.71257	-2.71744	-1.14315		D7*C1	1	15	-4.44289	0.0023656	0.0693973
D4*C2	13	7	2.65609	-5.35228	-0.488653		D7*C1	2	1	5.08503	1.47381	4.12585
D4*C2	13	8	7.43685	-1.7681	-1.1385		D7*C1	2	2	-0.570289	1.60374	0.000827538
D4*C2	13	9	2.03347	-4.40188	1.9107		D7*C1	2	3	3.36554	1.46043	1.31159
D4*C2	13	10	1.05609	-5.61737	0.512623		D7*C1	2	4	-2.4084	0.13577	0.135922
D4*C2	13	11	2.70565	-5.00017	-0.652076		D7*C1	2	5	7.14159	3.56166	-2.11704
D4*C2	13	12	1.06269	-5.86009	-1.0092		D7*C1	2	6	-3.23405	0.819544	-0.287083
D4*C2	13	13	1.62687	-5.57178	-0.64903		D7*C1	2	7	1.60608	0.70654	-0.425001
D4*C2	13	14	2.18918	-5.42137	-1.02034		D7*C1	2	8	-2.02452	0.79632	-0.22943
D4*C2	13	15	1.1177	-6.39361	0.128485		D7*C1	2	9	-1.66124	1.44944	0.509609
D4*C2	13	16	2.92767	-3.05416	1.03639		D7*C1	2	10	5.66743	0.572317	1.6055
D4*C2	13	17	8.10631	-1.02844	-0.931492		D7*C1	2	11	-0.768363	0.547729	1.58551
D4*C2	13	18	1.61798	-5.46627	-0.0349678		D7*C1	2	12	4.28126	3.15671	-1.59465
D4*C2	14	1	8.3774	-1.92335	-0.563482		D7*C1	2	13	-0.328581	2.9212	-1.10776
D4*C2	14	2	5.11045	-2.66207	0.177351		D7*C1	2	14	-3.14332	-0.126949	0.846885
D4*C2	14	3	-1.13302	-6.85178	0.552073		D7*C1	2	15	4.20309	0.80987	2.60338
D4*C2	14	4	-1.76831	-7.04047	0.490167		D7*C1	3	1	1.31683	0.865742	3.49541
D4*C2	14	5	3.44857	-4.27519	-0.372943		D7*C1	3	2	-1.58913	1.76672	-0.576012
D4*C2	14	6	1.31509	-5.76011	-0.25262		D7*C1	3	3	0.180015	0.662212	1.12257
D4*C2	14	7	-2.73205	-8.76677	0.379283		D7*C1	3	4	-3.2976	0.497634	0.920691
D4*C2	14	8	5.23261	-3.79688	-0.827363		D7*C1	3	5	-1.91324	1.82237	0.092242
D4*C2	14	9	7.93346	-1.09709	0.286539		D7*C1	3	6	-3.77321	-0.456042	0.779582
D4*C2	14	10	1.38286	-4.81855	0.628116		D7*C1	3	7	-4.51214	0.132941	0.314527
D4*C2	14	11	4.65648	-4.03298	-0.701512		D7*C1	3	8	-4.26484	0.161802	0.521489
D4*C2	14	12	1.50778	-5.89882	-0.374385		D7*C1	3	9	-4.24061	-0.0724616	0.261703
D4*C2	14	13	13.7574	1.86745	-2.58697		D7*C1	3	10	7.47958	5.0709	-0.764158
D4*C2	14	14	3.21723	-4.73802	-0.945634		D7*C1	3	11	-3.91126	0.331963	-0.35557
D4*C2	14	15	0.946988	-6.47132	-0.043491		D7*C1	3	12	8.92723	1.34208	2.93492
D4*C2	14	16	1.3914	-4.91924	1.02295		D7*C1	3	13	1.10805	0.580905	-0.972564
D4*C2	14	17	10.5157	0.0997799	-1.67607		D7*C1	3	14	0.143271	2.31213	0.887478
D4*C2	14	18	9.60456	-0.372228	-2.28596		D7*C1	3	15	-3.73278	-0.292	0.0673789
D4*C3	1	1	28.9083	10.2213	-5.05626		D7*C1	4	1	-0.908794	-0.295481	0.957186
D4*C3	1	2	28.9083	10.2213	-5.05626		D7*C1	4	2	3.22435	2.37288	1.32764
D4*C3	1	3	28.9083	10.2213	-5.05626		D7*C1	4	3	3.23153	2.24035	2.02119
D4*C3	1	4	2.90961	-3.52941	-0.908582		D7*C1	4	4	6.948	3.56352	2.74727
D4*C3	1	5	6.40779	-2.87427	-0.868115		D7*C1	4	5	-3.70237	0.960346	0.551939
D4*C3	1	6	7.34216	-2.41336	-0.765093		D7*C1	4	6	-0.486883	1.39957	1.34208
D4*C3	1	7	9.57099	-1.379	-1.64579		D7*C1	4	7	-0.0207416	0.462164	1.85672
D4*C3	1	8	5.54252	-3.06338	-1.41705		D7*C1	4	8	1.96393	0.724919	-0.504391
D4*C3	1	9	8.36753	-1.65964	-1.76279		D7*C1	4	9	-3.12582	0.280783	0.432651
D4*C3	1	10	5.05921	-3.96894	-0.737536		D7*C1	4	10	3.35835	-0.0336858	3.89956
D4*C3	1	11	8.45776	-0.733899	-2.01753		D7*C1	4	11	1.92285	0.717142	3.17352
D4*C3	1	12	6.75446	-2.72639	-0.928169		D7*C1	4	12	-2.90248	0.231939	0.458152
D4*C3	1	13	8.06746	-2.11664	-1.27091		D7*C1	4	13	7.77734	3.45109	1.97585
D4*C3	1	14	16.7165	2.67148	-2.19749		D7*C1	4	14	5.43583	0.146801	2.70913
D4*C3	1	15	15.474	1.70709	-1.65613		D7*C1	4	15	3.95534	1.067	4.04386
D4*C3	1	16	8.81434	-1.86571	-2.11446		D7*C1	5	1	-4.60245	0.441169	0.867494
D4*C3	1	17	9.46409	-1.37348	-1.25578		D7*C1	5	2	-4.31718	0.207298	0.371868
D4*C3	1	18	8.09484	-1.00153	-1.13703		D7*C1	5	3	-4.1317	0.495569	0.403651
D4*C3	2	1	4.83364	-4.01467	-0.91383		D7*C1	5	4	-4.30987	0.296324	0.0978643
D4*C3	2	2	7.34502	-3.37075	-0.990025		D7*C1	5	5	-0.371643	1.86573	2.94303
D4*C3	2	3	8.36299	-1.55063	-0.408523		D7*C1	5	6	-1.48664	0.0195009	-0.807759
D4*C3	2	4	6.02999	-1.83078	-0.608511		D7*C1	5	7	1.99383	1.74267	0.730524
D4*C3	2	5	7.79451	-1.42113	-1.30931		D7*C1	5	8	5.54368	1.42663	-0.0436173
D4*C3	2	6	6.48379	-2.69867	-0.599005		D7*C1	5	9	-1.87488	1.08792	1.08372
D4*C3	2	7	11.8172	-1.1486	-2.13432		D7*C1	5	10	2.64002	0.99885	0.5364
D4*C3	2	8	11.346	-0.379106	-1.98141		D7*C1	5	11	-1.90849	-0.194569	0.980601
D4*C3	2	9	12.6861	0.214138	-1.30941		D7*C1	5	12	-1.28167	-0.397019	0.874528
D4*C3	2	10	12.3262	0.513661	-1.85963		D7*C1	5	13	2.94153	2.34602	1.21287
D4*C3	2	11	5.9837	-3.29034	-0.52575		D7*C1	5	14	-2.89947	1.04634	-0.0961346
D4*C3	2	12	7.36227	-2.65094	-1.26696		D7*C1	5	15	-4.15789	-0.134093	-0.111089
D4*C3	2	13	7.99969	-2.115	-0.917792		D7*C1	6	1	-4.29183	0.248178	0.379292
D4*C3	2	14	19.3114	3.27374	-1.89295		D7*C1	6	2	-4.45459	0.0244299	0.110819
D4*C3	2	15	17.8271	2.47175	-1.9076		D7*C1	6	3	-4.42577	0.0843759	0.202086
D4*C3	2	16	6.55457	-3.99026	-0.414842		D7*C1	6	4	-3.998	-0.00543884	-0.170648
D4*C3	2	17	7.63579	-2.70286	-0.972055		D7*C1	6	5	8.73145	1.61172	0.659772
D4*C3	2	18	6.26203	-2.19639	-0.862369		D7*C1	6	6	-0.940098	1.58616	0.91414
D4*C3	3	1	2.20114	-6.6162	-1.00354		D7*C1	6	7	14.4035	5.47096	4.1204
D4*C3	3	2	2.34949	-6.36115	-1.00668		D7*C1	6	8	-3.02809	-0.247524	-0.820205
D4*C3	3	3	8.48055	-2.57133	-1.69331		D7*C1	6	9	-3.03249	-0.346409	0.406903
D4*C3	3	4	-1.20158	-7.35275	-0.282946		D7*C1	6	10	-1.58113	-0.598788	0.580046
D4*C3	3	5	4.89235	-4.32945	-0.962244		D7*C1	6	11	2.87971	1.26908	1.02544
D4*C3	3	6	7.54425	-2.92582	-1.1721		D7*C1	6	12	-0.536008	-0.00998731	1.52239
D4*C3	3	7	8.02862	-3.06492	-1.64758		D7*C1	6	13	-3.94641	-0.0500928	0.08835
D4*C3	3	8	4.19017	-5.5446	-1.32295		D7*C1	6	14	2.81516	1.54117	0.950592
D4*C3	3	9	1.9043	-6.68128	-1.17804		D7*C1	6	15	2.95781	1.497	0.975368
D4*C3	3	10	4.29643	-5.48414	-1.14558		D7*C1	7	1	-4.36327	0.177807	0.581852
D4*C3	3	11	5.37244	-4.04809	-1.58104		D7*C1	7	2	-4.34334	0.0472384	0.109796
D4*C3	3	12	2.33267	-5.56306	-0.991175		D7*C1	7	3	-4.34936	0.197031	0.29506
D4*C3	3	13	4.50812	-4.73007	-1.14426		D7*C1	7	4	-4.43229	-0.0176182	0.0318816
D4*C3	3	14	8.27222	-3.2345	-1.41383		D7*C1	7	5	-3.89813	0.110272	-0.0709727
D4*C3	3	15	4.64046	-3.85184	-0.816622		D7*C1	7	6	4.92555	-0.280371	0.901062
D4*C3	3	16	3.3965	-5.43338	-0.832535		D7*C1	7	7	1.25724	0.625751	0.787366
D4*C3	3	17	2.7707	-6.01194	-0.908703		D7*C1	7	8	-1.20505	0.956482	2.40128
D4*C3	3	18	5.33933	-3.85021	-1.41122		D7*C1	7	9	-1.74625	0.789148	0.169886
D4*C3	4	1	8.47455	-2.10986	-1.32482		D7*C1	7	10	-1.2884	1.20164	-0.577427
D4*C3	4	2	2.33508	-4.97891	-0.721057		D7*C1	7	11	0.126313	-0.580702	-1.19733
D4*C3	4	3	2.32631	-5.56461	-0.636276		D7*C1	7	12	-1.18364	-0.061282	0.748325
D4*C3	4	4	2.97423	-5.29229	-0.593207		D7*C1	7	13	-4.22883	-0.0418278	0.210075
D4*C3	4	5	0.323015	-6.92195	-0.172908		D7*C1	7	14	1.36549	1.99919	0.268323
D4*C3	4	6	1.61227	-6.18694	-0.653985		D7*C1	7	15	1.62302	0.15221	0.137704
D4*C3	4	7	11.9797	-0.930043	-1.53908		D7*C1	8	1	-4.52819	0.363689	0.646624
D4*C3	4	8	10.0216	-1.20406	-0.847198		D7*C1	8	2	-4.44365	0.00379954	0.0720893
D4*C3	4	9	3.50948	-5.99901	-0.19628		D7*C1	8	3	-4.41808	0.00621415	0.0672008
D4*C3	4	10	0.780418	-7.27436	-0.721501		D7*C1	8	4	5.56244	1.60664	3.71208
D4*C3	4	11	-4.32645	-8.59811	0.484206		D7*C1	8	5	-1.3861	-1.0163	2.30475
D4*C3	4	12	0.471384	-6.72495	-0.0302343		D7*C1	8	6	-3.34366	-0.471634	-0.105866
D4*C3	4	13	3.26114	-5.30499	-0.585685		D7*C1	8	7	-4.15509	-0.163522	-0.257311
D4*C3	4	14	9.99271	-2.12639	-0.967199		D7*C1	8	8	-2.92641	0.148417	1.00198
D4*C3	4	15	9.60765	-1.68749	-1.27195		D7*C1	8	9	-3.07373	-0.482882	-1.29596
D4*C3	4	16	7.09943	-3.39478	-2.05996		D7*C1	8	10	-2.42726	-0.134622	0.0460374
D4*C3	4	17	6.64902	-3.94831	-1.22075		D7*C1	8	11	-4.4827	0.0774273	0.210311
D4*C3	4	18	2.48032	-5.46194	-1.17506		D7*C1	8	12	-4.38941	-0.0984671	-0.119896
D4*C3	5	1	5.46885	-4.22659	-1.24061		D7*C1	8	13	-4.09657	0.0517816	0.174799
D4*C3	5	2	0.435979	-7.14152	-0.142897		D7*C1	8	14	6.75166	0.790056	3.42884
D4*C3	5	3	1.92869	-5.68001	0.353711		D7*C1	8	15	-2.56249	0.562145	0.887537
D4*C3	5	4	5.65417	-3.4417	-1.18903		D7*C1	9	1	-2.88923	1.18384	2.22189
D4*C3	5	5	2.76575	-5.93649	-0.712391		D7*C1	9	2	-4.18719	0.451604	0.443144
D4*C3	5	6	4.47286	-4.46537	-1.18609		D7*C1	9	3	-4.25677	0.711658	0.866369
D4*C3	5	7	8.1676	-2.99986	-0.594749		D7*C1	9	4	-4.43704	-0.00866318	0.048693
D4*C3	5	8	10.4609	-1.3234	-1.99741		D7*C1	9	5	-4.38351	-0.0369066	0.00639329
D4*C3	5	9	1.97642	-6.52042	-1.11203		D7*C1	9	6	-3.22879	0.472331	2.71375
D4*C3	5	10	1.66768	-6.40605	-0.565281		D7*C1	9	7	10.2435	1.25644	4.16043
D4*C3	5	11	2.51172	-4.65303	-0.466806		D7*C1	9	8	-2.16597	0.860427	1.70745
D4*C3	5	12	9.72016	-0.549137	-1.45683		D7*C1	9	9	-2.8834	-0.0550083	-0.391901
D4*C3	5	13	6.2326	-3.37016	-1.01952		D7*C1	9	10	1.25928	0.259819	-0.103263
D4*C3	5	14	2.54396	-5.67981	-0.563404		D7*C1	9	11	-0.486357	0.495719	1.28322
D4*C3	5	15	1.55162	-6.22534	-0.320816		D7*C1	9	12	-0.455076	1.01596	-0.785208
D4*C3	5	16	0.853076	-6.98372	0.0883213		D7*C1	9	13	0.923049	0.153145	3.89799
D4*C3	5	17	-2.94602	-10.1041	0.471647		D7*C1	9	14	-3.90631	0.0656122	-0.0516459
D4*C3	5	18	5.40771	-3.87431	-1.20773		D7*C1	9	15	4.08115	1.042	3.33872
D4*C3	6	1	11.5757	-0.0801399	-1.66732		D7*C1	10	1	-4.43983	-0.00340637	0.0585616
D4*C3	6	2	3.6558	-4.93434	-1.02258		D7*C1	10	2	-4.13914	0.18637	0.537104
D4*C3	6	3	9.20672	-1.90872	-1.89217		D7*C1	10	3	-3.89697	0.249293	0.506689
D4*C3	6	4	3.84156	-5.16014	-1.43889		D7*C1	10	4	3.56151	1.39735	1.43659
D4*C3	6	5	2.21164	-6.07662	-0.760254		D7*C1	10	5	-3.76488	-0.305678	0.672688
D4*C3	6	6	3.77469	-5.48663	-1.29277		D7*C1	10	6	-4.28617	0.221231	0.181749
D4*C3	6	7	3.23469	-5.46964	-1.10769		D7*C1	10	7	-4.46546	0.0449296	0.149303
D4*C3	6	8	4.55058	-4.12636	-0.354018		D7*C1	10	8	-4.42597	-0.0295277	0.009524
D4*C3	6	9	0.578093	-8.31198	-0.404406		D7*C1	10	9	-4.43719	-0.00837422	0.0492354
D4*C3	6	10	-0.38532	-7.90506	-0.162373		D7*C1	10	10	-0.907088	-2.24687	0.4367
D4*C3	6	11	2.70752	-4.9288	-0.565574		D7*C1	10	11	5.8345	0.122757	3.45747
D4*C3	6	12	5.56274	-3.87077	-1.17095		D7*C1	10	12	-1.76319	1.25905	1.17742
D4*C3	6	13	7.36018	-2.95242	-1.50291		D7*C1	10	13	0.551041	1.03502	1.18964
D4*C3	6	14	1.98713	-6.04118	-0.286259		D7*C1	10	14	-4.28983	-0.0800994	-0.00895937
D4*C3	6	15	3.23943	-5.54106	-0.520243		D7*C1	10	15	-4.31406	0.454327	0.557761
D4*C3	6	16	5.36913	-5.03898	-0.588484		D7*C1	11	1	-3.52899	-0.102893	1.61045
D4*C3	6	17	2.81808	-6.82358	-0.506542		D7*C1	11	2	-3.29155	0.80942	0.596475
D4*C3	6	18	0.00907346	-6.50717	0.0548494		D7*C1	11	3	5.69488	0.924949	3.91305
D4*C3	7	1	3.29697	-6.09393	-0.925872		D7*C1	11	4	-4.31335	0.249329	-0.215451
D4*C3	7	2	2.7993	-5.33334	-0.801012		D7*C1	11	5	0.329211	0.797272	0.208151
D4*C3	7	3	6.66314	-3.09784	-2.42421		D7*C1	11	6	5.41875	1.94582	4.4961
D4*C3	7	4	2.36094	-4.50988	-1.52922		D7*C1	11	7	-3.16981	0.252608	0.320136
D4*C3	7	5	9.46877	-1.39983	-1.8632		D7*C1	11	8	1.9836	-0.411641	2.69675
D4*C3	7	6	-0.975816	-7.80726	-0.0360258		D7*C1	11	9	5.11524	1.89771	0.998117
D4*C3	7	7	2.99111	-5.12048	-0.421664		D7*C1	11	10	-3.88892	-0.389353	-0.460784
D4*C3	7	8	10.5516	-1.57744	-1.42827		D7*C1	11	11	2.80594	1.56279	1.1477
D4*C3	7	9	12.4623	-0.973894	-2.09716		D7*C1	11	12	-0.607392	0.734367	0.0439936
D4*C3	7	10	1.29964	-6.78401	-1.04791		D7*C1	11	13	0.776098	0.0954527	2.52787
D4*C3	7	11	1.53687	-6.15987	-0.00640653		D7*C1	11	14	-4.29516	-0.188861	-0.171117
D4*C3	7	12	1.683	-5.97869	-0.22361		D7*C1	11	15	-0.882602	0.225126	0.455078
D4*C3	7	13	0.625512	-7.0311	-0.191163		D7*C1	12	1	-4.22175	0.236882	-0.11624
D4*C3	7	14	2.15902	-5.89457	-0.328334		D7*C1	12	2	-4.32194	-0.00864938	0.0518148
D4*C3	7	15	5.55824	-3.50504	-1.11979		D7*C1	12	3	-3.8666	-0.0919854	-0.0770931
D4*C3	7	16	7.96094	-2.71614	-1.83789		D7*C1	12	4	-4.35718	0.201362	0.0965339
D4*C3	7	17	1.74121	-6.40404	-0.514451		D7*C1	12	5	-4.42772	0.208035	0.230436
D4*C3	7	18	0.337626	-6.55265	-0.11136		D7*C1	12	6	-3.66845	0.744769	0.0563183
D4*C3	8	1	4.57982	-4.43898	-0.764705		D7*C1	12	7	9.13842	0.399508	4.40597
D4*C3	8	2	-0.842704	-7.64101	0.672003		D7*C1	12	8	2.22564	1.61203	1.83807
D4*C3	8	3	2.8768	-5.02234	-0.61938		D7*C1	12	9	1.22659	-0.853518	0.450385
D4*C3	8	4	3.63822	-4.76607	-0.983896		D7*C1	12	10	9.10846	1.5848	2.51937
D4*C3	8	5	-1.96427	-8.4349	0.818744		D7*C1	12	11	-1.76082	-0.322531	-0.154575
D4*C3	8	6	3.1672	-5.24447	-1.01658		D7*C1	12	12	-3.60057	0.415815	-0.109882
D4*C3	8	7	0.530999	-6.70203	0.356819		D7*C1	12	13	10.9738	2.27212	5.60168
D4*C3	8	8	3.43965	-5.02001	-0.820144		D7*C1	12	14	-3.92217	-0.219163	0.0721533
D4*C3	8	9	5.4815	-5.14506	-1.45122		D7*C1	12	15	-1.21841	-1.00518	0.523838
D4*C3	8	10	0.935853	-7.18363	-0.973905		D7*C1	13	1	-3.24309	0.933147	0.162517
D4*C3	8	11	0.425063	-6.55861	0.213483		D7*C1	13	2	-1.75849	-0.373454	0.5851
D4*C3	8	12	3.09776	-5.19571	-0.582665		D7*C1	13	3	-0.713633	0.363455	1.50654
D4*C3	8	13	1.11747	-5.92533	-1.02432		D7*C1	13	4	-2.10297	-1.17732	0.271219
D4*C3	8	14	0.0387291	-6.17563	-0.30613		D7*C1	13	5	-2.45496	0.758347	-0.038719
D4*C3	8	15	-0.26241	-7.16834	-0.0361275		D7*C1	13	6	1.00967	-0.463856	4.4826
D4*C3	8	16	4.54615	-4.59349	-0.931065		D7*C1	13	7	-2.96975	-0.623538	0.927432
D4*C3	8	17	-3.76121	-9.45003	0.628205		D7*C1	13	8	1.06043	-0.0885593	-0.38255
D4*C3	8	18	2.47601	-5.10537	-0.443171		D7*C1	13	9	-2.22523	0.0417944	1.01338
D4*C3	9	1	4.87048	-4.10182	-1.53484		D7*C1	13	10	8.62131	2.22859	4.85224
D4*C3	9	2	0.400307	-6.15444	-0.12265		D7*C1	13	11	-2.44909	0.107708	1.33985
D4*C3	9	3	-1.34568	-7.51729	0.776675		D7*C1	13	12	2.76331	1.3549	1.62815
D4*C3	9	4	-2.52155	-8.32407	0.278226		D7*C1	13	13	9.00662	3.68999	6.99448
D4*C3	9	5	1.69169	-5.9431	-0.530278		D7*C1	13	14	-1.03451	-0.231803	1.02511
D4*C3	9	6	0.00295119	-7.0987	-0.533327		D7*C1	13	15	0.984676	0.993603	1.85844
D4*C3	9	7	1.08641	-6.16514	-0.484833		D7*C1	14	1	-4.54432	0.295447	0.722888
D4*C3	9	8	4.65869	-4.29881	-0.861989		D7*C1	14	2	-4.45023	0.0162163	0.0953993
D4*C3	9	9	2.32273	-6.63325	-0.602476		D7*C1	14	3	-3.91858	0.181772	0.66464
D4*C3	9	10	-1.86868	-8.43344	-0.264312		D7*C1	14	4	-2.45995	0.4309	0.0546306
D4*C3	9	11	2.31325	-5.46758	-0.403528		D7*C1	14	5	-4.25165	-0.0628464	0.191643
D4*C3	9	12	1.95459	-5.82777	-0.258556		D7*C1	14	6	-4.49111	0.0932895	0.240089
D4*C3	9	13	3.98552	-4.5592	-1.37928		D7*C1	14	7	-4.43232	-0.0175673	0.0319772
D4*C3	9	14	-0.489113	-6.55781	-0.342128		D7*C1	14	8	-4.4418	0.0771706	0.287798
D4*C3	9	15	1.64626	-6.13417	0.135691		D7*C1	14	9	-4.39354	-0.0140838	0.0571406
D4*C3	9	16	2.3258	-5.91634	-0.664891		D7*C1	14	10	-3.01582	0.00917703	0.809941
D4*C3	9	17	1.229	-6.51466	-0.210023		D7*C1	14	11	5.15734	2.34818	0.18666
D4*C3	9	18	1.52391	-5.71971	-0.64188		D7*C1	14	12	6.95279	1.22804	2.17065
D4*C3	10	1	7.76941	-2.87206	-1.40331		D7*C1	14	13	24.6846	5.0277	3.46414
D4*C3	10	2	1.3482	-6.36491	-0.730364		D7*C1	14	14	0.289578	-0.699217	0.188457
D4*C3	10	3	5.53842	-3.95159	-1.00205		D7*C1	14	15	-0.986278	1.56118	2.19358
D4*C3	10	4	0.456731	-6.80936	-0.392154		D7*C2	1	1	5.508	2.91052	1.47399
D4*C3	10	5	-0.610097	-8.12927	0.927722		D7*C2	1	2	-3.9462	0.163881	0.0503265
D4*C3	10	6	5.91846	-3.72731	-0.691295		D7*C2	1	3	-1.88127	0.39929	1.1791
D4*C3	10	7	4.20737	-4.97643	-0.708658		D7*C2	1	4	-1.79998	-2.31782	-1.0262
D4*C3	10	8	4.32889	-3.92465	-1.19046		D7*C2	1	5	-3.99923	0.411856	0.0941946
D4*C3	10	9	6.54868	-3.66094	-0.704323		D7*C2	1	6	-4.13232	0.919394	0.304359
D4*C3	10	10	0.267566	-7.44143	-0.225004		D7*C2	1	7	-3.69917	-0.01711	-0.80787
D4*C3	10	11	5.08801	-4.04032	-1.51097		D7*C2	1	8	-4.32172	0.662504	-0.0636332
D4*C3	10	12	1.29842	-6.00677	-0.716924		D7*C2	1	9	-4.40322	0.559421	-0.209369
D4*C3	10	13	1.64694	-6.46648	-0.83542		D7*C2	1	10	7.16286	4.48766	1.28294
D4*C3	10	14	-0.605426	-7.14224	-0.111715		D7*C2	1	11	4.00347	1.39296	1.86757
D4*C3	10	15	8.05889	-1.47853	-2.36476		D7*C2	1	12	-1.38215	1.33983	-0.355478
D4*C3	10	16	-2.95818	-8.71432	0.0111355		D7*C2	1	13	7.14259	4.8062	-1.0157
D4*C3	10	17	5.87066	-3.86322	-1.17943		D7*C2	1	14	7.81044	2.95314	2.40075
D4*C3	10	18	-0.702636	-6.47848	-0.249858		D7*C2	1	15	3.66695	2.64844	3.36888
D4*C3	11	1	2.55472	-5.32905	0.0774922		D7*C2	2	1	9.76568	4.19364	-0.697021
D4*C3	11	2	-2.0212	-6.92353	1.74711		D7*C2	2	2	-4.049	0.749971	-0.0459901
D4*C3	11	3	-0.209441	-6.61799	0.334847		D7*C2	2	3	0.550003	2.69152	0.292034
D4*C3	11	4	-1.01795	-7.24752	-0.0450324		D7*C2	2	4	2.16582	1.85378	3.19476
D4*C3	11	5	6.0115	-1.89563	-0.591585		D7*C2	2	5	12.2748	3.41991	2.64791
D4*C3	11	6	3.32831	-4.84488	-0.849749		D7*C2	2	6	0.677574	2.88862	2.7232
D4*C3	11	7	3.63165	-4.13889	-1.63559		D7*C2	2	7	-3.7673	0.587435	-0.0710087
D4*C3	11	8	1.60258	-5.46234	-0.854112		D7*C2	2	8	8.66452	3.03227	3.32458
D4*C3	11	9	1.9274	-6.16833	-0.872347		D7*C2	2	9	-0.394504	2.03818	-0.150071
D4*C3	11	10	4.38524	-4.42353	-1.52125		D7*C2	2	10	-0.769716	1.32533	0.828665
D4*C3	11	11	13.469	1.37274	-2.73549		D7*C2	2	11	-0.566039	0.223839	1.17982
D4*C3	11	12	3.56124	-5.04505	-0.729237		D7*C2	2	12	1.98915	1.4296	2.25114
D4*C3	11	13	3.73182	-5.08625	-1.04161		D7*C2	2	13	1.06995	3.76479	4.51681
D4*C3	11	14	-2.58366	-7.993	0.463104		D7*C2	2	14	-4.06808	0.631365	-0.121609
D4*C3	11	15	-0.364561	-6.50044	0.116313		D7*C2	2	15	1.91262	1.82345	0.71558
D4*C3	11	16	0.64757	-7.23319	0.201932		D7*C2	3	1	-1.55386	0.974539	-0.454283
D4*C3	11	17	0.849688	-6.73402	0.0451011		D7*C2	3	2	-2.97061	0.191712	0.0622947
D4*C3	11	18	3.72024	-4.60215	-0.606465		D7*C2	3	3	-2.38539	1.7528	-0.265988
D4*C3	12	1	6.99275	-2.64145	-1.30339		D7*C2	3	4	3.86751	2.6934	3.08124
D4*C3	12	2	2.5095	-5.33031	-0.751502		D7*C2	3	5	-4.25053	0.571472	-0.323047
D4*C3	12	3	1.43094	-5.5808	-0.307161		D7*C2	3	6	-2.60117	-0.210712	0.252499
D4*C3	12	4	3.2514	-5.00326	-0.868105		D7*C2	3	7	-1.31379	1.70947	0.0120057
D4*C3	12	5	5.20062	-3.96114	-1.00465		D7*C2	3	8	7.73472	2.67704	-1.74488
D4*C3	12	6	2.44327	-5.41082	-0.659583		D7*C2	3	9	1.75675	1.63595	2.80859
D4*C3	12	7	6.73887	-2.40042	-1.46301		D7*C2	3	10	0.334281	2.41892	-0.767137
D4*C3	12	8	0.410155	-6.50184	-0.44476		D7*C2	3	11	-3.05014	1.01533	-0.393499
D4*C3	12	9	1.73815	-6.54597	-0.657945		D7*C2	3	12	-3.38143	1.62169	-0.465599
D4*C3	12	10	1.22133	-5.86402	-0.642901		D7*C2	3	13	-1.12482	2.65696	-0.658643
D4*C3	12	11	3.65639	-4.19104	-0.878477		D7*C2	3	14	-3.2093	1.22744	-0.233433
D4*C3	12	12	5.581	-3.92373	-1.21907		D7*C2	3	15	-3.7915	0.671888	0.0505046
D4*C3	12	13	1.83194	-5.77962	-0.358215		D7*C2	4	1	-0.389933	0.355199	3.39871
D4*C3	12	14	0.390892	-6.05465	-0.331258		D7*C2	4	2	10.1109	4.63671	-0.451188
D4*C3	12	15	6.01411	-3.05738	-1.50425		D7*C2	4	3	10.4165	1.13165	7.08142
D4*C3	12	16	0.0611142	-7.06664	-0.49169		D7*C2	4	4	-1.27245	1.39892	0.0318906
D4*C3	12	17	-0.391594	-7.29498	-0.30599		D7*C2	4	5	0.491195	3.10578	-2.12876
D4*C3	12	18	2.94216	-4.65141	-0.439352		D7*C2	4	6	-3.9975	0.526282	0.00445559
D4*C3	13	1	-0.627969	-7.27072	0.620931		D7*C2	4	7	-2.31723	0.574182	-0.846033
D4*C3	13	2	0.435657	-6.45946	0.735194		D7*C2	4	8	-3.7637	0.58574	0.237131
D4*C3	13	3	6.52385	-2.80596	-0.916339		D7*C2	4	9	-0.846798	1.92952	0.211834
D4*C3	13	4	5.43807	-3.78401	-0.842084		D7*C2	4	10	7.29699	3.84631	2.80359
D4*C3	13	5	3.8681	-4.91271	-0.780742		D7*C2	4	11	2.49107	1.35352	-0.771587
D4*C3	13	6	4.91389	-4.51852	-0.927838		D7*C2	4	12	1.18236	3.14644	-0.819239
D4*C3	13	7	5.45708	-3.06012	-1.23479		D7*C2	4	13	0.960117	1.985	-0.071742
D4*C3	13	8	2.1699	-4.99247	-0.805743		D7*C2	4	14	1.85763	0.265563	1.58189
D4*C3	13	9	0.199253	-6.34224	-1.06447		D7*C2	4	15	-3.28857	1.31058	-0.615213
D4*C3	13	10	-0.743929	-7.03867	-0.140718		D7*C2	5	1	5.20823	2.8719	-0.753531
D4*C3	13	11	0.0942868	-6.02989	0.403142		D7*C2	5	2	8.83128	2.77618	3.16616
D4*C3	13	12	3.61194	-4.62134	-0.482724		D7*C2	5	3	-3.16408	-0.239377	0.0507867
D4*C3	13	13	2.25997	-6.33944	-0.598256		D7*C2	5	4	6.83303	5.48155	0.859496
D4*C3	13	14	6.90686	-2.53027	-1.54357		D7*C2	5	5	1.93256	1.27394	1.14157
D4*C3	13	15	-1.45139	-6.99121	-0.446696		D7*C2	5	6	1.54675	1.88064	-1.86567
D4*C3	13	16	3.27202	-4.00929	-1.35436		D7*C2	5	7	2.94206	2.43869	4.79659
D4*C3	13	17	0.820485	-6.29447	-1.06475		D7*C2	5	8	-3.8467	0.352289	0.207366
D4*C3	13	18	-1.06663	-7.27227	-0.281977		D7*C2	5	9	6.06035	5.23805	-0.700751
D4*C3	14	1	5.62863	-3.32257	-0.359577		D7*C2	5	10	1.97421	0.886427	2.99317
D4*C3	14	2	10.5185	-0.0830403	-1.23343		D7*C2	5	11	3.31219	0.479881	1.65928
D4*C3	14	3	-1.16902	-7.30018	-0.0171393		D7*C2	5	12	5.13504	2.52525	-0.178701
D4*C3	14	4	0.0694855	-6.17471	-0.00522413		D7*C2	5	13	0.45829	-0.155278	-0.0630269
D4*C3	14	5	2.14915	-5.64562	-0.382451		D7*C2	5	14	-4.2674	0.716248	-0.280652
D4*C3	14	6	-5.16732	-9.65527	0.664328		D7*C2	5	15	-0.0249055	-0.0671691	1.07053
D4*C3	14	7	0.16547	-6.65801	-0.435787		D7*C2	6	1	4.21499	1.64861	0.435418
D4*C3	14	8	-3.07829	-8.32814	0.117442		D7*C2	6	2	5.63295	-0.523439	8.80436
D4*C3	14	9	7.24616	-2.74722	-1.37435		D7*C2	6	3	-0.664254	0.651467	0.972205
D4*C3	14	10	1.97393	-5.62142	-0.223829		D7*C2	6	4	5.13562	2.2127	0.206566
D4*C3	14	11	0.664625	-5.95037	-0.356526		D7*C2	6	5	3.54312	2.16341	1.48564
D4*C3	14	12	3.45489	-4.75892	-0.725748		D7*C2	6	6	-1.72685	1.09719	-0.294723
D4*C3	14	13	3.17977	-5.0531	-0.371957		D7*C2	6	7	-2.90228	1.01326	-0.26439
D4*C3	14	14	-2.44136	-8.85589	0.281311		D7*C2	6	8	-3.6133	0.585148	-0.646641
D4*C3	14	15	1.05976	-5.06022	-0.837236		D7*C2	6	9	-3.31497	1.54067	-0.140228
D4*C3	14	16	1.082	-6.21024	-0.205098		D7*C2	6	10	3.30763	3.72349	-1.59513
D4*C3	14	17	7.40833	-2.11374	-1.42702		D7*C2	6	11	3.15034	1.11229	2.06
D4*C3	14	18	-1.1852	-6.71586	-0.617032		D7*C2	6	12	0.429178	2.02215	1.40228
D7*C1	1	1	28.9083	10.2213	-5.05626		D7*C2	6	13	-1.81273	0.688028	0.0425539
D7*C1	1	2	28.9083	10.2213	-5.05626		D7*C2	6	14	-3.47334	0.423506	0.696559
D7*C1	1	3	28.9083	10.2213	-5.05626		D7*C2	6	15	-1.07871	0.520739	0.377
D7*C1	1	4	3.28045	0.56104	3.608		D7*C2	7	1	-3.30412	-0.0956535	0.0736393
D7*C1	1	5	1.23623	1.3706	4.31166		D7*C2	7	2	-4.37024	0.465786	-0.178275
D7*C1	1	6	6.58176	3.19275	2.73711		D7*C2	7	3	-3.12699	0.500824	1.06318
D7*C1	1	7	1.32534	1.62921	4.32076		D7*C2	7	4	-3.80278	0.733886	-0.334534
D7*C1	1	8	-2.23485	0.94528	5.00505		D7*C2	7	5	-2.70808	0.393751	0.294742
D7*C1	1	9	5.59913	3.12399	2.94623		D7*C2	7	6	-3.57861	1.46269	0.380006
D7*C1	1	10	3.23311	2.44424	4.22993		D7*C2	7	7	4.58806	0.447679	2.3767
D7*C1	1	11	-4.01932	-0.594317	6.25614		D7*C2	7	8	-3.73052	1.24919	1.92501
D7*C1	1	12	4.50029	2.84037	3.61792		D7*C2	7	9	5.03368	2.63981	2.00547
D7*C1	1	13	-0.63519	1.09393	5.65821		D7*C2	7	10	4.53643	2.19976	2.12043
D7*C1	1	14	-1.72517	0.863175	5.72281		D7*C2	7	11	-3.29506	0.541336	1.97268
D7*C1	1	15	-0.213456	1.01912	5.05724		D7*C2	7	12	-3.51649	1.06668	0.259829
D7*C1	1	16	1.57408	1.36735	4.18793		D7*C2	7	13	-4.35624	0.550138	-0.210392
D7*C1	1	17	0.47286	1.22222	4.85233		D7*C2	7	14	-2.86694	1.90169	1.3438
D7*C1	1	18	-1.00152	0.741412	4.97717		D7*C2	7	15	2.58214	2.50208	-0.365217
D7*C1	2	1	-2.05752	0.305161	5.79943		D7*C2	8	1	-2.26379	1.33459	0.52082
D7*C1	2	2	-3.41982	0.386543	5.91049		D7*C2	8	2	-1.83292	1.49096	0.0436563
D7*C1	2	3	0.604017	1.38749	4.76184		D7*C2	8	3	-1.2102	1.38874	0.00951431
D7*C1	2	4	-1.41945	0.550695	5.29881		D7*C2	8	4	-2.09496	0.0197888	-0.921747
D7*C1	2	5	11.9136	5.10077	1.25681		D7*C2	8	5	-1.02771	1.41555	0.287036
D7*C1	2	6	5.67931	3.39819	2.94362		D7*C2	8	6	-3.29103	0.746238	-0.300092
D7*C1	2	7	-2.26988	0.891157	5.33154		D7*C2	8	7	-3.25378	1.36215	0.511634
D7*C1	2	8	-5.00199	-0.29963	6.31479		D7*C2	8	8	-1.65677	-0.996573	-1.07524
D7*C1	2	9	2.00069	2.00392	4.44182		D7*C2	8	9	-3.80873	1.26261	-0.696574
D7*C1	2	10	3.89729	2.71565	3.62879		D7*C2	8	10	1.62173	0.354232	0.058853
D7*C1	2	11	7.68787	4.25549	1.39312		D7*C2	8	11	0.372892	1.33884	4.37262
D7*C1	2	12	-3.14979	0.313764	6.21479		D7*C2	8	12	-3.9131	0.435106	0.161808
D7*C1	2	13	4.54949	2.88985	3.52408		D7*C2	8	13	17.1569	8.15379	3.88593
D7*C1	2	14	-0.336708	1.22065	5.08359		D7*C2	8	14	5.06406	0.444397	3.36818
D7*C1	2	15	-2.10757	0.700854	5.50011		D7*C2	8	15	-4.38148	0.597544	-0.298548
D7*C1	2	16	2.52722	1.9668	4.17029		D7*C2	9	1	0.521115	0.0907471	1.3755
D7*C1	2	17	-2.9498	0.39216	5.46658		D7*C2	9	2	-1.14327	1.13857	-0.264344
D7*C1	2	18	-1.66997	0.595752	5.31465		D7*C2	9	3	2.60601	2.3697	2.21282
D7*C1	3	1	-2.52004	0.779675	5.39772		D7*C2	9	4	-0.203587	0.736152	0.0655215
D7*C1	3	2	-1.65189	0.864696	5.03355		D7*C2	9	5	0.172931	1.24241	-1.02558
D7*C1	3	3	6.06296	3.24935	2.7646		D7*C2	9	6	6.93299	1.48955	2.55538
D7*C1	3	4	2.63973	1.25954	3.75624		D7*C2	9	7	1.99516	1.57753	1.45142
D7*C1	3	5	14.7324	6.27566	-0.020023		D7*C2	9	8	-1.85292	0.310894	1.17262
D7*C1	3	6	-2.14894	1.02091	5.23249		D7*C2	9	9	-2.76999	0.16556	-0.549312
D7*C1	3	7	0.49132	1.98216	4.48032		D7*C2	9	10	-3.36286	-0.274247	-0.710906
D7*C1	3	8	-0.385735	1.88211	4.63516		D7*C2	9	11	0.578866	1.11486	0.648971
D7*C1	3	9	-0.419635	1.72299	4.59292		D7*C2	9	12	4.44966	2.80321	3.86113
D7*C1	3	10	-2.36878	0.992422	5.3242		D7*C2	9	13	6.4562	0.535271	1.08811
D7*C1	3	11	-0.965754	0.937507	4.58117		D7*C2	9	14	3.08771	3.35864	3.38806
D7*C1	3	12	2.62331	2.67765	3.95094		D7*C2	9	15	-1.44027	-0.316656	1.00584
D7*C1	3	13	2.83823	2.89127	3.63797		D7*C2	10	1	-3.79293	0.58198	0.979295
D7*C1	3	14	-1.35067	1.48602	5.00586		D7*C2	10	2	-4.40322	0.559421	-0.209369
D7*C1	3	15	-0.279544	1.93859	4.47044		D7*C2	10	3	0.600328	2.95325	-0.833025
D7*C1	3	16	-1.10799	1.65127	4.41706		D7*C2	10	4	0.0928337	0.792088	-2.73782
D7*C1	3	17	-0.205926	1.55536	4.798		D7*C2	10	5	-1.3984	2.33505	-1.19079
D7*C1	3	18	-3.47734	0.403489	5.16914		D7*C2	10	6	-1.46085	0.716147	-0.678089
D7*C1	4	1	3.91546	3.28853	3.51593		D7*C2	10	7	-3.53382	-0.623119	-0.210069
D7*C1	4	2	-1.35845	1.61472	4.96488		D7*C2	10	8	-3.8493	-0.00939597	0.0806172
D7*C1	4	3	7.57791	3.85624	1.90907		D7*C2	10	9	-3.20363	0.531211	-0.569633
D7*C1	4	4	4.65	2.76842	2.3456		D7*C2	10	10	-3.17632	-0.815998	-0.620692
D7*C1	4	5	16.4315	6.5875	-0.649148		D7*C2	10	11	-0.669842	1.59679	-1.41646
D7*C1	4	6	-0.923363	1.66824	4.99917		D7*C2	10	12	-3.07829	0.607576	0.690418
D7*C1	4	7	-0.615009	1.50038	4.87368		D7*C2	10	13	-3.44636	1.01329	-0.449083
D7*C1	4	8	3.20869	2.69094	3.35907		D7*C2	10	14	-2.80716	1.14555	-0.071506
D7*C1	4	9	-2.49278	0.845477	5.48005		D7*C2	10	15	0.427568	2.85265	1.11694
D7*C1	4	10	-1.57573	1.03116	5.11111		D7*C2	11	1	1.02836	-0.146252	1.75457
D7*C1	4	11	-3.20395	0.365638	5.4907		D7*C2	11	2	-1.01592	-0.231397	0.709335
D7*C1	4	12	-4.16514	0.237636	6.17323		D7*C2	11	3	-2.31257	-1.79061	2.16526
D7*C1	4	13	2.05949	2.36324	4.24846		D7*C2	11	4	-3.43604	0.875192	-0.190293
D7*C1	4	14	-4.42896	0.175612	5.80728		D7*C2	11	5	0.228043	0.153153	1.34372
D7*C1	4	15	-5.09857	-0.142717	6.19375		D7*C2	11	6	-3.80014	0.183865	0.689997
D7*C1	4	16	-5.51565	-0.483281	6.08798		D7*C2	11	7	1.47735	1.07713	3.75665
D7*C1	4	17	-2.83574	0.557208	5.228		D7*C2	11	8	2.02259	2.00714	1.42927
D7*C1	4	18	-2.6064	0.176811	5.52498		D7*C2	11	9	-4.17746	0.518199	0.356358
D7*C1	5	1	2.0334	2.43095	3.94362		D7*C2	11	10	-0.241833	1.43928	0.332438
D7*C1	5	2	-3.43079	0.980084	5.10643		D7*C2	11	11	2.04645	0.74426	1.01888
D7*C1	5	3	-2.16096	1.57679	5.24627		D7*C2	11	12	0.760661	-1.04996	2.93686
D7*C1	5	4	0.0015706	1.77795	4.15829		D7*C2	11	13	-3.58565	0.66506	0.905051
D7*C1	5	5	1.27251	2.36423	4.59604		D7*C2	11	14	-3.87027	0.0379508	-0.025088
D7*C1	5	6	-3.63983	0.456587	5.76717		D7*C2	11	15	-4.1344	0.693103	-0.0899184
D7*C1	5	7	-1.35078	1.40039	4.87054		D7*C2	12	1	-3.5337	0.614845	-0.149301
D7*C1	5	8	-3.29643	0.791735	5.448		D7*C2	12	2	-2.04204	0.0987907	-0.771609
D7*C1	5	9	-3.3096	0.44466	5.47048		D7*C2	12	3	0.715717	1.22953	-0.479249
D7*C1	5	10	-0.0545721	1.55999	4.1393		D7*C2	12	4	2.83715	2.6198	-1.56572
D7*C1	5	11	1.41978	2.63471	3.53701		D7*C2	12	5	-2.65947	0.279844	0.675783
D7*C1	5	12	4.83227	4.21547	2.38908		D7*C2	12	6	-3.68001	0.892758	-0.509993
D7*C1	5	13	-7.0626	-0.727545	6.30568		D7*C2	12	7	-2.90205	0.588295	0.999895
D7*C1	5	14	-0.579906	1.72952	4.42128		D7*C2	12	8	2.879	-0.261471	2.17438
D7*C1	5	15	1.0449	1.29433	3.59467		D7*C2	12	9	0.824666	1.14791	2.30681
D7*C1	5	16	-2.95649	1.09805	5.17937		D7*C2	12	10	-0.497751	1.00472	1.41503
D7*C1	5	17	-1.7866	1.05961	4.84133		D7*C2	12	11	-3.18753	1.49101	0.344925
D7*C1	5	18	-1.66528	1.24892	4.72818		D7*C2	12	12	1.61472	1.33159	2.94944
D7*C1	6	1	1.43305	2.33464	3.43873		D7*C2	12	13	-3.8387	0.580513	0.037782
D7*C1	6	2	-3.94392	0.755486	5.46502		D7*C2	12	14	-4.2303	0.333428	-0.223898
D7*C1	6	3	0.683688	2.03771	3.93004		D7*C2	12	15	-3.92844	0.752079	-0.0603035
D7*C1	6	4	-0.65888	1.66575	4.06358		D7*C2	13	1	17.989	-2.92915	18.0729
D7*C1	6	5	9.37801	4.6412	1.62288		D7*C2	13	2	0.602496	-0.3127	3.48085
D7*C1	6	6	-2.58076	1.36742	5.36347		D7*C2	13	3	-3.6276	1.15369	-0.388573
D7*C1	6	7	-0.480063	1.87533	4.5511		D7*C2	13	4	-3.40309	0.745044	-0.183699
D7*C1	6	8	-0.87998	1.63387	4.36771		D7*C2	13	5	-1.01287	1.65391	-1.36901
D7*C1	6	9	0.160286	1.92075	4.32162		D7*C2	13	6	0.937571	2.01904	-1.10725
D7*C1	6	10	1.28905	2.29811	3.79826		D7*C2	13	7	-4.11497	0.511898	-0.405092
D7*C1	6	11	-1.74144	1.63332	4.70658		D7*C2	13	8	3.7633	1.40148	0.495399
D7*C1	6	12	1.74643	2.59972	4.05877		D7*C2	13	9	-2.31031	1.46444	0.368012
D7*C1	6	13	-0.211251	2.05465	4.38655		D7*C2	13	10	-2.30247	2.3161	-0.481896
D7*C1	6	14	-0.131709	2.23855	4.53872		D7*C2	13	11	-4.16443	0.577716	-0.298995
D7*C1	6	15	0.602267	2.18079	4.21763		D7*C2	13	12	7.34312	1.99619	0.467758
D7*C1	6	16	-0.755795	1.52866	4.46172		D7*C2	13	13	10.1422	5.17051	4.60212
D7*C1	6	17	-0.431991	1.66234	4.43715		D7*C2	13	14	-1.47693	0.681833	0.389656
D7*C1	6	18	0.626567	2.43103	3.8612		D7*C2	13	15	-4.23082	0.28863	-0.16084
D7*C1	7	1	-0.372684	2.11526	4.50926		D7*C2	14	1	3.56314	1.31771	1.10404
D7*C1	7	2	-6.68267	-0.217702	6.10319		D7*C2	14	2	-4.27781	0.562521	-0.148608
D7*C1	7	3	-1.10421	2.02066	4.35567		D7*C2	14	3	-1.08294	0.707298	1.96825
D7*C1	7	4	3.54988	3.68539	2.33535		D7*C2	14	4	-2.53789	0.76053	0.0328786
D7*C1	7	5	6.03196	3.31763	2.94675		D7*C2	14	5	-3.15694	0.858851	-0.176516
D7*C1	7	6	0.115205	2.22816	3.95757		D7*C2	14	6	5.78427	2.277	1.98197
D7*C1	7	7	0.32719	1.98899	3.99666		D7*C2	14	7	2.19448	3.05076	1.25522
D7*C1	7	8	-1.68614	0.94651	4.11225		D7*C2	14	8	-1.25978	0.498591	-0.00639686
D7*C1	7	9	0.501466	1.99484	4.25725		D7*C2	14	9	8.16706	4.6581	1.13692
D7*C1	7	10	-1.21765	1.88492	4.24852		D7*C2	14	10	-3.17764	-0.113724	0.213819
D7*C1	7	11	-3.26478	0.528753	5.07203		D7*C2	14	11	-1.79472	-0.5117	2.0809
D7*C1	7	12	7.18969	3.94774	2.26361		D7*C2	14	12	-1.7293	0.923524	1.98121
D7*C1	7	13	-0.98201	2.17927	4.76474		D7*C2	14	13	6.5733	0.551659	1.75704
D7*C1	7	14	-1.69494	1.48458	4.52921		D7*C2	14	14	-2.25871	0.520445	-0.215569
D7*C1	7	15	1.24884	2.48992	3.4802		D7*C2	14	15	-3.95521	1.60176	0.136997
D7*C1	7	16	0.130259	2.04792	4.13696		D7*C3	1	1	0.670989	0.464504	2.8624
D7*C1	7	17	-4.58822	0.628657	5.64778		D7*C3	1	2	6.11542	3.49666	0.474765
D7*C1	7	18	8.20732	4.85302	0.909743		D7*C3	1	3	-3.79944	0.366221	-0.388271
D7*C1	8	1	28.9083	10.2213	-5.05626		D7*C3	1	4	-2.87887	0.100485	0.422836
D7*C1	8	2	-0.397585	2.44591	3.95698		D7*C3	1	5	8.07816	3.07638	0.662292
D7*C1	8	3	5.2187	3.59422	2.01688		D7*C3	1	6	3.92752	4.20824	-0.398734
D7*C1	8	4	-0.833869	1.58864	3.21624		D7*C3	1	7	7.42713	0.621808	2.15335
D7*C1	8	5	3.3875	3.36868	2.70617		D7*C3	1	8	2.46552	1.73156	-0.453153
D7*C1	8	6	-0.158903	2.27537	3.75353		D7*C3	1	9	-2.30126	-0.0635019	0.813973
D7*C1	8	7	3.98521	3.68696	2.44418		D7*C3	1	10	-4.19168	0.018823	0.206322
D7*C1	8	8	1.39132	2.43757	3.16611		D7*C3	1	11	-4.52189	0.312295	0.621273
D7*C1	8	9	-1.39879	1.71301	4.28787		D7*C3	1	12	-4.0788	0.033552	0.306426
D7*C1	8	10	1.51902	2.69123	3.39927		D7*C3	1	13	5.89206	2.70064	0.0398874
D7*C1	8	11	3.99732	3.17935	2.44381		D7*C3	1	14	2.70977	2.66898	1.69785
D7*C1	8	12	2.41384	2.78581	3.34098		D7*C3	1	15	3.32546	0.360137	1.59077
D7*C1	8	13	-1.58067	1.07075	4.48116		D7*C3	2	1	-4.00852	-0.121062	0.296401
D7*C1	8	14	-1.97593	1.51953	4.30383		D7*C3	2	2	-0.942446	-2.15706	-3.15914
D7*C1	8	15	-2.14285	1.18114	4.00419		D7*C3	2	3	-2.23221	0.813251	-0.834345
D7*C1	8	16	2.36682	2.70522	2.71706		D7*C3	2	4	11.3938	2.87476	3.92976
D7*C1	8	17	-2.57115	1.56131	4.26582		D7*C3	2	5	0.866286	4.42539	-0.668998
D7*C1	8	18	0.475391	2.08027	3.65374		D7*C3	2	6	-3.8483	0.012827	-0.187165
D7*C1	9	1	-0.252123	2.2416	4.35102		D7*C3	2	7	-2.27153	1.35894	-0.0383123
D7*C1	9	2	-2.87876	1.21085	4.77561		D7*C3	2	8	-3.1286	0.208186	-0.111782
D7*C1	9	3	7.00434	4.24064	1.31524		D7*C3	2	9	0.431395	0.109055	-0.262766
D7*C1	9	4	2.97082	2.72353	2.87062		D7*C3	2	10	7.8581	4.23764	-0.110341
D7*C1	9	5	3.45957	2.78024	3.38361		D7*C3	2	11	0.00142606	2.73363	-0.37847
D7*C1	9	6	0.230853	1.94816	4.11862		D7*C3	2	12	-3.4037	0.642377	-0.0553877
D7*C1	9	7	-0.667585	2.26627	3.70221		D7*C3	2	13	-1.96188	1.23431	-0.149256
D7*C1	9	8	-3.77867	0.64324	4.13073		D7*C3	2	14	0.269086	-0.49276	-3.94679
D7*C1	9	9	-2.32108	1.31536	4.2531		D7*C3	2	15	-3.52903	-0.20282	-0.331034
D7*C1	9	10	3.1435	3.2289	2.75754		D7*C3	3	1	2.35193	-0.168514	5.56501
D7*C1	9	11	-1.24667	1.52704	3.97378		D7*C3	3	2	12.321	3.49888	1.80115
D7*C1	9	12	3.83135	3.10495	2.67978		D7*C3	3	3	-3.8662	-0.309913	-0.322667
D7*C1	9	13	-0.841658	1.93554	4.15118		D7*C3	3	4	-2.63483	-1.02456	2.29044
D7*C1	9	14	1.46269	2.84883	3.29265		D7*C3	3	5	-2.33835	0.12603	0.246401
D7*C1	9	15	1.64309	2.62407	3.03623		D7*C3	3	6	5.96402	2.06732	-1.42853
D7*C1	9	16	3.6105	3.25688	2.76165		D7*C3	3	7	-1.97136	0.200321	-0.35423
D7*C1	9	17	0.0111612	2.09912	3.78478		D7*C3	3	8	3.97172	2.51113	2.69853
D7*C1	9	18	0.94866	2.26145	3.18987		D7*C3	3	9	-1.97069	-0.192767	0.0109796
D7*C1	10	1	2.65418	2.95092	3.05942		D7*C3	3	10	-1.48936	1.04806	0.00352638
D7*C1	10	2	-0.373159	2.26289	4.30573		D7*C3	3	11	-1.68298	-0.0746534	0.983321
D7*C1	10	3	1.98614	2.45235	2.62305		D7*C3	3	12	0.513591	1.94429	1.38747
D7*C1	10	4	6.37162	3.4781	1.0166		D7*C3	3	13	-2.67651	0.885461	-0.425029
D7*C1	10	5	13.0496	6.01004	-0.233304		D7*C3	3	14	5.16275	2.10045	0.659012
D7*C1	10	6	5.04635	3.58326	2.3001		D7*C3	3	15	-3.50078	0.0281042	1.20174
D7*C1	10	7	3.35157	3.19205	2.51945		D7*C3	4	1	-1.04401	-2.25465	0.229227
D7*C1	10	8	4.24106	3.20445	2.34109		D7*C3	4	2	-4.30043	-0.294307	-0.00414634
D7*C1	10	9	1.77967	2.55216	3.46423		D7*C3	4	3	-2.55065	-1.63416	-0.243807
D7*C1	10	10	2.06401	2.40813	3.21804		D7*C3	4	4	-3.55183	-0.825457	0.727124
D7*C1	10	11	3.3921	3.39412	2.63286		D7*C3	4	5	8.9989	2.72277	3.77437
D7*C1	10	12	0.343472	2.48846	4.01085		D7*C3	4	6	-3.95705	-0.217897	-0.0462567
D7*C1	10	13	-1.54732	2.04391	4.55272		D7*C3	4	7	-3.76178	-0.554906	0.710132
D7*C1	10	14	-1.96936	1.8059	4.36739		D7*C3	4	8	-3.38946	0.0853248	1.07706
D7*C1	10	15	-3.45741	0.686608	4.78006		D7*C3	4	9	-4.22707	-0.263952	-0.0132056
D7*C1	10	16	1.70106	2.22324	3.32357		D7*C3	4	10	-4.33949	0.54818	1.08134
D7*C1	10	17	-0.708615	1.59238	3.95012		D7*C3	4	11	-2.20219	-0.540918	0.657299
D7*C1	10	18	-1.77849	1.85418	4.0518		D7*C3	4	12	8.79654	4.45507	1.71529
D7*C1	11	1	-2.25393	1.77263	3.95079		D7*C3	4	13	4.02271	1.64092	1.71415
D7*C1	11	2	-0.83227	1.6451	4.14227		D7*C3	4	14	1.77539	0.950843	2.20067
D7*C1	11	3	6.79277	3.72862	1.35645		D7*C3	4	15	-3.2163	0.146166	0.780666
D7*C1	11	4	-0.00853614	1.45333	3.71081		D7*C3	5	1	3.83267	0.75518	1.41525
D7*C1	11	5	-2.10945	1.14314	4.36242		D7*C3	5	2	-3.97049	-0.383359	0.255258
D7*C1	11	6	2.40612	2.55975	2.95498		D7*C3	5	3	-3.89609	-0.11956	0.586972
D7*C1	11	7	4.84628	3.43893	2.3266		D7*C3	5	4	-1.5113	0.486294	-0.367055
D7*C1	11	8	-0.0558935	1.42854	3.31639		D7*C3	5	5	2.5709	2.32632	1.14449
D7*C1	11	9	2.6004	2.4497	2.73879		D7*C3	5	6	7.76317	1.73085	5.8226
D7*C1	11	10	-0.245066	1.42356	3.42979		D7*C3	5	7	5.23592	2.37802	1.78643
D7*C1	11	11	-3.65683	0.951499	3.97958		D7*C3	5	8	4.08592	1.76245	1.89482
D7*C1	11	12	4.81998	4.10971	1.78975		D7*C3	5	9	-0.882568	1.38963	1.94885
D7*C1	11	13	2.30165	2.53045	3.20783		D7*C3	5	10	-3.70455	-0.419769	-0.0378293
D7*C1	11	14	-0.0864682	2.10899	3.85311		D7*C3	5	11	7.5616	3.02344	0.6505
D7*C1	11	15	0.666863	1.68677	3.57721		D7*C3	5	12	1.82596	1.28438	-0.363784
D7*C1	11	16	1.59448	1.82404	3.13951		D7*C3	5	13	-2.82415	1.05403	0.137055
D7*C1	11	17	1.64061	2.38505	3.07427		D7*C3	5	14	-4.29393	-0.040608	0.0917605
D7*C1	11	18	0.298703	2.2246	3.62936		D7*C3	5	15	3.68854	2.59268	0.144914
D7*C1	12	1	0.39906	2.23152	3.62044		D7*C3	6	1	-2.35409	-0.731918	-0.909477
D7*C1	12	2	-0.675313	1.86355	3.77077		D7*C3	6	2	4.83895	0.953036	1.8974
D7*C1	12	3	2.12556	2.44477	3.17364		D7*C3	6	3	1.57121	2.05274	-1.21477
D7*C1	12	4	5.62348	3.29653	1.88535		D7*C3	6	4	-2.39332	0.0588672	0.266873
D7*C1	12	5	-1.14117	1.4675	3.88617		D7*C3	6	5	0.565376	1.10466	4.10218
D7*C1	12	6	-0.760166	1.81961	3.90826		D7*C3	6	6	-1.29271	-1.78303	1.18261
D7*C1	12	7	1.41051	2.53101	3.06856		D7*C3	6	7	1.00625	-1.18133	2.56179
D7*C1	12	8	-0.889309	1.32776	3.5005		D7*C3	6	8	1.90477	1.72144	0.628614
D7*C1	12	9	2.47401	2.0502	3.36011		D7*C3	6	9	-3.97681	-0.23506	0.589503
D7*C1	12	10	-1.32095	1.27371	4.60303		D7*C3	6	10	-3.37818	0.51738	0.60613
D7*C1	12	11	-1.75772	1.27344	4.12523		D7*C3	6	11	-3.62147	-0.829856	-0.554094
D7*C1	12	12	1.24826	2.04984	3.59196		D7*C3	6	12	4.62859	-0.12225	0.204037
D7*C1	12	13	-3.02421	0.800677	4.93153		D7*C3	6	13	-0.746152	1.30342	2.79186
D7*C1	12	14	0.692658	2.09149	3.37203		D7*C3	6	14	0.52341	0.281434	2.68719
D7*C1	12	15	2.22254	2.1215	2.96893		D7*C3	6	15	4.70467	0.872378	1.94635
D7*C1	12	16	-1.05532	0.970897	4.17488		D7*C3	7	1	-3.44828	-0.459347	0.429213
D7*C1	12	17	0.715808	1.69655	3.62572		D7*C3	7	2	-4.49597	0.267204	0.483514
D7*C1	12	18	4.75037	3.24123	2.16942		D7*C3	7	3	-3.67189	-0.0754341	-0.407906
[truncated: 540 more rows]

[truncated: 11 more sheets: Fig.S6, Fig.S7, Fig.S8, Fig.S9, Fig.S10, Fig.S11, Fig.S12, Fig.S15, Fig.S16, Fig.S17, Fig.S18]
